# Supplementary material for: Genetic and Functional Analyses of Archaeal ATP-Dependent RNA Ligase in C/D Box sRNA Circularization and Ribosomal RNA Processing
Source: Front Mol Biosci. 2022 Mar 25;9:811548. doi: 10.3389/fmolb.2022.811548 (PMC9014305; doi:10.3389/fmolb.2022.811548)
Supplement: Supplementary file 2 [file DataSheet3.xlsx]

## Sheet: Summary
Supplimentary Data 3
CirRNA Analysis
Sample: Small RNA-Seq	WT	tk1545 KO
Criteria:
RNA-Seq reads (51-nts) that does not match the genome but has > 20-nts sequence homology at one end and > 20-nts homology one the other end with the reference sequence.
The two homology segments are encoded in same direction, but are in inverse order in the reference sequence.
Number of RNA-Seq reads with circular junction (not shown)	147251	69848
(i) Number of types of potential circRNAs. Similar circRNA with variation within 5-nts at the circular junction were classified into same group. (Table 1)	2237	1402
(ii) Number of potential circular RNAs less than 10kb in length (Table 2)	280	154
(iii) Circular junction reads of more than 20 independent reads (Table 3)	31	8

## Sheet: (i) WT -  Table 1
index	Circular junction position		length	Number of aligned reads	Number of junction reads	RPKM of WT aligned reads	RPKM of WTcircular junction reads
WT-RNA0001	1	1108488	1108488	5282956	1	28.5487	0.0998364
WT-RNA0002	1	2088737	2088737	14994714	79	43.0026	7.88708
WT-RNA0003	1675	1790960	1789286	7246874	1	24.2611	0.0998364
WT-RNA0004	2672	1594827	1592156	5753076	2	21.6449	0.199673
WT-RNA0005	5048	1865045	1859998	7302143	1	23.5168	0.0998364
WT-RNA0006	5125	1594824	1589700	5750575	1	21.6689	0.0998364
WT-RNA0007	5754	451367	445614	915034	1	12.3004	0.0998364
WT-RNA0008	5786	2023107	2017322	7623934	2	22.6383	0.199673
WT-RNA0009	6048	2037636	2031589	9039942	1	26.6545	0.0998364
WT-RNA0010	6382	825072	818691	2707207	1	19.808	0.0998364
WT-RNA0011	6382	1091483	1085102	2949315	1	16.2814	0.0998364
WT-RNA0012	6382	1803753	1797372	4580316	1	15.265	0.0998364
WT-RNA0013	6383	1626419	1620037	4525359	1	16.7328	0.0998364
WT-RNA0014	6384	953183	946800	2832155	1	17.9184	0.0998364
WT-RNA0015	6384	1316033	1309650	3942183	1	18.0311	0.0998364
WT-RNA0016	6384	1343350	1336967	4020797	1	18.0149	0.0998364
WT-RNA0017	6384	1328438	1322055	3978074	1	18.0245	0.0998364
WT-RNA0018	6386	338549	332164	2442974	1	44.0561	0.0998364
WT-RNA0019	6386	480663	474278	2579827	2	32.5835	0.199673
WT-RNA0020	6387	1205583	1199197	3595554	1	17.9604	0.0998364
WT-RNA0021	6387	8581	2195	1311	1	3.57774	0.0998364
WT-RNA0022	6387	1316066	1309680	3943739	1	18.0378	0.0998364
WT-RNA0023	6388	58522	52135	136538	1	15.6879	0.0998364
WT-RNA0024	6388	699070	692683	2648265	1	22.9017	0.0998364
WT-RNA0025	6388	1244272	1237885	3851678	1	18.6385	0.0998364
WT-RNA0026	6388	1724125	1717738	4554160	1	15.8815	0.0998364
WT-RNA0027	6388	1050858	1044471	2881052	1	16.5232	0.0998364
WT-RNA0028	6388	2043589	2037202	4776710	1	14.0454	0.0998364
WT-RNA0029	6388	1344085	1337698	4023527	1	18.0173	0.0998364
WT-RNA0030	6388	2070092	2063705	4902502	2	14.2302	0.199673
WT-RNA0031	6388	1386141	1379754	4052288	1	17.593	0.0998364
WT-RNA0032	6388	1804997	1798610	4581017	1	15.2569	0.0998364
WT-RNA0033	6388	878660	872273	2797252	1	19.2096	0.0998364
WT-RNA0034	6388	1316116	1309729	3943744	2	18.0371	0.199673
WT-RNA0035	6388	944934	938547	2814797	1	17.9652	0.0998364
WT-RNA0036	6389	1467436	1461048	4150331	1	17.016	0.0998364
WT-RNA0037	6390	116467	110078	611415	1	33.2718	0.0998364
WT-RNA0038	6576	1594828	1588253	5749887	1	21.686	0.0998364
WT-RNA0039	9104	62539	53436	731770	1	82.0315	0.0998364
WT-RNA0040	9730	10250	521	675	15	7.7608	1.49755
WT-RNA0041	10624	1252768	1242145	3862011	1	18.6244	0.0998364
WT-RNA0042	11948	479147	467200	956985	3	12.2699	0.299509
WT-RNA0043	12337	2024279	2011943	7955321	1	23.6855	0.0998364
WT-RNA0044	12342	2082275	2069934	10070202	2	29.1422	0.199673
WT-RNA0045	13434	2023858	2010425	7794958	1	23.2256	0.0998364
WT-RNA0046	13440	2023485	2010046	7702633	2	22.9548	0.199673
WT-RNA0047	13441	2025574	2012134	8412460	2	25.0442	0.199673
WT-RNA0048	13445	2024300	2010856	7957019	1	23.7033	0.0998364
WT-RNA0049	13447	2027545	2014099	8966585	4	26.6678	0.399346
WT-RNA0050	13449	2025596	2012148	8433438	1	25.1064	0.0998364
WT-RNA0051	13449	910080	896632	1978246	1	13.2162	0.0998364
WT-RNA0052	13449	2023486	2010038	7702641	4	22.9549	0.399346
WT-RNA0053	13449	1448930	1435482	5581289	1	23.2904	0.0998364
WT-RNA0054	13449	2022681	2009233	7549667	2	22.508	0.199673
WT-RNA0055	13449	865522	852074	1914407	1	13.4585	0.0998364
WT-RNA0056	13449	1119813	1106365	5273804	1	28.5539	0.0998364
WT-RNA0057	13449	251491	238043	802935	1	20.2053	0.0998364
WT-RNA0058	13449	1166162	1152714	5290030	1	27.4901	0.0998364
WT-RNA0059	13449	2027571	2014123	8979136	3	26.7048	0.299509
WT-RNA0060	13449	1108487	1095039	5268271	1	28.819	0.0998364
WT-RNA0061	13449	2025693	2012245	8447790	1	25.1479	0.0998364
WT-RNA0062	13449	1019179	1005731	3423261	1	20.3891	0.0998364
WT-RNA0063	13449	2025120	2011672	8239981	2	24.5363	0.199673
WT-RNA0064	13449	611313	597865	1565601	2	15.6862	0.199673
WT-RNA0065	13451	409496	396046	883781	1	13.3672	0.0998364
WT-RNA0066	14342	2024650	2010309	8154916	1	24.2995	0.0998364
WT-RNA0067	14471	1108487	1094017	5267462	2	28.8415	0.199673
WT-RNA0068	15377	2025434	2010058	8298806	1	24.7313	0.0998364
WT-RNA0069	15821	1594827	1579007	5735959	1	21.7602	0.0998364
WT-RNA0070	16008	1424188	1408181	5567075	1	23.6815	0.0998364
WT-RNA0071	16043	1815388	1799346	7236117	1	24.0897	0.0998364
WT-RNA0072	25212	159604	134393	782201	1	34.8644	0.0998364
WT-RNA0073	27369	294321	266953	823698	1	18.483	0.0998364
WT-RNA0074	27466	1578801	1551336	5689507	2	21.9689	0.199673
WT-RNA0075	27477	2025309	1997833	8218383	1	24.6415	0.0998364
WT-RNA0076	27576	610311	582736	848439	2	8.72146	0.199673
WT-RNA0077	27579	751607	724029	977944	1	8.09093	0.0998364
WT-RNA0078	27622	27698	77	203	1	15.7923	0.0998364
WT-RNA0079	32431	1788313	1755883	6517670	1	22.235	0.0998364
WT-RNA0080	33278	741816	708539	906063	1	7.66011	0.0998364
WT-RNA0081	36458	527424	490967	769245	2	9.3854	0.199673
WT-RNA0082	37095	2025592	1988498	7717859	1	23.2494	0.0998364
WT-RNA0083	38915	800406	761492	1028475	1	8.09037	0.0998364
WT-RNA0084	46435	879115	832681	1213006	2	8.72619	0.199673
WT-RNA0085	46435	2025494	1979060	7607240	2	23.0255	0.199673
WT-RNA0086	46435	451246	404812	183923	6	2.72159	0.599018
WT-RNA0087	46435	1533558	1487124	4962610	1	19.9896	0.0998364
WT-RNA0088	46435	1762041	1715607	6490599	6	22.6625	0.599018
WT-RNA0089	46435	1511690	1465256	4913864	2	20.0886	0.199673
WT-RNA0090	46435	458503	412069	211742	1	3.07806	0.0998364
WT-RNA0091	46435	1318770	1272336	4641501	2	21.8523	0.199673
WT-RNA0092	46436	2023628	1977193	7033885	1	21.3101	0.0998364
WT-RNA0093	46436	2026102	1979667	7944879	2	24.0401	0.199673
WT-RNA0094	46438	1762056	1715619	6490651	1	22.6625	0.0998364
WT-RNA0095	46438	834298	787861	1106632	4	8.41383	0.399346
WT-RNA0096	46442	1762040	1715599	6490594	1	22.6626	0.0998364
WT-RNA0097	46442	561688	515247	793097	2	9.22043	0.199673
WT-RNA0098	46444	409497	363054	167729	1	2.76743	0.0998364
WT-RNA0099	47228	282589	235362	107225	1	2.72898	0.0998364
WT-RNA0100	47786	47847	62	2167	395	209.367	39.4354
WT-RNA0101	47788	1894724	1846937	4630541	1	15.0183	0.0998364
WT-RNA0102	47809	1354553	1306745	4644095	1	21.2888	0.0998364
WT-RNA0103	47826	2070116	2022291	4896255	2	14.5031	0.199673
WT-RNA0104	47832	1108488	1060657	4549861	1	25.6959	0.0998364
WT-RNA0105	47837	2023805	1975969	7044443	1	21.3554	0.0998364
WT-RNA0106	47875	1364761	1316887	4035608	7	18.357	0.698855
WT-RNA0107	47876	1364777	1316902	4035608	2	18.3567	0.199673
WT-RNA0108	47880	1364770	1316891	4035542	1	18.3566	0.0998364
WT-RNA0109	47880	1502095	1454216	4907549	1	20.2151	0.0998364
WT-RNA0110	48105	2000737	1952633	4679572	1	14.3557	0.0998364
WT-RNA0111	51054	835599	784546	1166711	1	8.9081	0.0998364
WT-RNA0112	51176	855972	804797	1187844	1	8.84124	0.0998364
WT-RNA0113	51390	451625	400236	192410	1	2.87973	0.0998364
WT-RNA0114	51411	51477	67	1816	589	162.361	58.8036
WT-RNA0115	51464	104429	52966	51682	1	5.84497	0.0998364
WT-RNA0116	52594	1858724	1806131	4594616	2	15.2384	0.199673
WT-RNA0117	56051	1594828	1538778	5018741	2	19.5371	0.199673
WT-RNA0118	57656	138492	80837	600787	1	44.5195	0.0998364
WT-RNA0119	58214	308891	250678	788572	1	18.8437	0.0998364
WT-RNA0120	58255	1239699	1181445	3591489	1	18.2096	0.0998364
WT-RNA0121	58260	1020763	962504	2839021	1	17.6688	0.0998364
WT-RNA0122	58261	58357	97	117134	1	7233.55	0.0998364
WT-RNA0123	58262	1737242	1678981	4540446	1	16.1992	0.0998364
WT-RNA0124	58312	1091066	1032755	2860505	1	16.5915	0.0998364
WT-RNA0125	58315	279735	221421	611098	1	16.5323	0.0998364
WT-RNA0126	58328	1237651	1179324	3516273	2	17.8603	0.199673
WT-RNA0127	58359	845655	787297	2645809	1	20.1308	0.0998364
WT-RNA0128	58359	373563	315205	2324295	1	44.1711	0.0998364
WT-RNA0129	58359	1328889	1270531	3846525	1	18.1352	0.0998364
WT-RNA0130	58359	953174	894816	2696772	1	18.0531	0.0998364
WT-RNA0131	58359	1242957	1184599	3491110	1	17.6536	0.0998364
WT-RNA0132	58359	1316116	1257758	3808375	1	18.1377	0.0998364
WT-RNA0133	58359	469792	411434	2408102	1	35.0602	0.0998364
WT-RNA0134	58359	2043589	1985231	4641341	2	14.0047	0.199673
WT-RNA0135	58360	1346516	1288157	3895420	1	18.1145	0.0998364
WT-RNA0136	58360	1246104	1187745	3723064	1	18.7766	0.0998364
WT-RNA0137	58360	1597542	1539183	4120961	1	16.0379	0.0998364
WT-RNA0138	58360	1101138	1042779	2990530	1	17.1789	0.0998364
WT-RNA0139	58361	116467	58107	476010	29	49.0713	2.89526
WT-RNA0140	58362	600884	542523	2494768	2	27.5456	0.199673
WT-RNA0141	58363	1325747	1267385	3824908	1	18.0781	0.0998364
WT-RNA0142	58363	2048848	1990486	4649668	1	13.9927	0.0998364
WT-RNA0143	58364	2012793	1954430	4575600	1	14.0239	0.0998364
WT-RNA0144	58707	1397452	1338746	3916000	1	17.522	0.0998364
WT-RNA0145	58727	1995027	1936301	4553785	1	14.0877	0.0998364
WT-RNA0146	58727	1239699	1180973	3471731	1	17.6095	0.0998364
WT-RNA0147	58729	1695719	1636991	4408952	1	16.1335	0.0998364
WT-RNA0148	58730	953440	894711	2694135	1	18.0375	0.0998364
WT-RNA0149	58731	591083	532353	2487934	1	27.9949	0.0998364
WT-RNA0150	58731	1091066	1032336	2803210	1	16.2658	0.0998364
WT-RNA0151	58735	262076	203342	509476	1	15.0085	0.0998364
WT-RNA0152	60402	1663427	1603026	4383605	3	16.3806	0.299509
WT-RNA0153	79490	1257960	1178471	4614651	1	23.4563	0.0998364
WT-RNA0154	79498	1507559	1428062	4905768	1	20.5779	0.0998364
WT-RNA0155	86178	1281848	1195671	3756980	2	18.8221	0.199673
WT-RNA0156	86209	2082141	1995933	9338590	2	28.0269	0.199673
WT-RNA0157	87727	1149929	1062203	4558760	1	25.7087	0.0998364
WT-RNA0158	87729	1048067	960339	2709715	1	16.902	0.0998364
WT-RNA0159	87730	2060175	1972446	9239824	1	28.0607	0.0998364
WT-RNA0160	87730	2023790	1936061	7036535	1	21.7711	0.0998364
WT-RNA0161	87730	2058856	1971127	9237889	1	28.0736	0.0998364
WT-RNA0162	87732	1594819	1507088	5014340	1	19.9304	0.0998364
WT-RNA0163	87743	454808	367066	200244	1	3.2678	0.0998364
WT-RNA0164	87748	2027543	1939796	8241739	1	25.4509	0.0998364
WT-RNA0165	87756	1146476	1058721	4556888	2	25.7826	0.199673
WT-RNA0166	87761	2023656	1935896	7031588	2	21.7576	0.199673
WT-RNA0167	89559	495330	405772	195262	1	2.88254	0.0998364
WT-RNA0168	90272	1594827	1504556	4977121	2	19.8157	0.199673
WT-RNA0169	96261	2082136	1985876	9294394	4	28.0356	0.399346
WT-RNA0170	98029	1355708	1257680	4595323	1	21.887	0.0998364
WT-RNA0171	99649	1594827	1495179	4970831	1	19.9148	0.0998364
WT-RNA0172	100196	2025157	1924962	7475888	1	23.2638	0.0998364
WT-RNA0173	100504	1945788	1845285	6626126	2	21.5098	0.199673
WT-RNA0174	100925	1762037	1661113	6437237	1	23.2135	0.0998364
WT-RNA0175	101785	1594825	1493041	4969755	3	19.939	0.299509
WT-RNA0176	101794	1594827	1493034	4969755	1	19.9391	0.0998364
WT-RNA0177	101865	1594827	1492963	4969696	1	19.9398	0.0998364
WT-RNA0178	102462	1209091	1106630	4535374	2	24.55	0.199673
WT-RNA0179	103009	1371791	1268783	4773487	1	22.5366	0.0998364
WT-RNA0180	103014	940205	837192	1701423	2	12.1738	0.199673
WT-RNA0181	103464	1594828	1491365	4968819	1	19.9577	0.0998364
WT-RNA0182	103637	709365	605729	831718	2	8.22504	0.199673
WT-RNA0183	104360	353042	248683	91659	1	2.20785	0.0998364
WT-RNA0184	104386	1594826	1490441	4968436	1	19.9685	0.0998364
WT-RNA0185	105917	1040653	934737	2658767	1	17.0385	0.0998364
WT-RNA0186	107731	1084665	976935	3934881	1	24.1272	0.0998364
WT-RNA0187	108454	945672	837219	2664434	4	19.0637	0.399346
WT-RNA0188	108455	1767405	1658951	4413362	1	15.9359	0.0998364
WT-RNA0189	108456	1283536	1175081	3755745	2	19.1456	0.199673
WT-RNA0190	108456	2047244	1938789	4623176	1	14.284	0.0998364
WT-RNA0191	108456	1935954	1827499	4508895	2	14.7793	0.199673
WT-RNA0192	108456	1241999	1133544	3470735	1	18.341	0.0998364
WT-RNA0193	108456	373713	265258	2308714	1	52.1365	0.0998364
WT-RNA0194	108456	1300133	1191678	3758288	1	18.8917	0.0998364
WT-RNA0195	108457	374102	265646	2345925	1	52.8994	0.0998364
WT-RNA0196	108457	798312	689856	2544512	1	22.0946	0.0998364
WT-RNA0197	108457	1026354	917898	2711980	1	17.6983	0.0998364
WT-RNA0198	108457	584632	476176	2467009	1	31.0344	0.0998364
WT-RNA0199	108458	431985	323528	2357431	1	43.6483	0.0998364
WT-RNA0200	108458	1325952	1217495	3808233	3	18.7368	0.299509
WT-RNA0201	108458	1316066	1207609	3789382	1	18.7967	0.0998364
WT-RNA0202	108459	1660406	1551948	4377137	1	16.8948	0.0998364
WT-RNA0203	108459	963272	854814	2682265	1	18.7962	0.0998364
WT-RNA0204	108459	1316038	1207580	3787839	1	18.7895	0.0998364
WT-RNA0205	108459	381452	272994	2346512	1	51.4885	0.0998364
WT-RNA0206	108461	116468	8008	457060	90	341.892	8.98528
WT-RNA0207	108462	975087	866626	2689351	2	18.589	0.199673
WT-RNA0208	108724	780477	671754	952842	1	8.49671	0.0998364
WT-RNA0209	109364	1315978	1206615	3781935	1	18.7752	0.0998364
WT-RNA0210	111915	279714	167800	534003	1	19.063	0.0998364
WT-RNA0211	112099	863348	751250	2629981	6	20.9705	0.599018
WT-RNA0212	112625	392937	280313	2340506	1	50.0157	0.0998364
WT-RNA0213	112945	479781	366837	2412661	1	39.397	0.0998364
WT-RNA0214	113235	1594835	1481601	4965474	2	20.0757	0.199673
WT-RNA0215	114504	976235	861732	2678515	1	18.6192	0.0998364
WT-RNA0216	114504	1493419	1378916	4057502	1	17.6263	0.0998364
WT-RNA0217	116400	976324	859925	2678366	1	18.6573	0.0998364
WT-RNA0218	116400	2056809	1940410	4625501	1	14.2793	0.0998364
WT-RNA0219	116400	1454382	1337983	3969560	1	17.7718	0.0998364
WT-RNA0220	116400	138492	22093	452831	1	122.778	0.0998364
WT-RNA0221	116400	1091066	974667	2775322	3	17.0568	0.299509
WT-RNA0222	116401	341187	224787	2278205	2	60.7102	0.199673
WT-RNA0223	116401	116466	66	445142	354	40401.3	35.3421
WT-RNA0224	116402	1228633	1112232	3437908	1	18.5157	0.0998364
WT-RNA0225	116402	2056303	1939902	4623595	1	14.2771	0.0998364
WT-RNA0226	116402	638131	521730	2468450	1	28.3412	0.0998364
WT-RNA0227	116402	1959316	1842915	4505405	2	14.6443	0.199673
WT-RNA0228	116403	1315981	1199579	3775610	1	18.8538	0.0998364
WT-RNA0229	116403	1704593	1588191	4382663	1	16.5301	0.0998364
WT-RNA0230	116443	724162	607720	2488720	2	24.5309	0.199673
WT-RNA0231	117311	787538	670228	2060223	1	18.4133	0.0998364
WT-RNA0232	118929	1257083	1138155	3291825	1	17.3251	0.0998364
WT-RNA0233	119061	141862	22802	6135	1	1.61169	0.0998364
WT-RNA0234	121446	621749	500304	799116	1	9.56789	0.0998364
WT-RNA0235	121711	227996	106286	20932	3	1.17971	0.299509
WT-RNA0236	121713	121825	113	1255	1	66.5282	0.0998364
WT-RNA0237	121856	458510	336655	150655	1	2.68064	0.0998364
WT-RNA0238	121865	513709	391845	703093	1	10.7483	0.0998364
WT-RNA0239	121866	1108478	986613	4490635	1	27.2647	0.0998364
WT-RNA0240	121866	1901162	1779297	6552899	1	22.061	0.0998364
WT-RNA0241	121867	780476	658610	948642	1	8.62808	0.0998364
WT-RNA0242	121870	2058888	1937019	9184857	1	28.404	0.0998364
WT-RNA0243	122005	451630	329626	133293	1	2.42229	0.0998364
WT-RNA0244	123920	695376	571457	2031960	1	21.2996	0.0998364
WT-RNA0245	125031	1347483	1222453	3417326	1	16.7454	0.0998364
WT-RNA0246	132049	1245647	1113599	3236526	1	17.4097	0.0998364
WT-RNA0247	135015	1626431	1491417	3907032	1	15.6924	0.0998364
WT-RNA0248	138464	469122	330659	1917588	1	34.7388	0.0998364
WT-RNA0249	138465	755419	616955	2045380	1	19.8592	0.0998364
WT-RNA0250	138465	1279996	1141532	3287869	2	17.2531	0.199673
WT-RNA0251	138465	1504566	1366102	3610234	2	15.8304	0.199673
WT-RNA0252	138467	1167310	1028844	2955096	1	17.2053	0.0998364
WT-RNA0253	138467	2047868	1909402	4158858	1	13.0472	0.0998364
WT-RNA0254	138468	1977970	1839503	4053910	1	13.2012	0.0998364
WT-RNA0255	138468	2070091	1931624	4283405	1	13.2833	0.0998364
WT-RNA0256	138473	771771	633299	2048415	1	19.3753	0.0998364
WT-RNA0257	139806	454767	314962	140010	2	2.66282	0.199673
WT-RNA0258	139806	454781	314976	143791	2	2.7346	0.199673
WT-RNA0259	141863	1762038	1620176	6424621	1	23.7534	0.0998364
WT-RNA0260	148747	429581	280835	1889932	1	40.3121	0.0998364
WT-RNA0261	151470	1157925	1006456	2579875	2	15.3548	0.199673
WT-RNA0262	151891	1386436	1234546	3429177	2	16.6388	0.199673
WT-RNA0263	152149	156856	4708	1611	2	2.04974	0.199673
WT-RNA0264	153503	764204	610702	928102	2	9.10346	0.199673
WT-RNA0265	156057	1833226	1677170	6496473	1	23.2028	0.0998364
WT-RNA0266	156831	2025938	1869108	7756399	2	24.858	0.199673
WT-RNA0267	157317	281141	123825	40043	1	1.93713	0.0998364
WT-RNA0268	158306	1053833	895528	3918470	1	26.2106	0.0998364
WT-RNA0269	159343	1594827	1435485	4953671	2	20.6713	0.199673
WT-RNA0270	159430	2088046	1928617	4290404	2	13.3258	0.199673
WT-RNA0271	159438	1513102	1353665	4848059	1	21.4534	0.0998364
WT-RNA0272	159453	2024878	1865426	7428416	1	23.8538	0.0998364
WT-RNA0273	159455	612963	453509	781459	1	10.3219	0.0998364
WT-RNA0274	159456	2027510	1868055	8123196	1	26.0482	0.0998364
WT-RNA0275	159474	1246054	1086581	3232058	2	17.8179	0.199673
WT-RNA0276	159832	1449466	1289635	3508499	3	16.2965	0.299509
WT-RNA0277	159838	214491	54654	8657	1	0.948824	0.0998364
WT-RNA0278	168176	579353	411178	725239	2	10.5655	0.199673
WT-RNA0279	169510	309451	139942	179970	1	7.70357	0.0998364
WT-RNA0280	170194	947240	777047	2194193	2	16.9148	0.199673
WT-RNA0281	175342	1587102	1411761	4943367	1	20.975	0.0998364
WT-RNA0282	175399	1316116	1140718	3316048	1	17.4134	0.0998364
WT-RNA0283	175444	262076	86633	20139	1	1.3925	0.0998364
WT-RNA0284	175825	2024288	1848464	7157932	1	23.1962	0.0998364
WT-RNA0285	178153	451251	273099	106281	1	2.33118	0.0998364
WT-RNA0286	184406	2026064	1841659	7860035	1	25.5656	0.0998364
WT-RNA0287	186983	1959315	1772333	4040721	2	13.657	0.199673
WT-RNA0288	190013	1520127	1330115	4853077	1	21.8559	0.0998364
WT-RNA0289	190047	1578804	1388758	4931082	1	21.2694	0.0998364
WT-RNA0290	193016	1518611	1325596	4849911	1	21.9161	0.0998364
WT-RNA0291	193167	1518081	1324915	4849064	1	21.9235	0.0998364
WT-RNA0292	193497	451252	257756	104589	1	2.43062	0.0998364
WT-RNA0293	194550	2026936	1832387	7997118	2	26.1431	0.199673
WT-RNA0294	198818	1594828	1396011	4942671	1	21.2087	0.0998364
WT-RNA0295	201052	963921	762870	2242487	1	17.6084	0.0998364
WT-RNA0296	202389	1059117	856729	3907138	1	27.3184	0.0998364
WT-RNA0297	207800	529784	321985	687147	1	12.7836	0.0998364
WT-RNA0298	214375	1543878	1329504	4885674	1	22.0128	0.0998364
WT-RNA0299	216037	1089220	873184	2263952	1	15.5311	0.0998364
WT-RNA0300	220114	1038358	818245	2233970	1	16.3544	0.0998364
WT-RNA0301	221341	221663	323	166	1	3.07855	0.0998364
WT-RNA0302	221569	221663	95	79	3	4.98131	0.299509
WT-RNA0303	223648	223729	82	25	1	1.82628	0.0998364
WT-RNA0304	224270	2068577	1844308	4164769	1	13.5269	0.0998364
WT-RNA0305	226298	750121	523824	2023553	11	23.1403	1.0982
WT-RNA0306	227673	1797824	1570152	3936657	1	15.0185	0.0998364
WT-RNA0307	229877	1483680	1253804	3519139	1	16.8131	0.0998364
WT-RNA0308	244727	2023338	1778612	6880898	1	23.1742	0.0998364
WT-RNA0309	250720	2023489	1772770	6903397	1	23.3266	0.0998364
WT-RNA0310	251112	353043	101932	62369	1	3.66521	0.0998364
WT-RNA0311	254604	1578806	1324203	4921644	2	22.2636	0.199673
WT-RNA0312	254604	1404266	1149663	4755148	1	24.7761	0.0998364
WT-RNA0313	254604	416748	162145	84225	3	3.11156	0.299509
WT-RNA0314	254604	1538890	1284287	4878147	5	22.7527	0.499182
WT-RNA0315	254604	1829089	1574486	6473261	1	24.6277	0.0998364
WT-RNA0316	254605	741819	487215	814695	2	10.0165	0.199673
WT-RNA0317	254605	2050359	1795755	8233470	1	27.4648	0.0998364
WT-RNA0318	254606	1433243	1178638	4772059	2	24.253	0.199673
WT-RNA0319	254608	254659	52	13578	2	1564.13	0.199673
WT-RNA0320	254622	2054901	1800280	8235066	1	27.4011	0.0998364
WT-RNA0321	254625	1491055	1236431	4819061	1	23.3471	0.0998364
WT-RNA0322	254627	2026062	1771436	7849859	1	26.5446	0.0998364
WT-RNA0323	254628	1594820	1340193	4935086	1	22.0581	0.0998364
WT-RNA0324	254628	408090	153463	77911	1	3.04113	0.0998364
WT-RNA0325	254639	743448	488810	882065	1	10.8094	0.0998364
WT-RNA0326	254643	963886	709244	2234972	1	18.8763	0.0998364
WT-RNA0327	257957	1887298	1629342	3978600	1	14.6271	0.0998364
WT-RNA0328	260235	1726241	1466007	3910013	14	15.9765	1.39771
WT-RNA0329	260235	1483276	1223042	3511771	1	17.1999	0.0998364
WT-RNA0330	260386	860525	600140	2145533	1	21.4152	0.0998364
WT-RNA0331	260419	1123209	862791	2519126	1	17.4898	0.0998364
WT-RNA0332	260610	591231	330622	1980570	1	35.8838	0.0998364
WT-RNA0333	260677	1594825	1334149	4920330	2	22.0918	0.199673
WT-RNA0334	260689	626200	365512	758089	1	12.4239	0.0998364
WT-RNA0335	260689	1594829	1334141	4920271	10	22.0916	0.998364
WT-RNA0336	260689	2082275	1821587	9243514	1	30.3968	0.0998364
WT-RNA0337	260689	751607	490919	868152	2	10.5932	0.199673
WT-RNA0338	260689	1499104	1238416	4804421	1	23.2389	0.0998364
WT-RNA0339	260690	1790102	1529413	6413715	1	25.1203	0.0998364
WT-RNA0340	260696	1594829	1334134	4920267	8	22.0917	0.798691
WT-RNA0341	262028	1244272	982245	3204273	1	19.5411	0.0998364
WT-RNA0342	262054	691370	429317	1997813	1	27.8751	0.0998364
WT-RNA0343	262054	1936027	1673974	4015540	1	14.3693	0.0998364
WT-RNA0344	262055	943879	681825	2164498	2	19.0162	0.199673
WT-RNA0345	262056	1157788	895733	2541869	1	16.9987	0.0998364
WT-RNA0346	262058	2043591	1781534	4128849	1	13.8827	0.0998364
WT-RNA0347	262165	1174152	911988	2939166	1	19.3052	0.0998364
WT-RNA0348	262166	535752	273587	1948006	1	42.6516	0.0998364
WT-RNA0349	262166	1704630	1442465	3901030	1	16.2	0.0998364
WT-RNA0350	262166	1325952	1063787	3314668	2	18.6649	0.199673
WT-RNA0351	262166	1323176	1061011	3302704	1	18.6462	0.0998364
WT-RNA0352	262166	2043589	1781424	4128788	2	13.8834	0.199673
WT-RNA0353	262166	923774	661609	2156913	1	19.5286	0.0998364
WT-RNA0354	262166	1159644	897479	2913963	4	19.4491	0.399346
WT-RNA0355	262166	1243630	981465	3195387	1	19.5024	0.0998364
WT-RNA0356	262167	262502	336	793	1	14.1375	0.0998364
WT-RNA0357	262167	1026327	764161	2218390	5	17.3897	0.499182
WT-RNA0358	262171	1048484	786314	2232101	1	17.0043	0.0998364
WT-RNA0359	262523	465152	202630	1879943	1	55.5752	0.0998364
WT-RNA0360	263086	558860	295775	1963526	2	39.7663	0.199673
WT-RNA0361	263213	1364761	1101549	3393955	6	18.4562	0.599018
WT-RNA0362	265807	265887	81	273	1	20.1891	0.0998364
WT-RNA0363	266338	1594832	1328495	4918849	1	22.1791	0.0998364
WT-RNA0364	269117	279724	10608	30182	4	17.0433	0.399346
WT-RNA0365	269121	279735	10615	30180	5	17.031	0.499182
WT-RNA0366	269126	279728	10603	30178	1	17.0491	0.0998364
WT-RNA0367	269253	2023531	1754279	6884244	1	23.507	0.0998364
WT-RNA0368	269253	2023184	1753932	6836200	1	23.3476	0.0998364
WT-RNA0369	269254	1047067	777814	2613838	1	20.13	0.0998364
WT-RNA0370	269259	2027154	1757896	7998794	3	27.2566	0.299509
WT-RNA0371	269288	1877705	1608418	6498068	1	24.2006	0.0998364
WT-RNA0372	270099	353041	82943	39736	1	2.86975	0.0998364
WT-RNA0373	271265	1159644	888380	2890302	2	19.4888	0.199673
WT-RNA0374	274087	274147	61	7484	12	734.927	1.19804
WT-RNA0375	274320	274501	182	12	2	0.394957	0.199673
WT-RNA0376	279666	750053	470388	1979643	1	25.2099	0.0998364
WT-RNA0377	279675	374981	95307	1818573	1	114.3	0.0998364
WT-RNA0378	279688	1798246	1518559	3895312	1	15.3656	0.0998364
WT-RNA0379	279690	1798224	1518535	3895305	57	15.3659	5.69068
WT-RNA0380	279693	1798232	1518540	3895306	1	15.3658	0.0998364
WT-RNA0381	279697	1798240	1518544	3895306	1	15.3658	0.0998364
WT-RNA0382	279797	279863	67	59144	47	5287.81	4.69231
WT-RNA0383	279798	1626407	1346610	3828106	1	17.0287	0.0998364
WT-RNA0384	281310	1594827	1313518	4914789	1	22.4135	0.0998364
WT-RNA0385	282061	1524582	1242522	4848989	1	23.3769	0.0998364
WT-RNA0386	282061	611341	329281	741004	1	13.4801	0.0998364
WT-RNA0387	282385	1805301	1522917	3824739	2	15.0441	0.199673
WT-RNA0388	284003	1133397	849395	2417238	2	17.0471	0.199673
WT-RNA0389	285310	1325229	1039920	3200856	1	18.4377	0.0998364
WT-RNA0390	285310	1773879	1488570	3812937	1	15.3437	0.0998364
WT-RNA0391	286549	780311	493763	900048	1	10.9191	0.0998364
WT-RNA0392	287419	1593098	1305680	3492442	1	16.0226	0.0998364
WT-RNA0393	287605	1128230	840626	2411082	2	17.181	0.199673
WT-RNA0394	287607	287701	95	30733	3	1937.86	0.299509
WT-RNA0395	287614	287709	96	37587	1	2345.34	0.0998364
WT-RNA0396	287695	287759	65	16443	5	1515.33	0.499182
WT-RNA0397	289247	1843854	1554608	3807039	2	14.6692	0.199673
WT-RNA0398	289612	1626412	1336801	3727655	2	16.7036	0.199673
WT-RNA0399	290273	771260	480988	1868148	1	23.2658	0.0998364
WT-RNA0400	291403	1371790	1080388	4717403	1	26.1555	0.0998364
WT-RNA0401	292768	1293295	1000528	4525220	1	27.0926	0.0998364
WT-RNA0402	293472	513856	220385	652612	1	17.7384	0.0998364
WT-RNA0403	293980	963921	669942	2209967	1	19.7601	0.0998364
WT-RNA0404	294316	1403600	1109285	4724885	2	25.5146	0.199673
WT-RNA0405	294494	1108487	813994	4438826	1	32.6653	0.0998364
WT-RNA0406	296632	1108488	811857	4437896	2	32.7445	0.199673
WT-RNA0407	296637	1448938	1152302	4750914	1	24.6974	0.0998364
WT-RNA0408	299196	968286	669091	2565100	4	22.9646	0.399346
WT-RNA0409	299757	411721	111965	54137	1	2.89636	0.0998364
WT-RNA0410	300605	2027504	1726900	8077571	3	28.0191	0.299509
WT-RNA0411	300899	1108487	807589	4436697	2	32.9086	0.199673
WT-RNA0412	300902	834723	533822	1009593	1	11.329	0.0998364
WT-RNA0413	300903	1108497	807595	4436696	1	32.9084	0.0998364
WT-RNA0414	305368	1594826	1289459	4907429	3	22.7975	0.299509
WT-RNA0415	305797	408092	102296	50181	1	2.93847	0.0998364
WT-RNA0416	307219	1134473	827255	2376494	1	17.2083	0.0998364
WT-RNA0417	307229	2075793	1768565	4112905	1	13.9305	0.0998364
WT-RNA0418	309428	2070092	1760665	4095129	3	13.9326	0.299509
WT-RNA0419	309429	2070116	1760688	4095436	1	13.9334	0.0998364
WT-RNA0420	309430	2075784	1766355	4106131	1	13.925	0.0998364
WT-RNA0421	309430	1226887	917458	2795105	1	18.2496	0.0998364
WT-RNA0422	309430	974693	665264	2035984	1	18.3325	0.0998364
WT-RNA0423	309430	1626419	1316990	3717986	1	16.9109	0.0998364
WT-RNA0424	309430	755418	445989	1857101	7	24.9432	0.698855
WT-RNA0425	309430	316989	7560	1633453	1	1294.27	0.0998364
WT-RNA0426	309430	809800	500371	1894543	1	22.6805	0.0998364
WT-RNA0427	309430	1316107	1006678	3136371	1	18.6628	0.0998364
WT-RNA0428	309430	1325729	1016300	3153112	1	18.5848	0.0998364
WT-RNA0429	309432	1257081	947650	3097497	4	19.5796	0.399346
WT-RNA0430	310937	462511	151575	1710062	1	67.581	0.0998364
WT-RNA0431	313417	500537	187121	124603	1	3.98884	0.0998364
WT-RNA0432	314208	314260	53	516	1	58.3195	0.0998364
WT-RNA0433	314318	1594827	1280510	4902824	1	22.9353	0.0998364
WT-RNA0434	316129	591074	274946	1816291	1	39.5711	0.0998364
WT-RNA0435	316129	1091066	774938	2131602	1	16.477	0.0998364
WT-RNA0436	316130	316191	62	1629229	698	157409	69.6858
WT-RNA0437	316161	1446237	1130077	3323110	2	17.6148	0.199673
WT-RNA0438	321793	963921	642129	2199802	1	20.5211	0.0998364
WT-RNA0439	323038	1108491	785454	4428990	1	33.7772	0.0998364
WT-RNA0440	332587	1244266	911680	1410573	1	9.26816	0.0998364
WT-RNA0441	335056	1522932	1187877	4833266	1	24.373	0.0998364
WT-RNA0442	335211	2082275	1747065	9220389	1	31.6141	0.0998364
WT-RNA0443	335647	971861	636215	2559610	1	24.0996	0.0998364
WT-RNA0444	336215	422381	86167	42921	5	2.9838	0.499182
WT-RNA0445	336740	792489	455750	890350	1	11.7024	0.0998364
WT-RNA0446	338065	851142	513078	341515	1	3.98719	0.0998364
WT-RNA0447	339816	1594832	1255017	4889268	1	23.3364	0.0998364
WT-RNA0448	339829	1985110	1645282	2245205	1	8.1744	0.0998364
WT-RNA0449	339830	782310	442481	888135	1	12.0233	0.0998364
WT-RNA0450	340573	1594828	1254256	4889222	2	23.3504	0.199673
WT-RNA0451	341074	1075299	734226	448618	1	3.66005	0.0998364
WT-RNA0452	341160	1244277	903118	1407560	1	9.33604	0.0998364
WT-RNA0453	341162	1452355	1111194	1690382	1	9.11245	0.0998364
WT-RNA0454	341163	1489151	1147989	1719107	1	8.97027	0.0998364
WT-RNA0455	341163	1347395	1006233	1588222	1	9.45481	0.0998364
WT-RNA0456	341164	1026342	685179	422044	1	3.68972	0.0998364
WT-RNA0457	341164	1973453	1632290	2227972	1	8.17622	0.0998364
WT-RNA0458	341165	737872	396708	212667	1	3.21121	0.0998364
WT-RNA0459	341165	373646	32482	16944	2	3.12474	0.199673
WT-RNA0460	341166	1227032	885867	1158306	1	7.8324	0.0998364
WT-RNA0461	341166	1026328	685163	422027	6	3.68966	0.599018
WT-RNA0462	341168	1257081	915914	1460576	5	9.55234	0.499182
WT-RNA0463	341984	741814	399831	767085	1	11.4923	0.0998364
WT-RNA0464	342027	1154473	812447	741969	1	5.47055	0.0998364
WT-RNA0465	342029	1026326	684298	421746	2	3.69187	0.199673
WT-RNA0466	342034	1594828	1252795	4887301	1	23.3684	0.0998364
WT-RNA0467	342036	1199042	857007	4444558	2	31.0659	0.199673
WT-RNA0468	342044	1594831	1252788	4887301	2	23.3685	0.199673
WT-RNA0469	342441	342578	138	21	9	0.91155	0.898528
WT-RNA0470	347139	2026705	1679567	7900964	1	28.1788	0.0998364
WT-RNA0471	347171	1325012	977842	1512071	1	9.26283	0.0998364
WT-RNA0472	348523	1732442	1383920	2112312	1	9.14297	0.0998364
WT-RNA0473	348523	1091498	742976	503060	1	4.05588	0.0998364
WT-RNA0474	352272	1108487	756216	4415354	2	34.9752	0.199673
WT-RNA0475	353015	451286	98272	43900	1	2.67593	0.0998364
WT-RNA0476	364611	1323082	958472	1496414	1	9.35217	0.0998364
WT-RNA0477	368638	1332842	964205	1534440	1	9.53281	0.0998364
WT-RNA0478	370434	2058886	1688453	9098367	1	32.2786	0.0998364
WT-RNA0479	372929	2026411	1653483	7857858	1	28.4672	0.0998364
WT-RNA0480	373130	373402	273	5144	1	112.87	0.0998364
WT-RNA0481	373199	469010	95812	75640	1	4.72903	0.0998364
WT-RNA0482	373330	2070090	1696761	2446084	1	8.63557	0.0998364
WT-RNA0483	373684	1858742	1485059	2150622	2	8.67482	0.199673
WT-RNA0484	373782	1322681	948900	1481150	2	9.35016	0.199673
WT-RNA0485	373871	469010	95140	66282	3	4.17323	0.299509
WT-RNA0486	373873	373939	67	26733	1	2390.08	0.0998364
WT-RNA0487	373878	1316116	942239	1479918	1	9.40842	0.0998364
WT-RNA0488	373940	591074	217135	137304	1	3.78786	0.0998364
WT-RNA0489	373943	469956	96014	58730	1	3.66409	0.0998364
WT-RNA0490	373949	1315979	942031	1452853	1	9.2384	0.0998364
WT-RNA0491	373957	1352560	978604	1549903	1	9.48719	0.0998364
WT-RNA0492	378038	1155388	777351	686096	2	5.28698	0.199673
WT-RNA0493	391581	1091058	699478	438606	2	3.75613	0.199673
WT-RNA0494	392335	1107334	715000	656715	1	5.50188	0.0998364
WT-RNA0495	393283	1188883	795601	1087352	4	8.18682	0.399346
WT-RNA0496	393291	1041859	648569	365860	1	3.37908	0.0998364
WT-RNA0497	393314	1050806	657493	375422	1	3.42034	0.0998364
WT-RNA0498	396560	2026884	1630325	7908697	1	29.0584	0.0998364
WT-RNA0499	398081	1108489	710409	4399695	1	37.0983	0.0998364
WT-RNA0500	401108	613524	212417	695902	1	19.6245	0.0998364
WT-RNA0501	403781	1053831	650051	3830034	1	35.2936	0.0998364
WT-RNA0502	404630	1293223	888594	4478623	1	30.1913	0.0998364
WT-RNA0503	405301	2079717	1674417	9184207	1	32.8563	0.0998364
WT-RNA0504	405373	2026011	1620639	7676900	1	28.3753	0.0998364
WT-RNA0505	405394	1594828	1189435	4863701	1	24.4944	0.0998364
WT-RNA0506	406897	2072219	1665323	9182056	3	33.028	0.299509
WT-RNA0507	406950	1870108	1463159	6428194	1	26.3171	0.0998364
WT-RNA0508	407991	1108488	700498	4389424	1	37.5354	0.0998364
WT-RNA0509	408023	782307	374285	859107	1	13.7494	0.0998364
WT-RNA0510	408023	1043685	635663	2553725	2	24.0651	0.199673
WT-RNA0511	408065	879135	471071	1050148	1	13.3538	0.0998364
WT-RNA0512	408065	1654125	1246061	4873175	2	23.4268	0.199673
WT-RNA0513	408066	580036	171971	655862	1	22.8453	0.0998364
WT-RNA0514	408067	1762067	1354001	6327621	1	27.9938	0.0998364
WT-RNA0515	408068	2023479	1615412	6823237	1	25.3016	0.0998364
WT-RNA0516	408070	1762059	1353990	6327559	1	27.9937	0.0998364
WT-RNA0517	408070	1945751	1537682	6514646	1	25.3784	0.0998364
WT-RNA0518	408070	1479981	1071912	4733628	2	26.453	0.199673
WT-RNA0519	408071	1762052	1353982	6327220	1	27.9924	0.0998364
WT-RNA0520	408622	2023943	1615322	6957640	1	25.8014	0.0998364
WT-RNA0521	409456	1594828	1185373	4855671	1	24.5377	0.0998364
WT-RNA0522	410604	768467	357864	834599	1	13.9701	0.0998364
WT-RNA0523	410956	1789060	1378105	6347790	3	27.5918	0.299509
WT-RNA0524	411697	879138	467442	1044201	1	13.3812	0.0998364
WT-RNA0525	411698	677187	265490	706911	1	15.9499	0.0998364
WT-RNA0526	413902	1594825	1180924	4852139	1	24.6123	0.0998364
WT-RNA0527	416723	1945779	1529057	6506376	2	25.4892	0.199673
WT-RNA0528	416727	1018244	601518	2534365	1	25.2383	0.0998364
WT-RNA0529	417361	961391	544031	1587236	2	17.4766	0.199673
WT-RNA0530	420677	1476915	1056239	4722955	1	26.785	0.0998364
WT-RNA0531	420951	2024574	1603624	7262600	1	27.1288	0.0998364
WT-RNA0532	422634	496509	73876	66465	1	5.38927	0.0998364
WT-RNA0533	422846	1146475	723630	677407	1	5.60755	0.0998364
WT-RNA0534	422848	1244277	821430	1344630	2	9.80556	0.199673
WT-RNA0535	424153	1227017	802865	4427814	1	33.036	0.0998364
WT-RNA0536	424231	1581199	1156969	4835145	2	25.0339	0.199673
WT-RNA0537	424241	655133	230893	695005	1	18.0309	0.0998364
WT-RNA0538	424246	2024410	1600165	7073119	1	26.4781	0.0998364
WT-RNA0539	429012	1333895	904884	1484109	1	9.82456	0.0998364
WT-RNA0540	434771	1865108	1430338	6396314	1	26.7874	0.0998364
WT-RNA0541	435676	1710056	1274381	2040733	2	9.5924	0.199673
WT-RNA0542	436917	2087632	1650716	2401245	1	8.71373	0.0998364
WT-RNA0543	436917	2087640	1650724	2401245	3	8.71369	0.299509
WT-RNA0544	436918	1785618	1348701	6330298	1	28.1157	0.0998364
WT-RNA0545	436919	2087661	1650743	2401245	1	8.71359	0.0998364
WT-RNA0546	451073	1108847	657775	4371624	1	39.8112	0.0998364
WT-RNA0547	451073	1594828	1143756	4842406	53	25.3611	5.29133
WT-RNA0548	451073	1513699	1062627	4738333	1	26.7107	0.0998364
WT-RNA0549	451073	1959106	1508034	6502305	1	25.8283	0.0998364
WT-RNA0550	451074	1376655	925582	4648864	2	30.0865	0.199673
WT-RNA0551	451074	1871457	1420384	6408878	2	27.0282	0.199673
WT-RNA0552	451075	751609	300535	790287	3	15.7518	0.299509
WT-RNA0553	451228	1594828	1143601	4839752	1	25.3506	0.0998364
WT-RNA0554	451228	1355710	904483	4463967	1	29.5638	0.0998364
WT-RNA0555	451230	1433242	982013	4676699	2	28.5274	0.199673
WT-RNA0556	451263	1594831	1143569	4839599	1	25.3505	0.0998364
WT-RNA0557	451274	1041407	590134	2531545	1	25.6966	0.0998364
WT-RNA0558	451275	2035644	1584370	8128745	2	30.7332	0.199673
WT-RNA0559	451298	1594823	1143526	4839211	1	25.3495	0.0998364
WT-RNA0560	451311	976571	525261	2503266	1	28.5478	0.0998364
WT-RNA0561	451311	1096801	645491	3813410	1	35.3886	0.0998364
WT-RNA0562	451311	1594827	1143517	4839080	16	25.349	1.59738
WT-RNA0563	451311	968168	516858	2495914	1	28.9267	0.0998364
WT-RNA0564	451543	1108487	656945	4363034	1	39.7832	0.0998364
WT-RNA0565	451605	879164	427560	1024055	2	14.3472	0.199673
WT-RNA0566	452328	1134282	681955	659669	1	5.79443	0.0998364
WT-RNA0567	453185	553070	99886	586022	1	35.1439	0.0998364
WT-RNA0568	453301	1784704	1331404	6310554	1	28.3921	0.0998364
WT-RNA0569	453318	1594828	1141511	4826025	2	25.325	0.199673
WT-RNA0570	453904	454083	180	66	1	2.1964	0.0998364
WT-RNA0571	454721	2025025	1570305	7308819	1	27.8807	0.0998364
WT-RNA0572	454722	533824	79103	576070	1	43.6237	0.0998364
WT-RNA0573	454735	533830	79096	576075	8	43.6279	0.798691
WT-RNA0574	454735	533825	79091	576071	14	43.6304	1.39771
WT-RNA0575	454735	2071087	1616353	9142430	1	33.8817	0.0998364
WT-RNA0576	454762	1371756	916995	4629413	1	30.2412	0.0998364
WT-RNA0577	454762	1233035	778274	4408463	1	33.9309	0.0998364
WT-RNA0578	454762	2024376	1569615	7050542	4	26.9073	0.399346
WT-RNA0579	454771	1322053	867283	4445006	1	30.7009	0.0998364
WT-RNA0580	454771	2023647	1568877	6841547	1	26.122	0.0998364
WT-RNA0581	454774	968973	514200	2484459	1	28.9428	0.0998364
WT-RNA0582	454774	2071234	1616461	9142681	1	33.8804	0.0998364
WT-RNA0583	454777	579345	124569	600072	11	28.8558	1.0982
WT-RNA0584	454777	2054795	1600019	8123855	1	30.4143	0.0998364
WT-RNA0585	454777	1945727	1490951	6462604	4	25.9648	0.399346
WT-RNA0586	454778	2024604	1569827	7238928	1	27.6225	0.0998364
WT-RNA0587	454779	1990539	1535761	6487775	2	25.3054	0.199673
WT-RNA0588	454779	1945790	1491012	6481020	3	26.0377	0.299509
WT-RNA0589	454780	963919	509140	2124746	1	24.9983	0.0998364
WT-RNA0590	454783	1371755	916973	4629363	3	30.2416	0.299509
WT-RNA0591	458448	1520138	1061691	4721472	1	26.6391	0.0998364
WT-RNA0592	458459	1594829	1136371	4812915	1	25.3705	0.0998364
WT-RNA0593	458469	741816	283348	692521	1	14.6404	0.0998364
WT-RNA0594	458469	1889406	1430938	6400746	1	26.7948	0.0998364
WT-RNA0595	458469	1095265	636797	3784246	1	35.5974	0.0998364
WT-RNA0596	458469	632388	173920	651401	1	22.4357	0.0998364
WT-RNA0597	458470	1447041	988572	4654363	1	28.2028	0.0998364
WT-RNA0598	458470	1520138	1061669	4721472	3	26.6396	0.299509
WT-RNA0599	458470	2060175	1601706	9038399	2	33.8025	0.199673
WT-RNA0600	458470	995274	536805	2491582	4	27.8035	0.399346
WT-RNA0601	458470	1594831	1136362	4812915	3	25.3707	0.299509
WT-RNA0602	458470	1522928	1064459	4746891	1	26.7129	0.0998364
WT-RNA0603	458470	493404	34935	29134	2	4.99551	0.199673
WT-RNA0604	458471	1535991	1077521	4753527	1	26.4259	0.0998364
WT-RNA0605	458471	726945	268475	680143	1	15.1753	0.0998364
WT-RNA0606	458472	1517260	1058789	4716605	1	26.6846	0.0998364
WT-RNA0607	458478	2024354	1565877	7038561	1	26.9257	0.0998364
WT-RNA0608	458492	741817	283326	692522	1	14.6416	0.0998364
WT-RNA0609	458661	1787015	1328355	6299152	1	28.4059	0.0998364
WT-RNA0610	458668	1726082	1267415	6271740	1	29.6421	0.0998364
WT-RNA0611	459023	834726	375704	911641	2	14.5351	0.199673
WT-RNA0612	459133	780474	321342	795935	1	14.8371	0.0998364
WT-RNA0613	460008	492225	32218	19108	105	3.55269	10.4828
WT-RNA0614	460361	914463	454103	1043547	1	13.7657	0.0998364
WT-RNA0615	460649	1325434	864786	1442430	1	9.9914	0.0998364
WT-RNA0616	462114	2027589	1565476	8082905	1	30.9287	0.0998364
WT-RNA0617	462198	1371748	909551	4606502	2	30.3378	0.199673
WT-RNA0618	462482	1626412	1163931	2007650	1	10.3324	0.0998364
WT-RNA0619	462483	1626446	1163964	2007652	1	10.3321	0.0998364
WT-RNA0620	462488	1763726	1301239	2049605	1	9.43525	0.0998364
WT-RNA0621	462489	1244272	781784	1333963	1	10.2211	0.0998364
WT-RNA0622	462490	1758088	1295599	2046425	1	9.46162	0.0998364
WT-RNA0623	463253	463789	537	10	1	0.111549	0.0998364
WT-RNA0624	463262	463786	525	620	2	7.07412	0.199673
WT-RNA0625	464486	2032035	1567550	2252777	1	8.60869	0.0998364
WT-RNA0626	464850	1483589	1018740	1638469	1	9.63419	0.0998364
WT-RNA0627	465320	1576593	1111274	4778315	1	25.7569	0.0998364
WT-RNA0628	465320	1594830	1129511	4793986	2	25.4242	0.199673
WT-RNA0629	465669	465737	69	144	1	12.5013	0.0998364
WT-RNA0630	466631	1594825	1128195	4793043	1	25.4488	0.0998364
WT-RNA0631	467237	1594828	1127592	4792714	1	25.4607	0.0998364
WT-RNA0632	468417	927351	458935	278630	1	3.63678	0.0998364
WT-RNA0633	469474	2040758	1571285	2232717	1	8.51175	0.0998364
WT-RNA0634	469479	470429	951	28491	1	179.46	0.0998364
WT-RNA0635	469767	1238193	768427	1066456	2	8.31344	0.199673
WT-RNA0636	470218	470276	59	2798	1	284.077	0.0998364
WT-RNA0637	470412	2004522	1534111	2143775	1	8.37072	0.0998364
WT-RNA0638	472684	2043589	1570906	2200441	1	8.39073	0.0998364
WT-RNA0639	473051	1739301	1266251	1982992	1	9.38083	0.0998364
WT-RNA0640	474005	1554849	1080845	1664051	3	9.22239	0.299509
WT-RNA0641	476184	476606	423	141	1	1.99673	0.0998364
WT-RNA0642	477954	1626425	1148472	1948072	1	10.1607	0.0998364
WT-RNA0643	477955	1853830	1375876	2030564	1	8.84052	0.0998364
WT-RNA0644	480822	1806194	1325373	2001217	1	9.04474	0.0998364
WT-RNA0645	480824	1626412	1145589	1943572	9	10.1628	0.898528
WT-RNA0646	480825	1626422	1145598	1943570	1	10.1627	0.0998364
WT-RNA0647	480826	1244273	763448	1269986	1	9.9646	0.0998364
WT-RNA0648	481031	481088	58	1305	1	134.779	0.0998364
WT-RNA0649	484865	1200738	715874	4350377	1	36.4024	0.0998364
WT-RNA0650	484979	1535996	1051018	4730133	1	26.959	0.0998364
WT-RNA0651	485449	2026107	1540659	7711606	4	29.9832	0.399346
WT-RNA0652	486528	703225	216698	648261	1	17.9199	0.0998364
WT-RNA0653	486528	1401996	915469	4602960	1	30.1185	0.0998364
WT-RNA0654	490340	1858723	1368384	2025988	2	8.86889	0.199673
WT-RNA0655	490766	1979376	1488611	6450513	1	25.9569	0.0998364
WT-RNA0656	490769	1095269	604501	3760501	1	37.264	0.0998364
WT-RNA0657	491465	1005482	514018	2467187	1	28.7517	0.0998364
WT-RNA0658	491642	1954886	1463245	6443905	2	26.3798	0.199673
WT-RNA0659	491801	1490816	999016	4663961	1	27.9655	0.0998364
WT-RNA0660	491850	780476	288627	771941	1	16.0209	0.0998364
WT-RNA0661	491850	2025233	1533384	7298254	1	28.5107	0.0998364
WT-RNA0662	493382	1654124	1160743	4796911	1	24.7552	0.0998364
WT-RNA0663	493382	1784024	1290643	6267028	1	29.0868	0.0998364
WT-RNA0664	494919	2027571	1532653	8022878	1	31.3564	0.0998364
WT-RNA0665	495412	1594825	1099414	4782721	1	26.0588	0.0998364
WT-RNA0666	497214	2023336	1526123	6721780	4	26.3837	0.399346
WT-RNA0667	499322	1242583	743262	1039499	2	8.37765	0.199673
WT-RNA0668	511576	741819	230244	658240	1	17.1252	0.0998364
WT-RNA0669	511576	1594828	1083253	4778632	1	26.4249	0.0998364
WT-RNA0670	511576	567588	56013	550020	1	58.8207	0.0998364
WT-RNA0671	511584	1227018	715435	4359186	1	36.4985	0.0998364
WT-RNA0672	511584	1594824	1083241	4778632	1	26.4252	0.0998364
WT-RNA0673	511585	2022717	1511133	6595306	1	26.144	0.0998364
WT-RNA0674	511593	1414311	902719	4609113	1	30.5848	0.0998364
WT-RNA0675	512347	1257079	744733	1311865	1	10.5519	0.0998364
WT-RNA0676	512624	533244	20621	529145	2	153.711	0.199673
WT-RNA0677	513536	1297429	783894	4392151	1	33.563	0.0998364
WT-RNA0678	513536	2058878	1545343	9001404	1	34.892	0.0998364
WT-RNA0679	513537	2027234	1513698	7884252	1	31.2005	0.0998364
WT-RNA0680	513538	767181	253644	757492	1	17.8893	0.0998364
WT-RNA0681	513573	2046919	1533347	8074292	2	31.5431	0.199673
WT-RNA0682	513655	780878	267224	751054	1	16.8359	0.0998364
WT-RNA0683	513655	1784683	1271029	6242362	1	29.4194	0.0998364
WT-RNA0684	513655	800082	286428	761467	1	15.9249	0.0998364
WT-RNA0685	513656	833744	320089	783416	1	14.6609	0.0998364
WT-RNA0686	513656	834087	320432	814582	2	15.2279	0.199673
WT-RNA0687	513657	1910014	1396358	6352217	1	27.2501	0.0998364
WT-RNA0688	513657	1108487	594831	4286984	2	43.1716	0.199673
WT-RNA0689	513657	1099861	586205	3734753	1	38.1639	0.0998364
WT-RNA0690	513657	1027941	514285	2444817	1	28.4762	0.0998364
WT-RNA0691	513657	879159	365503	949068	3	15.5542	0.299509
WT-RNA0692	513657	1762031	1248375	6225307	1	29.8714	0.0998364
WT-RNA0693	513657	2026101	1512445	7679474	3	30.4153	0.299509
WT-RNA0694	513657	1514936	1001280	4657546	1	27.8639	0.0998364
WT-RNA0695	513657	2023858	1510202	6813661	2	27.0262	0.199673
WT-RNA0696	513657	2026396	1512740	7741278	2	30.6541	0.199673
WT-RNA0697	513657	2026056	1512400	7634657	1	30.2387	0.0998364
WT-RNA0698	513657	2023585	1509929	6737739	1	26.7299	0.0998364
WT-RNA0699	513657	1501044	987388	4644069	1	28.1742	0.0998364
WT-RNA0700	513657	1594826	1081170	4757884	1	26.3609	0.0998364
WT-RNA0701	513657	2024645	1510989	7174078	6	28.441	0.599018
WT-RNA0702	513657	879304	365648	951039	1	15.5803	0.0998364
WT-RNA0703	513657	2027310	1513654	7868580	1	31.1394	0.0998364
WT-RNA0704	513657	1139517	625861	4298765	1	41.144	0.0998364
WT-RNA0705	513657	2023184	1509528	6675281	3	26.4892	0.299509
WT-RNA0706	513658	2023327	1509670	6697903	2	26.5765	0.199673
WT-RNA0707	513658	2025437	1511780	7320761	1	29.0073	0.0998364
WT-RNA0708	513658	834163	320506	821035	1	15.345	0.0998364
WT-RNA0709	513658	2025862	1512205	7525955	1	29.812	0.0998364
WT-RNA0710	513659	2023211	1509553	6676864	1	26.495	0.0998364
WT-RNA0711	513660	883519	369860	954872	1	15.4649	0.0998364
WT-RNA0712	513662	1519483	1005822	4665571	1	27.7859	0.0998364
WT-RNA0713	513663	1790102	1276440	6251298	1	29.3366	0.0998364
WT-RNA0714	513676	1578801	1065126	4742916	1	26.6738	0.0998364
WT-RNA0715	513696	560826	47131	525721	2	66.8173	0.199673
WT-RNA0716	513701	1578804	1065104	4742099	4	26.6697	0.399346
WT-RNA0717	526842	2025652	1498811	6964511	1	27.8345	0.0998364
WT-RNA0718	526844	1889295	1362452	2028272	1	8.91754	0.0998364
WT-RNA0719	527273	1594832	1067560	4257028	2	23.8866	0.199673
WT-RNA0720	527339	1594818	1067480	4256782	2	23.887	0.199673
WT-RNA0721	527339	1594825	1067487	4256782	2	23.8869	0.199673
WT-RNA0722	527401	1428236	900836	4089539	1	27.1937	0.0998364
WT-RNA0723	527729	2027476	1499748	7425872	1	29.6599	0.0998364
WT-RNA0724	529347	2022141	1492795	5923665	2	23.7701	0.199673
WT-RNA0725	529347	1724390	1195044	4285905	1	21.4832	0.0998364
WT-RNA0726	529726	1594828	1065103	4254861	1	23.9295	0.0998364
WT-RNA0727	531263	1108488	577226	3779067	1	39.2174	0.0998364
WT-RNA0728	531339	2023852	1492514	6305162	1	25.3057	0.0998364
WT-RNA0729	532895	2022681	1489787	6060059	1	24.3665	0.0998364
WT-RNA0730	532901	1108484	575584	3778660	1	39.3251	0.0998364
WT-RNA0731	534267	1877285	1343019	5827557	1	25.9923	0.0998364
WT-RNA0732	534617	1043679	509063	1941851	1	22.8499	0.0998364
WT-RNA0733	537739	2026954	1489216	7305497	1	29.3854	0.0998364
WT-RNA0734	539772	1954333	1414562	5905724	1	25.0087	0.0998364
WT-RNA0735	545167	1108488	563322	3776389	1	40.1569	0.0998364
WT-RNA0736	546783	1870128	1323346	5812309	1	26.3097	0.0998364
WT-RNA0737	546783	770565	223783	230272	1	6.16388	0.0998364
WT-RNA0738	546785	1769660	1222876	5720723	2	28.0226	0.199673
WT-RNA0739	548187	2024534	1476348	6655972	1	27.0062	0.0998364
WT-RNA0740	548588	1762039	1213452	5709540	1	28.185	0.0998364
WT-RNA0741	548589	1762056	1213468	5709597	1	28.185	0.0998364
WT-RNA0742	549479	1594830	1045352	4241686	4	24.3062	0.399346
WT-RNA0743	552560	2023957	1471398	6342076	1	25.8191	0.0998364
WT-RNA0744	556849	639515	82667	37197	4	2.69535	0.399346
WT-RNA0745	556855	557022	168	3173	1	113.136	0.0998364
WT-RNA0746	557513	1236597	679085	993766	1	8.76597	0.0998364
WT-RNA0747	558816	1326037	767222	1352138	1	10.557	0.0998364
WT-RNA0748	558818	558879	62	1622	21	156.711	2.09656
WT-RNA0749	560323	580569	20247	36095	1	10.6789	0.0998364
WT-RNA0750	560333	580563	20231	36081	2	10.6832	0.199673
WT-RNA0751	560334	580574	20241	36270	9	10.7339	0.898528
WT-RNA0752	567527	2027869	1460343	7514110	1	30.8221	0.0998364
WT-RNA0753	567551	1959315	1391765	2057523	1	8.85562	0.0998364
WT-RNA0754	567562	2026107	1458546	7150856	2	29.3683	0.199673
WT-RNA0755	567567	2023185	1455619	6146081	1	25.2924	0.0998364
WT-RNA0756	568715	1822819	1254105	5763513	1	27.5292	0.0998364
WT-RNA0757	568722	1095269	526548	3199906	1	36.4032	0.0998364
WT-RNA0758	569963	570021	59	294	1	29.8494	0.0998364
WT-RNA0759	570138	1371755	801618	4030254	2	30.1165	0.199673
WT-RNA0760	574636	1091064	516429	323933	3	3.75738	0.299509
WT-RNA0761	576360	576433	74	92	1	7.44726	0.0998364
WT-RNA0762	579315	1167304	587990	3778708	1	38.4958	0.0998364
WT-RNA0763	579316	1369067	789752	3851919	1	29.2164	0.0998364
WT-RNA0764	579316	2023888	1444573	6302631	1	26.135	0.0998364
WT-RNA0765	579318	1518688	939371	4131184	2	26.3438	0.199673
WT-RNA0766	579348	995274	415927	1903531	1	27.4147	0.0998364
WT-RNA0767	579353	644538	65186	68844	1	6.32633	0.0998364
WT-RNA0768	579455	940168	360714	955320	1	15.8645	0.0998364
WT-RNA0769	579467	2023066	1443600	6093535	2	25.285	0.199673
WT-RNA0770	579467	2027543	1448077	7450099	6	30.8184	0.599018
WT-RNA0771	579474	1654985	1075512	4235800	1	23.5918	0.0998364
WT-RNA0772	580104	2026100	1445997	7125698	1	29.5189	0.0998364
WT-RNA0773	581810	1371746	789937	4003483	1	30.3589	0.0998364
WT-RNA0774	584642	584743	102	73	1	4.28709	0.0998364
WT-RNA0775	584831	613621	28791	27318	2	5.68372	0.199673
WT-RNA0776	586321	2054602	1468282	2163399	1	8.82607	0.0998364
WT-RNA0777	589145	2023770	1434626	6215017	1	25.9504	0.0998364
WT-RNA0778	591057	1091063	500007	315388	2	3.77841	0.199673
WT-RNA0779	591057	1154474	563418	560453	1	5.95866	0.0998364
WT-RNA0780	591057	1026326	435270	240230	2	3.30604	0.199673
WT-RNA0781	591061	810443	219383	76392	1	2.08586	0.0998364
WT-RNA0782	591061	1339911	748851	1388388	1	11.1059	0.0998364
WT-RNA0783	591061	592176	1116	3161	1	16.9668	0.0998364
WT-RNA0784	591859	2043401	1451543	2147421	14	8.86191	1.39771
WT-RNA0785	591861	1311119	719259	1302360	3	10.8464	0.299509
WT-RNA0786	591864	2043408	1451545	2147423	9	8.86191	0.898528
WT-RNA0787	594762	1049662	454901	1889812	1	24.8852	0.0998364
WT-RNA0788	598497	1093897	495401	324846	1	3.9279	0.0998364
WT-RNA0789	605267	1984037	1378771	2058178	2	8.94192	0.199673
WT-RNA0790	609794	2037635	1427842	7480965	1	31.3847	0.0998364
WT-RNA0791	609794	1815388	1205595	5691334	1	28.2783	0.0998364
WT-RNA0792	609866	866134	256269	369216	1	8.63028	0.0998364
WT-RNA0793	610285	2027571	1417287	7421727	1	31.368	0.0998364
WT-RNA0794	610377	2023616	1413240	6172070	1	26.161	0.0998364
WT-RNA0795	610659	610726	68	742	1	65.3635	0.0998364
WT-RNA0796	610693	653703	43011	24422	2	3.40128	0.199673
WT-RNA0797	611309	2026411	1415103	7157727	1	30.2989	0.0998364
WT-RNA0798	611310	1108487	497178	3702974	2	44.6148	0.199673
WT-RNA0799	611315	1762039	1150725	5641320	1	29.3663	0.0998364
WT-RNA0800	611318	1448940	837623	4015942	1	28.7196	0.0998364
WT-RNA0801	611323	2085185	1473863	8497555	1	34.5364	0.0998364
WT-RNA0802	611324	1945738	1334415	5826734	1	26.1562	0.0998364
WT-RNA0803	612233	1499108	886876	4056410	1	27.398	0.0998364
WT-RNA0804	612918	1644075	1031158	4181016	1	24.2883	0.0998364
WT-RNA0805	613044	1108487	495444	3700772	1	44.7443	0.0998364
WT-RNA0806	613214	1198996	585783	3727697	1	38.1192	0.0998364
WT-RNA0807	613235	1801364	1188130	5666164	3	28.5671	0.299509
WT-RNA0808	613498	1727483	1113986	5631303	1	30.2809	0.0998364
WT-RNA0809	613498	1742208	1128711	5633930	3	29.8998	0.299509
WT-RNA0810	613498	2024905	1411408	6645759	1	28.2054	0.0998364
WT-RNA0811	613504	968293	354790	1827347	7	30.8525	0.698855
WT-RNA0812	613504	2022681	1409178	5980753	1	25.4232	0.0998364
WT-RNA0813	613505	857818	244314	339406	5	8.32169	0.499182
WT-RNA0814	613771	2023532	1409762	6135274	3	26.0692	0.299509
WT-RNA0815	613788	2023535	1409748	6135390	2	26.07	0.199673
WT-RNA0816	613840	1746323	1132484	5634573	7	29.8036	0.698855
WT-RNA0817	621277	751607	130331	112164	1	5.15521	0.0998364
WT-RNA0818	625250	1594832	969583	4162225	2	25.7147	0.199673
WT-RNA0819	628597	1614577	985981	1646316	3	10.002	0.299509
WT-RNA0820	629680	1039344	409665	236552	1	3.4589	0.0998364
WT-RNA0821	632035	1087319	455285	3131657	1	41.2032	0.0998364
WT-RNA0822	632456	2027555	1395100	7390101	1	31.7311	0.0998364
WT-RNA0823	634779	1726082	1091304	5621607	2	30.8571	0.199673
WT-RNA0824	637216	1594828	957613	4160670	1	26.0264	0.0998364
WT-RNA0825	637500	1199046	561547	3717899	2	39.6599	0.199673
WT-RNA0826	638068	2023314	1385247	6099942	1	26.3778	0.0998364
WT-RNA0827	638070	879119	241050	350070	1	8.69937	0.0998364
WT-RNA0828	638070	1762039	1123970	5627647	2	29.9925	0.199673
WT-RNA0829	638073	2026111	1388039	7082563	2	30.5653	0.199673
WT-RNA0830	638106	1935291	1297186	2026929	2	9.36001	0.199673
WT-RNA0831	638107	932396	294290	175848	1	3.57933	0.0998364
WT-RNA0832	638107	2043589	1405483	2142022	2	9.12932	0.199673
WT-RNA0833	638108	798311	160204	64181	1	2.39979	0.0998364
WT-RNA0834	638108	1985095	1346988	2054469	1	9.13642	0.0998364
WT-RNA0835	638110	1495948	857839	1588900	1	11.0951	0.0998364
WT-RNA0836	638110	1440619	802510	1432259	1	10.6908	0.0998364
WT-RNA0837	639386	1433241	793856	3993983	4	30.1373	0.399346
WT-RNA0838	647575	1845349	1197775	5697306	6	28.4928	0.599018
WT-RNA0839	647576	1271831	624256	3759415	1	36.0743	0.0998364
WT-RNA0840	648470	743289	94820	53168	1	3.35885	0.0998364
WT-RNA0841	658553	1352974	694422	1400714	1	12.0828	0.0998364
WT-RNA0842	661606	2068744	1407139	8468087	1	36.0486	0.0998364
WT-RNA0843	662061	780475	118415	138303	1	6.99625	0.0998364
WT-RNA0844	662673	1594834	932162	4150795	2	26.6735	0.199673
WT-RNA0845	666594	1301683	635090	1280397	1	12.0767	0.0998364
WT-RNA0846	666595	1456020	789426	1497816	1	11.3655	0.0998364
WT-RNA0847	672413	672467	55	217	2	23.634	0.199673
WT-RNA0848	672676	1594827	922152	4148910	1	26.9508	0.0998364
WT-RNA0849	674286	674765	480	87	1	1.08572	0.0998364
WT-RNA0850	678883	1157643	478761	547498	2	6.85021	0.199673
WT-RNA0851	680689	1522936	842248	4080849	1	29.0236	0.0998364
WT-RNA0852	680690	2024220	1343531	6331698	1	28.2301	0.0998364
WT-RNA0853	681115	2026099	1344985	7067802	1	31.478	0.0998364
WT-RNA0854	686131	1483690	797560	1516599	1	11.3906	0.0998364
WT-RNA0855	686136	1626430	940295	1882872	1	11.9949	0.0998364
WT-RNA0856	686170	1626432	940263	1882603	1	11.9936	0.0998364
WT-RNA0857	686966	771258	84293	22569	2	1.60384	0.199673
WT-RNA0858	689858	1159644	469787	916906	1	11.6913	0.0998364
WT-RNA0859	692513	798311	105799	52957	1	2.99835	0.0998364
WT-RNA0860	698232	1158535	460304	556247	1	7.23874	0.0998364
WT-RNA0861	699630	2015729	1316100	2064322	2	9.39569	0.199673
WT-RNA0862	700948	1934258	1233311	2004243	1	9.7346	0.0998364
WT-RNA0863	701458	1091064	389607	292250	1	4.49333	0.0998364
WT-RNA0864	701483	976106	274624	195162	2	4.25693	0.199673
WT-RNA0865	705718	1371755	666038	3944790	2	35.4785	0.199673
WT-RNA0866	706478	963921	257444	1439159	1	33.4862	0.0998364
WT-RNA0867	706478	780474	73997	126572	1	10.2462	0.0998364
WT-RNA0868	709008	709063	56	84	2	8.98528	0.199673
WT-RNA0869	718210	1243624	525415	1189239	1	13.5584	0.0998364
WT-RNA0870	719446	1108487	389042	3663421	2	56.4067	0.199673
WT-RNA0871	724801	1842623	1117823	1949007	2	10.4443	0.199673
WT-RNA0872	725470	987827	262358	193725	5	4.42315	0.499182
WT-RNA0873	727031	1409650	682620	3960195	3	34.7518	0.299509
WT-RNA0874	731406	782311	50906	131326	2	15.4533	0.199673
WT-RNA0875	732832	2023675	1290844	6148390	1	28.5317	0.0998364
WT-RNA0876	734060	1786940	1052881	5618489	2	31.9654	0.199673
WT-RNA0877	734069	1786948	1052880	5618500	1	31.9655	0.0998364
WT-RNA0878	737791	1830007	1092217	1943386	1	10.6584	0.0998364
WT-RNA0879	741481	1743115	1001635	5592850	1	33.4475	0.0998364
WT-RNA0880	741789	1108491	366703	3657525	2	59.7466	0.199673
WT-RNA0881	741793	741848	56	7604	1	813.382	0.0998364
WT-RNA0882	741795	791161	49367	128023	1	15.5343	0.0998364
WT-RNA0883	741795	2027571	1285777	7367934	2	34.3258	0.199673
WT-RNA0884	741795	1845636	1103842	5671907	1	30.7796	0.0998364
WT-RNA0885	741795	1255532	513738	3726642	1	43.4526	0.0998364
WT-RNA0886	741795	879133	137339	317933	1	13.867	0.0998364
WT-RNA0887	743247	1594825	851579	4119544	1	28.9777	0.0998364
WT-RNA0888	743372	895695	152324	305318	1	12.0067	0.0998364
WT-RNA0889	743395	1025705	282311	1785321	1	37.8816	0.0998364
WT-RNA0890	743397	995274	251878	1777914	1	42.2825	0.0998364
WT-RNA0891	743397	1096802	353406	3073577	1	52.0967	0.0998364
WT-RNA0892	743397	2022868	1279472	5931180	1	27.7684	0.0998364
WT-RNA0893	743405	1490928	747524	3981279	1	31.9035	0.0998364
WT-RNA0894	743410	1594825	851416	4098668	2	28.8364	0.199673
WT-RNA0895	743414	2026370	1282957	7062492	1	32.9751	0.0998364
WT-RNA0896	743414	1517374	773961	4002528	2	30.9782	0.199673
WT-RNA0897	743426	1529243	785818	4032986	1	30.7429	0.0998364
WT-RNA0898	743547	1155937	412391	528803	1	7.68113	0.0998364
WT-RNA0899	743547	1323739	580193	1293995	1	13.3598	0.0998364
WT-RNA0900	747825	771259	23435	6171	4	1.57736	0.399346
WT-RNA0901	749145	755418	6274	3497	1	3.33881	0.0998364
WT-RNA0902	749146	2043590	1294445	2115733	1	9.79078	0.0998364
WT-RNA0903	751268	2023338	1272071	5992399	1	28.2182	0.0998364
WT-RNA0904	751583	2023486	1271904	6015644	2	28.3314	0.199673
WT-RNA0905	751587	2025583	1273997	6741320	2	31.6969	0.199673
WT-RNA0906	751588	879051	127464	240393	1	11.2973	0.0998364
WT-RNA0907	752261	963919	211659	1351620	1	38.2523	0.0998364
WT-RNA0908	754004	754686	683	8895	1	78.0127	0.0998364
WT-RNA0909	754007	1814935	1060929	5550256	6	31.3377	0.599018
WT-RNA0910	754102	754297	196	1037	1	31.693	0.0998364
WT-RNA0911	754104	2072447	1318344	8368780	4	38.0254	0.399346
WT-RNA0912	754658	1761646	1006989	1901625	1	11.312	0.0998364
WT-RNA0913	754956	1811938	1056983	1919655	1	10.8792	0.0998364
WT-RNA0914	763331	1435251	671921	3871869	1	34.5178	0.0998364
WT-RNA0915	763737	2026959	1263223	7096004	1	33.6491	0.0998364
WT-RNA0916	764176	2082275	1318100	8357679	3	37.982	0.299509
WT-RNA0917	764176	1615838	851663	4037526	2	28.398	0.199673
WT-RNA0918	764176	1594828	830653	4034436	8	29.094	0.798691
WT-RNA0919	764180	1434399	670220	3871640	2	34.6033	0.199673
WT-RNA0920	764435	2023185	1258751	5943856	1	28.2858	0.0998364
WT-RNA0921	764503	1108487	343985	3555451	1	61.9149	0.0998364
WT-RNA0922	765625	1879647	1114023	5606813	1	30.1483	0.0998364
WT-RNA0923	765628	1594827	829200	4025049	2	29.0772	0.199673
WT-RNA0924	765666	765732	67	344	2	30.7556	0.199673
WT-RNA0925	765983	1432702	666720	3859961	1	34.68	0.0998364
WT-RNA0926	766052	1762059	996008	5490686	1	33.022	0.0998364
WT-RNA0927	769113	2023649	1254537	6036885	1	28.825	0.0998364
WT-RNA0928	771236	1325952	554717	1296659	1	14.0021	0.0998364
WT-RNA0929	771237	1863909	1092673	1951735	1	10.6997	0.0998364
WT-RNA0930	771237	860887	89651	125721	1	8.40026	0.0998364
WT-RNA0931	771238	1626418	855181	1859428	1	13.0245	0.0998364
WT-RNA0932	771238	1732478	961241	1892860	2	11.7958	0.199673
WT-RNA0933	771238	1724446	953209	1889092	1	11.8715	0.0998364
WT-RNA0934	771238	1048486	277249	214122	1	4.62628	0.0998364
WT-RNA0935	771238	1227044	455807	936673	2	12.3097	0.199673
WT-RNA0936	771239	1493419	722181	1557606	1	12.9197	0.0998364
WT-RNA0937	771239	1758105	986867	1898212	1	11.522	0.0998364
WT-RNA0938	778359	1511958	733600	3906280	1	31.8966	0.0998364
WT-RNA0939	779436	2026060	1246625	6929700	2	33.2981	0.199673
WT-RNA0940	779634	779795	162	357	1	13.2006	0.0998364
WT-RNA0941	779653	1765321	985669	5485086	1	33.3344	0.0998364
WT-RNA0942	779653	779796	144	317	28	13.1867	2.79542
WT-RNA0943	779804	1522938	743135	3948413	1	31.827	0.0998364
WT-RNA0944	780393	1790097	1009705	5507193	1	32.672	0.0998364
WT-RNA0945	780395	2082277	1301883	8336993	1	38.3599	0.0998364
WT-RNA0946	780406	1356673	576268	3638150	1	37.8178	0.0998364
WT-RNA0947	780412	2035660	1255249	7303132	2	34.8513	0.199673
WT-RNA0948	780420	1511691	731272	3904475	1	31.9833	0.0998364
WT-RNA0949	780422	1741406	960985	5477220	1	34.1416	0.0998364
WT-RNA0950	780431	2038255	1257825	7304053	1	34.7844	0.0998364
WT-RNA0951	780432	1434393	653962	3850946	2	35.274	0.199673
WT-RNA0952	780432	1592078	811647	4010551	4	29.599	0.399346
WT-RNA0953	780432	816687	36256	22126	1	3.65564	0.0998364
WT-RNA0954	780432	1355709	575278	3637957	2	37.8809	0.199673
WT-RNA0955	780432	1281784	501353	3617992	1	43.2279	0.0998364
WT-RNA0956	780432	1401353	620922	3826555	1	36.9157	0.0998364
WT-RNA0957	780432	1262636	482205	3613480	1	44.8884	0.0998364
WT-RNA0958	780432	1064576	284145	2980552	1	62.8343	0.0998364
WT-RNA0959	780432	1538890	758459	3956802	2	31.2502	0.199673
WT-RNA0960	780432	1961030	1180599	5673750	1	28.7878	0.0998364
WT-RNA0961	780432	1490927	710496	3896261	4	32.8493	0.399346
WT-RNA0962	780432	1886675	1106244	5599836	2	30.3225	0.199673
WT-RNA0963	780432	1355717	575286	3637960	1	37.8804	0.0998364
WT-RNA0964	780432	1889416	1108985	5601574	5	30.2569	0.499182
WT-RNA0965	780432	1594828	814397	4013742	33	29.5225	3.2946
WT-RNA0966	780432	1600676	820245	4015277	2	29.3233	0.199673
WT-RNA0967	780432	2035644	1255213	7303125	1	34.8523	0.0998364
WT-RNA0968	780432	1790102	1009671	5507186	17	32.6731	1.69722
WT-RNA0969	780432	1594827	814396	4013742	3	29.5226	0.299509
WT-RNA0970	780432	906923	126492	247509	1	11.7211	0.0998364
WT-RNA0971	780432	1310115	529684	3628493	1	41.0345	0.0998364
WT-RNA0972	780432	1877158	1096727	5592695	6	30.5466	0.599018
WT-RNA0973	780432	1518505	738074	3919554	1	31.811	0.0998364
WT-RNA0974	780433	995275	214843	1692409	1	47.1872	0.0998364
WT-RNA0975	780433	781580	1148	10675	1	55.7014	0.0998364
WT-RNA0976	780433	1857402	1076970	5558680	1	30.9178	0.0998364
WT-RNA0977	780433	1873683	1093251	5587169	1	30.6134	0.0998364
WT-RNA0978	780433	1291836	511404	3627458	4	42.4892	0.399346
WT-RNA0979	780433	1822904	1042472	5548687	2	31.8835	0.199673
WT-RNA0980	780433	1047827	267395	1708889	1	38.2825	0.0998364
WT-RNA0981	780433	782310	1878	12609	6	40.2184	0.599018
WT-RNA0982	780433	1084665	304233	2982931	1	58.7323	0.0998364
WT-RNA0983	780434	1517260	736827	3917432	25	31.8476	2.49591
WT-RNA0984	780438	1411238	630801	3842036	1	36.4846	0.0998364
WT-RNA0985	780439	1490928	710490	3896264	4	32.8496	0.399346
WT-RNA0986	780442	1866622	1086181	5573619	1	30.738	0.0998364
WT-RNA0987	780504	780576	73	1968	1	161.489	0.0998364
WT-RNA0988	780718	2023487	1242770	5973947	2	28.7946	0.199673
WT-RNA0989	780802	780939	138	3455	1	149.972	0.0998364
WT-RNA0990	780868	780939	72	2107	1	175.296	0.0998364
WT-RNA0991	780875	1578804	797930	3994983	1	29.991	0.0998364
WT-RNA0992	780939	1594827	813889	4006807	1	29.4899	0.0998364
WT-RNA0993	781102	781197	96	858	1	53.5373	0.0998364
WT-RNA0994	781116	781211	96	862	1	53.7869	0.0998364
WT-RNA0995	781123	781221	99	866	1	52.399	0.0998364
WT-RNA0996	781126	781203	78	835	1	64.1257	0.0998364
WT-RNA0997	781133	781211	79	838	2	63.5415	0.199673
WT-RNA0998	781133	781201	69	815	2	70.7536	0.199673
WT-RNA0999	781141	781212	72	813	3	67.6392	0.299509
WT-RNA1000	781147	781377	231	1279	2	33.1664	0.199673
WT-RNA1001	781174	781691	518	1870	2	21.6248	0.199673
WT-RNA1002	781286	1108490	327205	3533495	2	64.6882	0.199673
WT-RNA1003	781422	1490927	709506	3886408	1	32.812	0.0998364
WT-RNA1004	781501	781575	75	460	1	36.7398	0.0998364
WT-RNA1005	781537	781746	210	743	1	21.1938	0.0998364
WT-RNA1006	781625	2022872	1241248	5835047	1	28.1596	0.0998364
WT-RNA1007	781716	1594825	813110	4002903	1	29.4894	0.0998364
WT-RNA1008	781768	1490923	709156	3885284	1	32.8187	0.0998364
WT-RNA1009	782288	1875576	1093289	5578604	1	30.5654	0.0998364
WT-RNA1010	782290	1371788	589499	3805922	1	38.6738	0.0998364
WT-RNA1011	791135	1594828	803694	4000026	1	29.8135	0.0998364
WT-RNA1012	792551	1436316	643766	1379845	1	12.8393	0.0998364
WT-RNA1013	795504	1088474	292971	216518	1	4.427	0.0998364
WT-RNA1014	796610	1861125	1064516	1916643	1	10.7852	0.0998364
WT-RNA1015	799207	1726079	926873	5458013	1	35.274	0.0998364
WT-RNA1016	800014	1594826	794813	3996501	1	30.12	0.0998364
WT-RNA1017	801315	1535996	734682	3935906	1	32.0912	0.0998364
WT-RNA1018	802873	2027870	1224998	7280134	2	35.5995	0.199673
WT-RNA1019	803102	879134	76033	184698	1	14.5512	0.0998364
WT-RNA1020	803667	2061265	1257599	8302409	1	39.546	0.0998364
WT-RNA1021	816566	1626417	809852	1822707	1	13.4819	0.0998364
WT-RNA1022	819051	2027572	1208522	7231182	1	35.8422	0.0998364
WT-RNA1023	820185	1845832	1025648	1902469	1	11.1112	0.0998364
WT-RNA1024	820193	1845840	1025648	5534746	1	32.3251	0.0998364
WT-RNA1025	820378	1341004	520627	1314083	2	15.1195	0.199673
WT-RNA1026	820378	1241891	421514	922061	1	13.1035	0.0998364
WT-RNA1027	820378	1227044	406667	899856	2	13.2548	0.199673
WT-RNA1028	820379	1026327	205949	163568	11	4.7575	1.0982
WT-RNA1029	820379	1489133	668755	1460651	1	13.0834	0.0998364
WT-RNA1030	820380	1257081	436702	1202121	9	16.4893	0.898528
WT-RNA1031	820380	1887589	1067210	1919519	1	10.7741	0.0998364
WT-RNA1032	820380	1758106	937727	1861394	2	11.8906	0.199673
WT-RNA1033	820381	1257066	436686	1202120	2	16.4899	0.199673
WT-RNA1034	820382	1244272	423891	1148927	3	16.236	0.299509
WT-RNA1035	820383	1704635	884253	1846201	2	12.5067	0.199673
WT-RNA1036	820385	1227044	406660	899851	2	13.255	0.199673
WT-RNA1037	820403	1654124	833722	4003785	1	28.7667	0.0998364
WT-RNA1038	826014	826101	88	57	1	3.88001	0.0998364
WT-RNA1039	826763	1156059	329297	475334	5	8.64672	0.499182
WT-RNA1040	830550	1594832	764283	3988828	2	31.263	0.199673
WT-RNA1041	831344	2023813	1192470	6018613	1	30.2336	0.0998364
WT-RNA1042	832324	832425	102	65326	1	3836.42	0.0998364
WT-RNA1043	832364	832425	62	65322	72	6311.14	7.18822
WT-RNA1044	833478	1371790	538313	3792372	1	42.2004	0.0998364
WT-RNA1045	833481	2023209	1189729	5905962	1	29.736	0.0998364
WT-RNA1046	833586	1576592	743007	3971319	1	32.0171	0.0998364
WT-RNA1047	833587	2061317	1227731	8301208	1	40.5022	0.0998364
WT-RNA1048	833587	1108487	274901	3516088	2	76.6167	0.199673
WT-RNA1049	833587	2061290	1227704	8299770	1	40.496	0.0998364
WT-RNA1050	833658	1594828	761171	3985043	1	31.3611	0.0998364
WT-RNA1051	833719	1594826	761108	3982852	5	31.3464	0.499182
WT-RNA1052	833725	1096802	263078	2956014	2	67.3073	0.199673
WT-RNA1053	833733	834958	1226	89848	1	438.994	0.0998364
WT-RNA1054	833785	1594827	761043	3976923	3	31.3024	0.299509
WT-RNA1055	833785	1490920	657136	3859436	4	35.1811	0.399346
WT-RNA1056	833788	835421	1634	101129	3	370.735	0.299509
WT-RNA1057	833801	834958	1158	82615	2	427.357	0.199673
WT-RNA1058	833803	2023771	1189969	5995193	3	30.1792	0.299509
WT-RNA1059	833807	2024304	1190498	6194010	1	31.1662	0.0998364
WT-RNA1060	833809	2025609	1191801	6678607	1	33.5678	0.0998364
WT-RNA1061	833869	833935	67	21102	1	1886.64	0.0998364
WT-RNA1062	833869	834958	1090	74953	2	411.91	0.199673
WT-RNA1063	833922	1594828	760907	3954104	2	31.1284	0.199673
WT-RNA1064	833928	1578804	744877	3933168	3	31.6299	0.299509
WT-RNA1065	833928	1582172	748245	3939383	2	31.5373	0.199673
WT-RNA1066	833974	834518	545	38384	1	421.885	0.0998364
WT-RNA1067	834043	834789	747	47690	1	382.426	0.0998364
WT-RNA1068	834063	835083	1021	65257	1	382.861	0.0998364
WT-RNA1069	834068	1979376	1145309	5605646	1	29.3186	0.0998364
WT-RNA1070	834068	1594826	760759	3944303	5	31.0573	0.499182
WT-RNA1071	834110	834519	410	36313	1	530.54	0.0998364
WT-RNA1072	834135	1322053	487919	3563440	2	43.7484	0.199673
WT-RNA1073	834136	2024885	1190750	6418576	2	32.2893	0.199673
WT-RNA1074	834143	834958	816	51436	1	377.587	0.0998364
WT-RNA1075	834240	1108488	274249	3465871	1	75.702	0.0998364
WT-RNA1076	834244	2023810	1189567	5966797	1	30.0464	0.0998364
WT-RNA1077	834272	940173	105902	654859	1	37.0411	0.0998364
WT-RNA1078	834272	834360	89	10517	1	707.851	0.0998364
WT-RNA1079	834284	1594818	760535	3922306	1	30.8932	0.0998364
WT-RNA1080	834346	2024019	1189674	6024602	1	30.3348	0.0998364
WT-RNA1081	834403	1594826	760424	3912815	2	30.8229	0.199673
WT-RNA1082	834409	1376653	542245	3718329	1	41.0764	0.0998364
WT-RNA1083	834412	1020830	186419	1596345	2	51.2952	0.199673
WT-RNA1084	834471	1594830	760360	3911475	2	30.815	0.199673
WT-RNA1085	834496	1578805	744310	3897537	1	31.3673	0.0998364
WT-RNA1086	834497	1585172	750676	3905711	1	31.1665	0.0998364
WT-RNA1087	834502	1594828	760327	3910982	1	30.8124	0.0998364
WT-RNA1088	834502	1582167	747666	3903747	1	31.2762	0.0998364
WT-RNA1089	834530	1594832	760303	3909285	1	30.8	0.0998364
WT-RNA1090	834538	1594828	760291	3909105	5	30.7991	0.499182
WT-RNA1091	834674	1594830	760157	3902334	9	30.7512	0.898528
WT-RNA1092	834699	940204	105506	631338	2	35.8447	0.199673
WT-RNA1093	834846	2025609	1190764	6600886	1	33.206	0.0998364
WT-RNA1094	834883	1410313	575431	3724553	1	38.7723	0.0998364
WT-RNA1095	834892	834959	68	5982	10	526.96	0.998364
WT-RNA1096	834931	835820	890	55534	1	373.774	0.0998364
WT-RNA1097	834943	1594827	759885	3895785	2	30.7105	0.199673
WT-RNA1098	835019	1546497	711479	3865687	5	32.5465	0.499182
WT-RNA1099	835157	1150352	315196	3423147	1	65.0557	0.0998364
WT-RNA1100	835313	1108487	273175	3405554	2	74.677	0.199673
WT-RNA1101	835336	835538	203	22598	1	666.829	0.0998364
WT-RNA1102	835418	1594828	759411	3875906	7	30.5729	0.698855
WT-RNA1103	835427	900399	64973	108342	1	9.98859	0.0998364
WT-RNA1104	835427	2074836	1239410	8195202	1	39.6082	0.0998364
WT-RNA1105	835427	1199047	363621	3432937	2	56.5532	0.199673
WT-RNA1106	835427	1043683	208257	1569160	2	45.1344	0.199673
WT-RNA1107	835427	1594825	759399	3875677	4	30.5716	0.399346
WT-RNA1108	835427	2074824	1239398	8195202	3	39.6086	0.299509
WT-RNA1109	835428	1783977	948550	5358699	1	33.8407	0.0998364
WT-RNA1110	835430	1520138	684709	3784234	1	33.1064	0.0998364
WT-RNA1111	835502	835569	68	19935	1	1756.09	0.0998364
WT-RNA1112	835554	1594830	759277	3864733	2	30.4901	0.199673
WT-RNA1113	835651	1174120	338470	3407406	1	60.3037	0.0998364
WT-RNA1114	835849	835918	70	2177	1	186.295	0.0998364
WT-RNA1115	835991	1493419	657429	1444831	1	13.1646	0.0998364
WT-RNA1116	835991	1244186	408196	1071752	2	15.7277	0.199673
WT-RNA1117	835992	1919303	1083312	1867494	1	10.3263	0.0998364
WT-RNA1118	838411	1419380	580970	1278445	1	13.1816	0.0998364
WT-RNA1119	840479	1762049	921571	5303461	1	34.4723	0.0998364
WT-RNA1120	840479	2026111	1185633	6758417	1	34.1456	0.0998364
WT-RNA1121	840504	1878276	1037773	5415933	2	31.2616	0.199673
WT-RNA1122	841522	2060268	1218747	8141833	10	40.0174	0.998364
WT-RNA1123	842511	1600994	758484	3836914	1	30.3023	0.0998364
WT-RNA1124	847883	1615837	767955	3836511	1	29.9255	0.0998364
WT-RNA1125	847883	1281785	433903	3437671	1	47.4583	0.0998364
WT-RNA1126	850594	2043590	1192997	1994700	1	10.0156	0.0998364
WT-RNA1127	850596	1982818	1132223	1906117	1	10.0846	0.0998364
WT-RNA1128	850596	1930444	1079849	1865517	1	10.3485	0.0998364
WT-RNA1129	850596	1113173	262578	381673	2	8.7071	0.199673
WT-RNA1130	850596	1342567	491972	1237331	1	15.0656	0.0998364
WT-RNA1131	850597	1821232	970636	1805668	2	11.1435	0.199673
WT-RNA1132	850597	1935974	1085378	1881301	1	10.3829	0.0998364
WT-RNA1133	850597	1167315	316719	792188	1	14.9828	0.0998364
WT-RNA1134	850598	1732498	881901	1776774	1	12.0685	0.0998364
WT-RNA1135	850598	1947825	1097228	1888253	1	10.3087	0.0998364
WT-RNA1136	850598	1626341	775744	1585545	1	12.2434	0.0998364
WT-RNA1137	850599	1257058	406460	1122851	2	16.548	0.199673
WT-RNA1138	850600	1257081	406482	1122850	2	16.5471	0.199673
WT-RNA1139	851116	1127817	276702	384654	1	8.32718	0.0998364
WT-RNA1140	851116	851316	201	980	1	29.2059	0.0998364
WT-RNA1141	851121	1936022	1084902	1879963	1	10.38	0.0998364
WT-RNA1142	851124	1048486	197363	96628	1	2.93277	0.0998364
WT-RNA1143	851430	2057908	1206479	2006797	7	9.96377	0.698855
WT-RNA1144	852566	2023261	1170696	5757597	1	29.4603	0.0998364
WT-RNA1145	854263	1594835	740573	3832376	2	30.9985	0.199673
WT-RNA1146	854566	2026035	1171470	6661673	1	34.0637	0.0998364
WT-RNA1147	855947	921925	65979	75111	1	6.81927	0.0998364
WT-RNA1148	861107	1315861	454755	1144586	2	15.0769	0.199673
WT-RNA1149	866187	866285	99	352	1	21.2984	0.0998364
WT-RNA1150	866200	1552258	686059	3799715	2	33.1764	0.199673
WT-RNA1151	866332	1762048	895717	5288555	1	35.3677	0.0998364
WT-RNA1152	866516	1594828	728313	3818942	2	31.4098	0.199673
WT-RNA1153	869861	1402671	532811	3632540	1	40.8392	0.0998364
WT-RNA1154	872770	1200826	328057	3377704	1	61.6755	0.0998364
WT-RNA1155	877296	2023940	1146645	5916084	6	30.9062	0.599018
WT-RNA1156	878947	1594827	715881	3814412	2	31.9174	0.199673
WT-RNA1157	879000	932352	53353	67180	1	7.54261	0.0998364
WT-RNA1158	879074	1766532	887459	5284138	1	35.667	0.0998364
WT-RNA1159	879080	1578805	699726	3798421	1	32.5174	0.0998364
WT-RNA1160	879095	1100945	221851	2789094	1	75.3082	0.0998364
WT-RNA1161	879096	1520139	641044	3720352	1	34.7645	0.0998364
WT-RNA1162	879100	1857400	978301	5356714	1	32.7994	0.0998364
WT-RNA1163	879100	1660188	781089	3827098	1	29.3501	0.0998364
WT-RNA1164	879100	1594826	715727	3811776	25	31.9022	2.49591
WT-RNA1165	879100	1488048	608949	3686609	1	36.2649	0.0998364
WT-RNA1166	879100	2038255	1159156	7102086	2	36.7015	0.199673
WT-RNA1167	879100	1167184	288085	3365375	1	69.9766	0.0998364
WT-RNA1168	879100	2035662	1156563	7101159	2	36.779	0.199673
WT-RNA1169	879100	2074826	1195727	8131301	2	40.735	0.199673
WT-RNA1170	879100	1096802	217703	2786106	2	76.6608	0.199673
WT-RNA1171	879100	1589713	710614	3808307	1	32.1025	0.0998364
WT-RNA1172	879100	1355706	476607	3435991	3	43.1849	0.299509
WT-RNA1173	879100	1815388	936289	5312116	1	33.9858	0.0998364
WT-RNA1174	879101	1576602	697502	3796106	1	32.6012	0.0998364
WT-RNA1175	879101	1925937	1046837	5434783	1	31.0988	0.0998364
WT-RNA1176	879101	1490929	611829	3694297	2	36.1695	0.199673
WT-RNA1177	879101	1959108	1080008	5471670	3	30.3482	0.299509
WT-RNA1178	879101	1293295	414195	3425610	1	49.542	0.0998364
WT-RNA1179	879101	1777318	898218	5288554	1	35.2692	0.0998364
WT-RNA1180	879102	1938680	1059579	5436149	1	30.7325	0.0998364
WT-RNA1181	879102	1376658	497557	3618228	1	43.5605	0.0998364
WT-RNA1182	879102	1208456	329355	3377262	1	61.4244	0.0998364
WT-RNA1183	879103	1889415	1010313	5399600	1	32.0144	0.0998364
WT-RNA1184	879103	1506406	627304	3700856	1	35.3398	0.0998364
WT-RNA1185	879103	1594835	715733	3811769	18	31.9018	1.79706
WT-RNA1186	879103	1724127	845025	3842704	1	27.24	0.0998364
WT-RNA1187	879105	1790106	911002	5305208	2	34.8838	0.199673
WT-RNA1188	879109	2038254	1159146	7102067	1	36.7018	0.0998364
WT-RNA1189	879109	1594828	715720	3811757	6	31.9023	0.599018
WT-RNA1190	879110	1043689	164580	1505239	1	54.7859	0.0998364
WT-RNA1191	879110	1882573	1003464	5394448	1	32.2022	0.0998364
WT-RNA1192	879110	1402896	523787	3626107	1	41.4692	0.0998364
WT-RNA1193	879125	1815388	936264	5311956	2	33.9857	0.199673
WT-RNA1194	879131	1538891	659761	3754588	2	34.0891	0.199673
WT-RNA1195	879131	1063196	184066	2777964	2	90.4052	0.199673
WT-RNA1196	879136	1522717	643582	3744961	2	34.8565	0.199673
WT-RNA1197	879155	1490927	611773	3693643	1	36.1664	0.0998364
WT-RNA1198	879205	879303	99	1999	1	120.953	0.0998364
WT-RNA1199	879948	2023866	1143919	5872016	1	30.7491	0.0998364
WT-RNA1200	882789	2058885	1176097	8027796	1	40.8878	0.0998364
WT-RNA1201	882872	1376925	494054	3610322	1	43.7735	0.0998364
WT-RNA1202	884758	1789061	904304	5294052	1	35.0682	0.0998364
WT-RNA1203	885479	1715881	830403	3827897	1	27.6129	0.0998364
WT-RNA1204	885772	983352	97581	1467281	1	90.0717	0.0998364
WT-RNA1205	891096	1201365	310270	3362607	1	64.9197	0.0998364
WT-RNA1206	894283	1594828	700546	3795677	1	32.4558	0.0998364
WT-RNA1207	896204	1594829	698626	3795122	2	32.5403	0.199673
WT-RNA1208	896214	1594828	698615	3795120	1	32.5408	0.0998364
WT-RNA1209	896216	1790106	893891	5288564	1	35.44	0.0998364
WT-RNA1210	899084	899160	77	25030	1	1947.2	0.0998364
WT-RNA1211	899099	1945788	1046690	5450311	1	31.192	0.0998364
WT-RNA1212	899947	1993068	1093122	1890785	50	10.3613	4.99182
WT-RNA1213	899948	1993076	1093129	1890787	1	10.3612	0.0998364
WT-RNA1214	900383	1371788	471406	3571989	1	45.3895	0.0998364
WT-RNA1215	901653	1626419	724767	1724833	1	14.2557	0.0998364
WT-RNA1216	903017	2057655	1154639	1991654	2	10.3326	0.199673
WT-RNA1217	905102	1594827	689726	3766730	2	32.7136	0.199673
WT-RNA1218	905351	1603515	698165	3768607	1	32.3343	0.0998364
WT-RNA1219	905370	1424246	518877	3597725	1	41.534	0.0998364
WT-RNA1220	906904	932537	25634	20875	1	4.8781	0.0998364
WT-RNA1221	907136	1873733	966598	5339677	2	33.091	0.199673
WT-RNA1222	914014	2064809	1150796	1996680	1	10.3932	0.0998364
WT-RNA1223	914281	1879653	965373	5342495	2	33.1504	0.199673
WT-RNA1224	914281	2060175	1145895	7986102	1	41.7475	0.0998364
WT-RNA1225	914282	2082276	1167995	8083861	1	41.4589	0.0998364
WT-RNA1226	914282	1845549	931268	5304271	2	34.1186	0.199673
WT-RNA1227	916215	971660	55446	1419511	2	153.359	0.199673
WT-RNA1228	917257	1108496	191240	3287055	1	102.96	0.0998364
WT-RNA1229	920322	1017704	97383	1439987	1	88.5759	0.0998364
WT-RNA1230	921258	1371755	450498	3561209	1	47.3527	0.0998364
WT-RNA1231	923211	2020631	1097421	5423985	2	29.6064	0.199673
WT-RNA1232	923212	1762054	838843	5223582	1	37.3016	0.0998364
WT-RNA1233	925686	1522936	597251	3688497	2	36.9941	0.199673
WT-RNA1234	925689	1594830	669142	3754521	2	33.6106	0.199673
WT-RNA1235	926654	1108488	181835	3283396	1	108.165	0.0998364
WT-RNA1236	927307	1945704	1018398	5381223	1	31.6522	0.0998364
WT-RNA1237	928101	1923643	995543	1838777	1	11.0639	0.0998364
WT-RNA1238	931536	2026540	1095005	6756792	1	36.9628	0.0998364
WT-RNA1239	931541	1912069	980529	5348505	1	32.6747	0.0998364
WT-RNA1240	931546	2023657	1092112	5770804	1	31.6526	0.0998364
WT-RNA1241	931612	1731358	799747	5208554	1	39.0126	0.0998364
WT-RNA1242	931616	1048065	116450	1441657	1	74.1588	0.0998364
WT-RNA1243	931616	1864710	933095	5293814	1	33.9847	0.0998364
WT-RNA1244	931616	995179	63564	1416025	4	133.444	0.399346
WT-RNA1245	931616	1845548	913933	5289933	2	34.6718	0.199673
WT-RNA1246	931616	1815389	883774	5246623	6	35.5614	0.599018
WT-RNA1247	931617	1819198	887582	5279964	2	35.6338	0.199673
WT-RNA1248	931618	1404267	472650	3566339	2	45.1984	0.199673
WT-RNA1249	931619	1552221	620603	3724329	2	35.948	0.199673
WT-RNA1250	932316	1454768	522453	1326670	1	15.2109	0.0998364
WT-RNA1251	932546	1788312	855767	5236453	2	36.654	0.199673
WT-RNA1252	939988	2038254	1098267	7033501	2	38.3622	0.199673
WT-RNA1253	940134	2026926	1086793	6789606	1	37.4229	0.0998364
WT-RNA1254	940135	2024408	1084274	5969264	1	32.9778	0.0998364
WT-RNA1255	940135	2022873	1082739	5575152	1	30.8442	0.0998364
WT-RNA1256	940146	940209	64	475600	36	44514.6	3.59411
WT-RNA1257	940146	1872591	932446	5313596	1	34.1354	0.0998364
WT-RNA1258	940158	1108472	168315	3272162	1	116.453	0.0998364
WT-RNA1259	940164	1726041	785878	5203711	1	39.6642	0.0998364
WT-RNA1260	940176	995275	55100	1420636	2	154.444	0.199673
WT-RNA1261	940176	2038242	1098067	7032278	4	38.3625	0.399346
WT-RNA1262	942879	1371788	428910	3070617	1	42.8844	0.0998364
WT-RNA1263	943031	2023595	1080565	5248762	1	29.0969	0.0998364
WT-RNA1264	943806	1343918	400113	1210916	1	18.1289	0.0998364
WT-RNA1265	945637	953440	7804	14308	1	10.9825	0.0998364
WT-RNA1266	946423	1934998	988576	1840073	1	11.1498	0.0998364
WT-RNA1267	947406	1007681	60276	34209	2	3.39967	0.199673
WT-RNA1268	949060	1422698	473639	1235698	1	15.6281	0.0998364
WT-RNA1269	952236	952820	585	2046	1	20.9503	0.0998364
WT-RNA1270	952899	1593135	640237	1422620	1	13.3103	0.0998364
WT-RNA1271	954071	974778	20708	10283	1	2.97455	0.0998364
WT-RNA1272	954203	2026551	1072349	6269811	1	35.0234	0.0998364
WT-RNA1273	954997	2023345	1068349	5205396	1	29.1864	0.0998364
WT-RNA1274	961358	1399721	438364	3075018	1	42.0197	0.0998364
WT-RNA1275	961358	1746397	785040	4728522	7	36.0806	0.698855
WT-RNA1276	961749	2035087	1073339	6552317	1	36.5677	0.0998364
WT-RNA1277	961749	2035078	1073330	6552315	5	36.568	0.499182
WT-RNA1278	962462	1349794	387333	1202983	1	18.6044	0.0998364
WT-RNA1279	963852	1868016	904165	4825079	1	31.9666	0.0998364
WT-RNA1280	963853	1444402	480550	3103697	1	38.6884	0.0998364
WT-RNA1281	963853	1511691	547839	3153476	1	34.4808	0.0998364
WT-RNA1282	963853	963919	67	562648	4655	50304	464.739
WT-RNA1283	963853	1819197	855345	4796432	1	33.5906	0.0998364
WT-RNA1284	963854	2022873	1059020	5094733	1	28.8176	0.0998364
WT-RNA1285	963854	2082276	1118423	7585992	1	40.63	0.0998364
WT-RNA1286	963882	1945788	981907	4918893	1	30.008	0.0998364
WT-RNA1287	963882	2027540	1063659	6490125	1	36.5503	0.0998364
WT-RNA1288	964287	2024928	1060642	5175378	1	29.229	0.0998364
WT-RNA1289	964287	1654124	689838	2712599	1	23.5548	0.0998364
WT-RNA1290	965484	2023184	1057701	4616610	1	26.1457	0.0998364
WT-RNA1291	965485	2023859	1058375	4755002	2	26.9123	0.199673
WT-RNA1292	965485	1098334	132850	1673805	1	75.4716	0.0998364
WT-RNA1293	965486	1108488	143003	2228313	1	93.3407	0.0998364
WT-RNA1294	965543	1594824	629282	2526424	2	24.0492	0.199673
WT-RNA1295	965544	1790102	824559	4014149	1	29.1616	0.0998364
WT-RNA1296	965612	2082275	1116664	6670563	1	35.7833	0.0998364
WT-RNA1297	966101	1594828	628728	2346770	1	22.3588	0.0998364
WT-RNA1298	968649	1376928	408280	2149049	2	31.5303	0.199673
WT-RNA1299	968679	1399718	431040	2153916	1	29.9331	0.0998364
WT-RNA1300	969732	2023822	1054091	4372090	1	24.8457	0.0998364
WT-RNA1301	974755	1316116	341362	1100386	1	19.3095	0.0998364
WT-RNA1302	974755	1829977	855223	1756569	2	12.3034	0.199673
WT-RNA1303	974759	1758106	783348	1720784	3	13.1587	0.299509
WT-RNA1304	976137	1576601	600465	2320173	1	23.1458	0.0998364
WT-RNA1305	976967	1020763	43797	11096	1	1.51762	0.0998364
WT-RNA1306	977122	1664363	687242	1688856	1	14.7205	0.0998364
WT-RNA1307	981450	1594827	613378	2333343	7	22.7872	0.698855
WT-RNA1308	983707	1091474	107768	101797	1	5.65829	0.0998364
WT-RNA1309	983707	1935969	952263	1815789	1	11.4222	0.0998364
WT-RNA1310	983707	2064808	1081102	1953383	1	10.8233	0.0998364
WT-RNA1311	983708	1493419	509712	1376019	1	16.1711	0.0998364
WT-RNA1312	983710	1134338	150629	328777	1	13.0747	0.0998364
WT-RNA1313	983710	1489137	505428	1315882	1	15.5954	0.0998364
WT-RNA1314	989101	2055351	1066251	1937986	1	10.8876	0.0998364
WT-RNA1315	990169	1762041	771873	3799773	1	29.4885	0.0998364
WT-RNA1316	990169	2027570	1037402	5572137	2	32.1747	0.199673
WT-RNA1317	990743	1925982	935240	3955274	1	25.3334	0.0998364
WT-RNA1318	991240	2027515	1036276	5554347	1	32.1069	0.0998364
WT-RNA1319	991632	1108489	116858	1860537	1	95.3718	0.0998364
WT-RNA1320	992275	992695	421	264	1	3.75632	0.0998364
WT-RNA1321	995073	1108462	113390	1860226	1	98.2723	0.0998364
WT-RNA1322	995190	1414321	419132	2161507	1	30.892	0.0998364
WT-RNA1323	995190	1578802	583613	2317569	2	23.7875	0.199673
WT-RNA1324	995190	1137765	142576	1870606	3	78.5916	0.299509
WT-RNA1325	995190	2060267	1065078	6637338	1	37.3295	0.0998364
WT-RNA1326	995191	2038256	1043066	5621329	2	32.2825	0.199673
WT-RNA1327	995255	1020519	25265	6077	1	1.44082	0.0998364
WT-RNA1328	995256	1762037	766782	3789138	2	29.6012	0.199673
WT-RNA1329	995343	2023770	1028428	4341865	1	25.2896	0.0998364
WT-RNA1330	997226	1576600	579375	2304387	1	23.8252	0.0998364
WT-RNA1331	997308	1789063	791756	3813233	2	28.8498	0.199673
WT-RNA1332	1005001	1594827	589827	2318063	2	23.5419	0.199673
WT-RNA1333	1005923	1005989	67	113	1	10.1028	0.0998364
WT-RNA1334	1010864	1772463	761600	1712908	2	13.4725	0.199673
WT-RNA1335	1013315	1594831	581517	2317781	1	23.8754	0.0998364
WT-RNA1336	1013316	1322054	308739	1937917	1	37.5997	0.0998364
WT-RNA1337	1017382	1535998	518617	2258039	1	26.081	0.0998364
WT-RNA1338	1019379	1586517	567139	2310883	1	24.4078	0.0998364
WT-RNA1339	1020740	1732496	711757	1701320	2	14.3184	0.199673
WT-RNA1340	1020740	1159644	138905	704414	1	30.3774	0.0998364
WT-RNA1341	1020744	1244272	223529	994205	1	26.6429	0.0998364
WT-RNA1342	1025652	2024812	999161	4736279	1	28.395	0.0998364
WT-RNA1343	1028222	1428968	400747	2147753	1	32.1036	0.0998364
WT-RNA1344	1035127	2023702	988576	4328994	1	26.2311	0.0998364
WT-RNA1345	1035138	2023707	988570	4329010	1	26.2314	0.0998364
WT-RNA1346	1040740	1050665	9926	10998	1	6.63712	0.0998364
WT-RNA1347	1040747	1907926	867180	1772631	6	12.2447	0.599018
WT-RNA1348	1040747	1850065	809319	1735610	1	12.8461	0.0998364
WT-RNA1349	1040748	1907918	867171	1772631	4	12.2449	0.399346
WT-RNA1350	1040749	1850080	809332	1735671	3	12.8464	0.299509
WT-RNA1351	1041382	1762056	720675	3775365	1	31.3805	0.0998364
WT-RNA1352	1041382	1401486	360105	2120988	2	35.2817	0.199673
WT-RNA1353	1042685	2023649	980965	4324457	1	26.407	0.0998364
WT-RNA1354	1043657	2026107	982451	5228939	2	31.8818	0.199673
WT-RNA1355	1043658	1108489	64832	1835855	2	169.625	0.199673
WT-RNA1356	1043665	2059036	1015372	6530439	1	38.5263	0.0998364
WT-RNA1357	1045962	1699676	653715	1675695	1	15.3549	0.0998364
WT-RNA1358	1048044	1604219	556176	2306877	1	24.8458	0.0998364
WT-RNA1359	1048134	1154473	106340	312623	1	17.6102	0.0998364
WT-RNA1360	1048413	1296986	248574	1032119	1	24.8722	0.0998364
WT-RNA1361	1049500	1797113	747614	1695812	1	13.5875	0.0998364
WT-RNA1362	1050230	1159617	109388	680718	1	37.2767	0.0998364
WT-RNA1363	1050368	1937492	887125	1782813	1	12.0382	0.0998364
WT-RNA1364	1053769	2023851	970083	4358588	1	26.9139	0.0998364
WT-RNA1365	1053772	1053834	63	1267983	68	120563	6.78888
WT-RNA1366	1053772	1520129	466358	2211945	1	28.4116	0.0998364
WT-RNA1367	1053772	2025741	971970	5014867	1	30.9063	0.0998364
WT-RNA1368	1053772	1249483	195712	1901098	1	58.1872	0.0998364
WT-RNA1369	1053772	2027179	973408	5395231	1	33.2013	0.0998364
WT-RNA1370	1053772	2025051	971280	4788992	1	29.5352	0.0998364
WT-RNA1371	1053773	1872586	818814	3873858	1	28.3399	0.0998364
WT-RNA1372	1053774	1164689	110916	1851841	1	100.011	0.0998364
WT-RNA1373	1053788	2023329	969542	4243466	1	26.2177	0.0998364
WT-RNA1374	1053788	2027542	973755	5530792	1	34.0234	0.0998364
WT-RNA1375	1053800	2027543	973744	5530777	1	34.0237	0.0998364
WT-RNA1376	1053814	1108480	54667	1832459	1	200.793	0.0998364
WT-RNA1377	1055696	2026020	970325	3848960	1	23.7611	0.0998364
WT-RNA1378	1058440	1471768	413329	878964	3	12.7384	0.299509
WT-RNA1379	1058440	1773682	715243	2511262	4	21.0319	0.399346
WT-RNA1380	1060752	1108488	47737	563611	1	70.7236	0.0998364
WT-RNA1381	1061124	1546497	485374	1011125	1	12.4787	0.0998364
WT-RNA1382	1071045	2064808	993764	1909494	1	11.51	0.0998364
WT-RNA1383	1075055	1091063	16009	49447	1	18.5019	0.0998364
WT-RNA1384	1091036	1244272	153237	952603	1	37.2382	0.0998364
WT-RNA1385	1091037	1188914	97878	694496	2	42.5035	0.199673
WT-RNA1386	1091037	1805084	714048	1682139	1	14.1115	0.0998364
WT-RNA1387	1091037	1343340	252304	1121720	1	26.6318	0.0998364
WT-RNA1388	1091037	2070092	979056	2003427	1	12.2576	0.0998364
WT-RNA1389	1091037	1704631	613595	1649877	6	16.1068	0.599018
WT-RNA1390	1091037	1343917	252881	1124035	2	26.6259	0.199673
WT-RNA1391	1091037	2019035	927999	1814419	1	11.712	0.0998364
WT-RNA1392	1091037	1732496	641460	1659716	2	15.499	0.199673
WT-RNA1393	1091037	1339694	248658	1115149	1	26.864	0.0998364
WT-RNA1394	1091037	1167306	76270	675107	7	53.0224	0.698855
WT-RNA1395	1091037	1981162	890126	1775910	1	11.9511	0.0998364
WT-RNA1396	1091037	1183831	92795	690214	1	44.5553	0.0998364
WT-RNA1397	1091037	1626412	535376	1626284	4	18.1961	0.399346
WT-RNA1398	1091037	1127752	36716	267793	2	43.6902	0.199673
WT-RNA1399	1091037	1301598	210562	1020799	1	29.0403	0.0998364
WT-RNA1400	1091037	1280532	189496	1009723	1	31.9185	0.0998364
WT-RNA1401	1091038	2043589	952552	1877633	2	11.8076	0.199673
WT-RNA1402	1091038	1316116	225079	1044667	6	27.8025	0.599018
WT-RNA1403	1091038	1731674	640637	1657046	2	15.494	0.199673
WT-RNA1404	1091038	1243626	152589	944209	6	37.0668	0.599018
WT-RNA1405	1091038	1326456	235419	1072159	1	27.2809	0.0998364
WT-RNA1406	1091038	1316053	225016	1043229	1	27.772	0.0998364
WT-RNA1407	1091038	1257074	166037	1005793	2	36.2864	0.199673
WT-RNA1408	1091038	1793588	702551	1675204	1	14.2833	0.0998364
WT-RNA1409	1091038	1597537	506500	1357274	1	16.052	0.0998364
WT-RNA1410	1091038	1227044	136007	703527	1	30.9856	0.0998364
WT-RNA1411	1091038	1280497	189460	1009215	1	31.9085	0.0998364
WT-RNA1412	1091038	1857727	766690	1710416	2	13.3636	0.199673
WT-RNA1413	1091038	1707558	616521	1651799	1	16.0491	0.0998364
WT-RNA1414	1091038	1830564	739527	1701441	2	13.7817	0.199673
WT-RNA1415	1091039	1886690	795652	1721634	1	12.9616	0.0998364
WT-RNA1416	1091039	1998652	907614	1793523	1	11.8371	0.0998364
WT-RNA1417	1091039	1243635	152597	944239	2	37.066	0.199673
WT-RNA1418	1091039	1257081	166043	1005792	1	36.2851	0.0998364
WT-RNA1419	1091040	1758106	667067	1665063	2	14.9521	0.199673
WT-RNA1420	1091040	1227157	136118	703558	1	30.9617	0.0998364
WT-RNA1421	1091040	1985096	894057	1790077	2	11.9935	0.199673
WT-RNA1422	1091041	1333895	242855	1094329	1	26.9924	0.0998364
WT-RNA1423	1091041	1340837	249797	1117657	1	26.8017	0.0998364
WT-RNA1424	1091041	1127821	36781	269045	1	43.8169	0.0998364
WT-RNA1425	1091042	1861072	770031	1714330	3	13.336	0.299509
WT-RNA1426	1091042	1626447	535406	1626282	5	18.195	0.499182
WT-RNA1427	1091042	1243657	152616	944257	1	37.0621	0.0998364
WT-RNA1428	1091042	1342225	251184	1119676	1	26.7018	0.0998364
WT-RNA1429	1091042	1342248	251207	1119689	1	26.6997	0.0998364
WT-RNA1430	1091043	1244272	153230	952598	3	37.2397	0.299509
WT-RNA1431	1091043	1326465	235423	1072515	1	27.2894	0.0998364
WT-RNA1432	1091395	1907038	815644	1695613	2	12.4528	0.199673
WT-RNA1433	1091396	1907027	815632	1695609	2	12.4529	0.199673
WT-RNA1434	1091431	1994108	902678	1746152	1	11.5875	0.0998364
WT-RNA1435	1091432	1795494	704063	1629297	1	13.8621	0.0998364
WT-RNA1436	1091437	1145788	54352	238965	1	26.3366	0.0998364
WT-RNA1437	1091441	1934999	843559	1715525	2	12.1821	0.199673
WT-RNA1438	1091442	1325313	233872	1013284	2	25.9533	0.199673
WT-RNA1439	1091442	1220672	129231	653796	1	30.3051	0.0998364
WT-RNA1440	1091446	1135171	43726	236097	1	32.3438	0.0998364
WT-RNA1441	1092149	1861998	769850	1665338	1	12.958	0.0998364
WT-RNA1442	1092433	1626446	534014	1571718	1	17.6304	0.0998364
WT-RNA1443	1095168	2071422	976255	5347710	1	32.8129	0.0998364
WT-RNA1444	1095223	1108487	13265	558064	1	252.01	0.0998364
WT-RNA1445	1095244	2023865	928622	3084874	5	19.8993	0.499182
WT-RNA1446	1095246	2058888	963643	5252507	1	32.6506	0.0998364
WT-RNA1447	1095308	2023319	928012	2968513	1	19.1613	0.0998364
WT-RNA1448	1095334	2082269	986936	5351909	2	32.4833	0.199673
WT-RNA1449	1095618	1864712	769095	2574643	1	20.0529	0.0998364
WT-RNA1450	1096423	1581231	484809	1014522	1	12.5352	0.0998364
WT-RNA1451	1096780	1762036	665257	2493135	2	22.449	0.199673
WT-RNA1452	1096781	1119816	23036	560316	1	145.702	0.0998364
WT-RNA1453	1096781	1145801	49021	568081	1	69.4174	0.0998364
WT-RNA1454	1096782	2027573	930792	4278241	1	27.533	0.0998364
WT-RNA1455	1097240	1538890	441651	968666	1	13.1382	0.0998364
WT-RNA1456	1097352	1522717	425366	959175	1	13.5075	0.0998364
WT-RNA1457	1098410	1538882	440473	968467	1	13.1706	0.0998364
WT-RNA1458	1098434	1594827	496394	1025268	1	12.3723	0.0998364
WT-RNA1459	1098499	1578804	480306	1011669	1	12.6171	0.0998364
WT-RNA1460	1098499	1147955	49457	568100	1	68.8077	0.0998364
WT-RNA1461	1099069	2073022	973954	5342564	1	32.8588	0.0998364
WT-RNA1462	1099604	1293292	193689	637169	2	19.7056	0.199673
WT-RNA1463	1100902	1593134	492233	1298799	1	15.8056	0.0998364
WT-RNA1464	1100949	1101011	63	170549	20	16216.2	1.99673
WT-RNA1465	1100990	1626346	525357	1412405	1	16.1044	0.0998364
WT-RNA1466	1101791	1238038	136248	481123	1	21.1527	0.0998364
WT-RNA1467	1101794	1244271	142478	725062	1	30.4837	0.0998364
WT-RNA1468	1103565	1103626	62	20161	119	1947.87	11.8805
WT-RNA1469	1104508	1594825	490318	1022458	1	12.4913	0.0998364
WT-RNA1470	1107314	2055927	948614	1637763	1	10.3419	0.0998364
WT-RNA1471	1107413	1167309	59897	414541	1	41.4575	0.0998364
WT-RNA1472	1108430	2041445	933016	4314849	2	27.7024	0.199673
WT-RNA1473	1108430	1748072	639643	2486421	1	23.2851	0.0998364
WT-RNA1474	1108430	1875521	767092	2598151	1	20.2888	0.0998364
WT-RNA1475	1108430	2061347	952918	5335455	1	33.5395	0.0998364
WT-RNA1476	1108430	2027202	918773	4124077	2	26.888	0.199673
WT-RNA1477	1108430	2047226	938797	4319042	1	27.5585	0.0998364
WT-RNA1478	1108430	1518611	410182	926934	4	13.5367	0.399346
WT-RNA1479	1108430	1913513	805084	2629479	4	19.5645	0.399346
WT-RNA1480	1108430	2060170	951741	5246418	1	33.0206	0.0998364
WT-RNA1481	1108430	1746904	638475	2486073	1	23.3244	0.0998364
WT-RNA1482	1108430	1583333	474904	1014614	2	12.7978	0.199673
WT-RNA1483	1108430	1769640	661211	2494614	4	22.5997	0.399346
WT-RNA1484	1108430	1871456	763027	2587476	1	20.3131	0.0998364
WT-RNA1485	1108430	1517378	408949	925023	1	13.5495	0.0998364
WT-RNA1486	1108431	2038243	929813	4311317	1	27.775	0.0998364
WT-RNA1487	1108431	2026061	917631	3935775	2	25.6923	0.199673
WT-RNA1488	1108431	1790100	681670	2514451	1	22.0958	0.0998364
WT-RNA1489	1108431	1357476	249046	645586	1	15.528	0.0998364
WT-RNA1490	1108432	1517515	409084	925527	3	13.5524	0.299509
WT-RNA1491	1108432	1525945	417514	956307	2	13.7204	0.199673
WT-RNA1492	1108432	1594821	486390	1021008	118	12.5743	11.7807
WT-RNA1493	1108432	2018208	909777	2688273	1	17.7002	0.0998364
WT-RNA1494	1108432	1511695	403264	911737	3	13.5432	0.299509
WT-RNA1495	1108432	1235986	127555	605807	1	28.4497	0.0998364
WT-RNA1496	1108432	1734973	626542	2483777	1	23.7467	0.0998364
WT-RNA1497	1108432	1844684	736253	2562365	1	20.8475	0.0998364
WT-RNA1498	1108432	1128172	19741	559387	4	169.74	0.399346
WT-RNA1499	1108432	1525508	417077	956088	1	13.7316	0.0998364
WT-RNA1500	1108432	1518694	410263	927478	3	13.542	0.299509
WT-RNA1501	1108432	2054884	946453	4320839	2	27.347	0.199673
WT-RNA1502	1108432	1137939	29508	560687	1	113.821	0.0998364
WT-RNA1503	1108432	1872586	764155	2591462	1	20.3144	0.0998364
WT-RNA1504	1108432	1878270	769839	2601149	1	20.2398	0.0998364
WT-RNA1505	1108432	1513698	405267	916935	1	13.5531	0.0998364
WT-RNA1506	1108432	1524579	416148	955633	2	13.7557	0.199673
WT-RNA1507	1108432	1678553	570122	1038613	1	10.9125	0.0998364
WT-RNA1508	1108432	1865839	757408	2575865	1	20.372	0.0998364
WT-RNA1509	1108432	2082274	973843	5344251	10	32.8729	0.998364
WT-RNA1510	1108432	1762237	653806	2489665	2	22.8104	0.199673
WT-RNA1511	1108432	1989522	881091	2683575	1	18.2446	0.0998364
WT-RNA1512	1108432	1819195	710764	2554691	1	21.5305	0.0998364
WT-RNA1513	1108432	1822832	714401	2555947	2	21.4314	0.199673
WT-RNA1514	1108432	1783985	675554	2504116	1	22.2042	0.0998364
WT-RNA1515	1108432	1108488	57	550108	8	57811.4	0.798691
WT-RNA1516	1108432	1149933	41502	565428	1	81.611	0.0998364
WT-RNA1517	1108432	1522755	414324	954808	1	13.8044	0.0998364
WT-RNA1518	1108432	1875510	767079	2598047	5	20.2884	0.499182
WT-RNA1519	1108432	1866723	758292	2581214	1	20.3905	0.0998364
WT-RNA1520	1108432	2032155	923724	4308743	1	27.9414	0.0998364
WT-RNA1521	1108432	1601170	492739	1022807	1	12.4342	0.0998364
WT-RNA1522	1108432	1167412	58981	574883	1	58.3858	0.0998364
WT-RNA1523	1108432	2011401	902970	2687071	1	17.8257	0.0998364
WT-RNA1524	1108432	1594828	486397	1021008	90	12.5741	8.98528
WT-RNA1525	1108432	1522938	414507	954984	1	13.8008	0.0998364
WT-RNA1526	1108432	1623989	515558	1027080	1	11.9335	0.0998364
WT-RNA1527	1108432	1355711	247280	645223	2	15.6301	0.199673
WT-RNA1528	1108432	1522711	414280	954592	3	13.8027	0.299509
WT-RNA1529	1108432	2024404	915973	3246971	1	21.2342	0.0998364
WT-RNA1530	1108432	2058857	950426	5244557	1	33.0545	0.0998364
WT-RNA1531	1108432	1829840	721409	2560160	2	21.2582	0.199673
WT-RNA1532	1108432	2025800	917369	3767827	1	24.6029	0.0998364
WT-RNA1533	1108433	2024200	915768	3192039	1	20.8796	0.0998364
WT-RNA1534	1108433	1822819	714387	2555946	26	21.4318	2.59575
WT-RNA1535	1108433	1490929	382497	903534	1	14.15	0.0998364
WT-RNA1536	1108433	1960357	851925	2681001	1	18.8511	0.0998364
WT-RNA1537	1108433	1822905	714473	2555953	2	21.4293	0.199673
WT-RNA1538	1108433	1128179	19747	559394	1	169.69	0.0998364
WT-RNA1539	1108433	1196239	87807	578025	3	39.4328	0.299509
WT-RNA1540	1108433	1266637	158205	624413	1	23.6424	0.0998364
WT-RNA1541	1108433	1790961	682529	2514545	4	22.0688	0.399346
WT-RNA1542	1108433	2023061	914629	2891805	1	18.9393	0.0998364
WT-RNA1543	1108433	2058864	950432	5244561	1	33.0543	0.0998364
WT-RNA1544	1108433	2060178	951746	5246492	1	33.0208	0.0998364
WT-RNA1545	1108433	1845549	737117	2564661	1	20.8417	0.0998364
WT-RNA1546	1108434	1518604	410171	926881	3	13.5363	0.299509
WT-RNA1547	1108434	1522700	414267	954537	2	13.8023	0.199673
WT-RNA1548	1108434	1769660	661227	2494727	1	22.6002	0.0998364
WT-RNA1549	1108434	1400214	291781	832663	2	17.0943	0.199673
WT-RNA1550	1108434	2023524	915091	2985911	3	19.5458	0.299509
WT-RNA1551	1108435	1517261	408827	924687	1	13.5486	0.0998364
WT-RNA1552	1108436	1167307	58872	574799	1	58.4854	0.0998364
WT-RNA1553	1108439	1878559	770121	2601422	2	20.2345	0.199673
WT-RNA1554	1108445	1226984	118540	601477	1	30.3945	0.0998364
WT-RNA1555	1108448	2058859	950412	5244476	1	33.0545	0.0998364
WT-RNA1556	1108448	2028956	920509	4307119	1	28.0284	0.0998364
WT-RNA1557	1108448	1913515	805068	2629522	1	19.5652	0.0998364
WT-RNA1558	1108448	1320154	211707	640298	1	18.117	0.0998364
WT-RNA1559	1108449	1517252	408804	924614	1	13.5483	0.0998364
WT-RNA1560	1108449	2027543	919095	4248324	1	27.6884	0.0998364
WT-RNA1561	1108449	1371765	263317	825457	1	18.7783	0.0998364
WT-RNA1562	1108449	1371753	263305	825455	3	18.7791	0.299509
WT-RNA1563	1108449	1945771	837323	2676187	1	19.1454	0.0998364
WT-RNA1564	1108450	1822824	714375	2555862	3	21.4314	0.299509
WT-RNA1565	1108457	2023812	915356	3051350	1	19.9684	0.0998364
WT-RNA1566	1108459	1615837	507379	1023921	2	12.0885	0.199673
WT-RNA1567	1108459	1141491	33033	562168	1	101.943	0.0998364
WT-RNA1568	1108460	1878280	769821	2600969	2	20.2388	0.199673
WT-RNA1569	1108460	1822904	714445	2555767	2	21.4285	0.199673
WT-RNA1570	1108460	1167416	58957	574697	1	58.3907	0.0998364
WT-RNA1571	1108460	1815388	706929	2521162	7	21.3631	0.698855
WT-RNA1572	1108460	1520138	411679	929379	2	13.523	0.199673
WT-RNA1573	1108460	1266637	158178	624227	2	23.6394	0.199673
WT-RNA1574	1108460	2037641	929182	4310793	2	27.7905	0.199673
WT-RNA1575	1108460	2037629	929170	4310793	4	27.7909	0.399346
WT-RNA1576	1108460	1822817	714358	2555760	5	21.4311	0.499182
WT-RNA1577	1108460	1829225	720766	2559130	2	21.2686	0.199673
WT-RNA1578	1108460	1367865	259406	646669	2	14.9328	0.199673
WT-RNA1579	1108460	2058859	950400	5244371	20	33.0542	1.99673
WT-RNA1580	1108460	1168470	60011	574709	2	57.3664	0.199673
WT-RNA1581	1108460	1511695	403236	911551	2	13.5413	0.199673
WT-RNA1582	1108460	1734911	626452	2483587	2	23.7483	0.199673
WT-RNA1583	1108460	1587101	478642	1016086	2	12.7163	0.199673
WT-RNA1584	1108460	2058886	950427	5244384	14	33.0534	1.39771
WT-RNA1585	1108460	1486336	377877	894994	3	14.1876	0.299509
WT-RNA1586	1108460	2024196	915737	3191661	1	20.8779	0.0998364
WT-RNA1587	1108460	1517258	408799	924511	6	13.547	0.599018
WT-RNA1588	1108460	2066212	957753	5336641	1	33.3776	0.0998364
WT-RNA1589	1108460	1583329	474870	1014407	1	12.7961	0.0998364
WT-RNA1590	1108460	1806697	698238	2518005	2	21.602	0.199673
WT-RNA1591	1108460	1660189	551730	1036145	2	11.2495	0.199673
WT-RNA1592	1108460	1165952	57493	570735	1	59.4648	0.0998364
WT-RNA1593	1108460	1518604	410145	926704	2	13.5346	0.199673
WT-RNA1594	1108460	1476879	368420	893865	3	14.5335	0.299509
WT-RNA1595	1108460	1524582	416123	955448	6	13.7539	0.599018
WT-RNA1596	1108460	1721033	612574	1050421	1	10.2718	0.0998364
WT-RNA1597	1108460	1588510	480051	1016752	1	12.6873	0.0998364
WT-RNA1598	1108460	1137974	29515	560530	1	113.762	0.0998364
WT-RNA1599	1108460	1518546	410087	926642	6	13.5356	0.599018
WT-RNA1600	1108460	1466883	358424	864185	2	14.4427	0.199673
WT-RNA1601	1108460	1678554	570095	1038428	2	10.9111	0.199673
WT-RNA1602	1108460	1517515	409056	925341	2	13.5506	0.199673
WT-RNA1603	1108460	2058872	950413	5244377	7	33.0538	0.698855
WT-RNA1604	1108460	1878560	770101	2601299	2	20.234	0.199673
WT-RNA1605	1108460	1945788	837329	2676966	1	19.1508	0.0998364
WT-RNA1606	1108461	2038255	929795	4311130	7	27.7744	0.698855
WT-RNA1607	1108461	2022823	914363	2843053	1	18.6254	0.0998364
WT-RNA1608	1108461	1594827	486367	1020820	182	12.5726	18.1702
WT-RNA1609	1108461	1829844	721384	2559975	1	21.2574	0.0998364
WT-RNA1610	1108461	1544118	435658	965629	2	13.2771	0.199673
WT-RNA1611	1108461	1790960	682500	2514357	2	22.0681	0.199673
WT-RNA1612	1108461	1899711	791251	2611829	1	19.7729	0.0998364
WT-RNA1613	1108462	1522718	414257	954418	16	13.801	1.59738
WT-RNA1614	1108462	1353214	244753	642542	2	15.7258	0.199673
WT-RNA1615	1119774	1594828	475055	465415	2	5.86863	0.199673
WT-RNA1616	1120074	1594827	474754	465292	1	5.8708	0.0998364
WT-RNA1617	1122092	1858739	736648	1447602	1	11.7714	0.0998364
WT-RNA1618	1122384	1858582	736199	1445437	1	11.761	0.0998364
WT-RNA1619	1122385	1325729	203345	796126	1	23.4525	0.0998364
WT-RNA1620	1122386	1353114	230729	877041	1	22.7697	0.0998364
WT-RNA1621	1125718	1594828	469111	462086	1	5.90048	0.0998364
WT-RNA1622	1127754	1911190	783437	1476178	1	11.2869	0.0998364
WT-RNA1623	1132654	1886904	754251	1448376	2	11.5029	0.199673
WT-RNA1624	1132656	1243635	110980	670695	1	36.201	0.0998364
WT-RNA1625	1134292	1134363	72	908	1	75.5429	0.0998364
WT-RNA1626	1134368	1346076	211709	854005	1	24.1636	0.0998364
WT-RNA1627	1134371	1333168	198798	815158	2	24.5624	0.199673
WT-RNA1628	1135147	1343932	208786	841713	1	24.1492	0.0998364
WT-RNA1629	1135149	1343365	208217	839391	1	24.1484	0.0998364
WT-RNA1630	1136785	1347125	210341	849872	2	24.203	0.199673
WT-RNA1631	1139201	1139261	61	306	1	30.0491	0.0998364
WT-RNA1632	1140149	1140344	196	40	1	1.22249	0.0998364
WT-RNA1633	1140918	1821886	680969	1993309	1	17.5343	0.0998364
WT-RNA1634	1144149	1179181	35033	13933	2	2.38236	0.199673
WT-RNA1635	1146426	2027547	881122	3685031	1	25.0522	0.0998364
WT-RNA1636	1146616	1594828	448213	457424	1	6.11329	0.0998364
WT-RNA1637	1146674	1159644	12971	377255	1	174.222	0.0998364
WT-RNA1638	1149868	1523203	373336	390268	1	6.26186	0.0998364
WT-RNA1639	1154432	1315978	161547	755843	1	28.0268	0.0998364
WT-RNA1640	1155532	2026228	870697	3384814	1	23.2867	0.0998364
WT-RNA1641	1157890	1612584	454695	1081947	9	14.2536	0.898528
WT-RNA1642	1157893	1612576	454684	1080877	22	14.2399	2.1964
WT-RNA1643	1157895	1419095	261201	860709	1	19.7388	0.0998364
WT-RNA1644	1157900	1612590	454691	1079225	11	14.2179	1.0982
WT-RNA1645	1158215	2039667	881453	1569054	1	10.663	0.0998364
WT-RNA1646	1159583	1159644	62	356961	44	34488.1	4.3928
WT-RNA1647	1159585	1499011	339427	1023482	1	18.0623	0.0998364
WT-RNA1648	1165767	2025190	859424	2959370	1	20.6268	0.0998364
WT-RNA1649	1165866	1594832	428967	451199	1	6.30064	0.0998364
WT-RNA1650	1167110	1366451	199342	72598	1	2.18155	0.0998364
WT-RNA1651	1167275	1739297	572023	996539	1	10.4357	0.0998364
WT-RNA1652	1167276	1167338	63	11287	106	1073.19	10.5827
WT-RNA1653	1167282	1739297	572016	996539	1	10.4358	0.0998364
WT-RNA1654	1167318	1829981	662664	1037014	1	9.37414	0.0998364
WT-RNA1655	1169286	1858725	689440	1032850	1	8.9739	0.0998364
WT-RNA1656	1177754	1333009	155256	400560	1	15.4547	0.0998364
WT-RNA1657	1180733	1182275	1543	343	1	1.33158	0.0998364
WT-RNA1658	1184571	2070092	885522	1310929	1	8.86788	0.0998364
WT-RNA1659	1198974	1874895	675922	2017977	1	17.8838	0.0998364
WT-RNA1660	1200138	1594828	394691	441903	4	6.70672	0.399346
WT-RNA1661	1200140	1536000	335861	382518	1	6.82233	0.0998364
WT-RNA1662	1200420	2027668	827249	3720940	1	26.9437	0.0998364
WT-RNA1663	1200633	2054943	854311	3739448	1	26.2199	0.0998364
WT-RNA1664	1200761	1594831	394071	439170	1	6.67572	0.0998364
WT-RNA1665	1200784	2026206	825423	3368707	1	24.4471	0.0998364
WT-RNA1666	1200785	2082276	881492	4762389	1	32.3628	0.0998364
WT-RNA1667	1200788	1322053	121266	59276	1	2.92806	0.0998364
WT-RNA1668	1200788	1355710	154923	63355	1	2.44966	0.0998364
WT-RNA1669	1200788	1585169	384382	433865	1	6.76132	0.0998364
WT-RNA1670	1200796	1594826	394031	439126	2	6.67573	0.199673
WT-RNA1671	1201012	1594828	393817	437980	1	6.66193	0.0998364
WT-RNA1672	1201273	1406648	205376	260747	1	7.60519	0.0998364
WT-RNA1673	1201443	1594822	393380	435857	1	6.637	0.0998364
WT-RNA1674	1201594	1784037	582444	1918902	1	19.7351	0.0998364
WT-RNA1675	1201601	1945816	744216	2091912	1	16.8378	0.0998364
WT-RNA1676	1202528	1789062	586535	1928762	1	19.6981	0.0998364
WT-RNA1677	1211640	2038225	826586	3723046	1	26.9805	0.0998364
WT-RNA1678	1213810	1448068	234259	536611	2	13.7216	0.199673
WT-RNA1679	1215898	1244294	28397	254402	2	53.6646	0.199673
WT-RNA1680	1218613	1594827	376215	432248	2	6.88236	0.199673
WT-RNA1681	1220231	2055605	835375	1189917	1	8.53248	0.0998364
WT-RNA1682	1220642	1316116	95475	345083	1	21.6508	0.0998364
WT-RNA1683	1220645	1626413	405769	926694	2	13.6804	0.199673
WT-RNA1684	1221671	1793354	571684	973988	9	10.2056	0.898528
WT-RNA1685	1226838	1226899	62	1967	31	190.043	3.09493
WT-RNA1686	1226839	1363902	137064	443427	1	19.3793	0.0998364
WT-RNA1687	1226948	1227017	70	12085	7194	1034.16	718.223
WT-RNA1688	1226952	2023247	796296	2353300	1	17.7028	0.0998364
WT-RNA1689	1226977	2026281	799305	3369909	1	25.2549	0.0998364
WT-RNA1690	1226978	2026661	799684	3439399	1	25.7635	0.0998364
WT-RNA1691	1226982	1280743	53762	35610	1	3.96768	0.0998364
WT-RNA1692	1227647	1237862	10216	2793	1	1.63768	0.0998364
WT-RNA1693	1230583	1357231	126649	43352	2	2.05044	0.199673
WT-RNA1694	1231659	1594828	363170	418077	2	6.89583	0.199673
WT-RNA1695	1233206	1514869	281664	315744	2	6.71497	0.199673
WT-RNA1696	1234670	2027475	792806	3584749	1	27.0852	0.0998364
WT-RNA1697	1236503	1886680	650178	1015922	1	9.35984	0.0998364
WT-RNA1698	1236504	1300108	63605	307810	2	28.9889	0.199673
WT-RNA1699	1236506	1482593	246088	552140	1	13.44	0.0998364
WT-RNA1700	1236545	2024355	787811	2640849	2	20.0799	0.199673
WT-RNA1701	1237931	1238207	277	2881	1	62.3022	0.0998364
WT-RNA1702	1238088	1528751	290664	629185	1	12.9666	0.0998364
WT-RNA1703	1239748	1239812	65	7942	1	731.908	0.0998364
WT-RNA1704	1240171	1801953	561783	959069	1	10.2264	0.0998364
WT-RNA1705	1240789	1240854	66	11825	10	1073.24	0.998364
WT-RNA1706	1240868	2026548	785681	3406844	2	25.9744	0.199673
WT-RNA1707	1240868	1443358	202491	242194	2	7.1647	0.199673
WT-RNA1708	1241500	1316116	74617	322872	1	25.9199	0.0998364
WT-RNA1709	1241907	1626412	384506	900624	1	14.0307	0.0998364
WT-RNA1710	1243582	1626345	382764	539362	1	8.44091	0.0998364
WT-RNA1711	1243584	1842357	598774	775889	1	7.76206	0.0998364
WT-RNA1712	1243606	1301684	58079	90129	1	9.29578	0.0998364
WT-RNA1713	1243608	1959318	715711	841834	1	7.04578	0.0998364
WT-RNA1714	1244230	1812990	568761	732954	1	7.71946	0.0998364
WT-RNA1715	1244230	1552914	308685	390410	1	7.5761	0.0998364
WT-RNA1716	1244232	2070092	825861	1052048	1	7.63078	0.0998364
WT-RNA1717	1244273	1458158	213886	289110	1	8.09694	0.0998364
WT-RNA1718	1246021	1626433	380413	668470	1	10.5261	0.0998364
WT-RNA1719	1248018	1608735	360718	412954	1	6.85763	0.0998364
WT-RNA1720	1249295	1391215	141921	212168	2	8.95516	0.199673
WT-RNA1721	1254156	2019053	764898	847402	1	6.6363	0.0998364
WT-RNA1722	1255488	1316116	60629	76952	1	7.60291	0.0998364
WT-RNA1723	1255489	1569151	313663	376592	1	7.19197	0.0998364
WT-RNA1724	1255489	1914177	658689	777709	1	7.07256	0.0998364
WT-RNA1725	1255490	1325434	69945	92478	1	7.91994	0.0998364
WT-RNA1726	1255500	1316116	60617	76950	1	7.60422	0.0998364
WT-RNA1727	1255500	2074846	819347	1041562	1	7.61478	0.0998364
WT-RNA1728	1256230	1322577	66348	70551	1	6.36965	0.0998364
WT-RNA1729	1256267	1850065	593799	731248	2	7.37676	0.199673
WT-RNA1730	1256571	1337821	81251	130206	1	9.59937	0.0998364
WT-RNA1731	1257017	1879580	622564	722604	1	6.95275	0.0998364
WT-RNA1732	1257020	1994675	737656	795395	1	6.45906	0.0998364
WT-RNA1733	1257020	1257081	62	8320	139	803.844	13.8773
WT-RNA1734	1264672	1371789	107118	204584	1	11.4406	0.0998364
WT-RNA1735	1293268	1522716	229449	319772	1	8.34823	0.0998364
WT-RNA1736	1297028	1330452	33425	72492	1	12.9915	0.0998364
WT-RNA1737	1299105	1316116	17012	32021	1	11.2751	0.0998364
WT-RNA1738	1299853	1977614	677762	760827	1	6.72433	0.0998364
WT-RNA1739	1301475	1959316	657842	758301	1	6.90495	0.0998364
WT-RNA1740	1301517	1962390	660874	758494	2	6.87502	0.199673
WT-RNA1741	1301656	1657694	356039	610493	1	10.2713	0.0998364
WT-RNA1742	1311091	2054919	743829	3685125	1	29.677	0.0998364
WT-RNA1743	1311251	1311347	97	193	2	11.9186	0.199673
WT-RNA1744	1311269	1404265	92997	205136	2	13.2134	0.199673
WT-RNA1745	1313746	1345902	32157	96032	2	17.8888	0.199673
WT-RNA1746	1315912	1505651	189740	294092	1	9.28463	0.0998364
WT-RNA1747	1315955	1340126	24172	78302	2	19.4044	0.199673
WT-RNA1748	1315956	1619265	303310	344360	2	6.8009	0.199673
WT-RNA1749	1315956	1342433	26478	82078	1	18.5687	0.0998364
WT-RNA1750	1315956	1802965	487010	643108	2	7.91018	0.199673
WT-RNA1751	1315956	2049779	733824	848392	1	6.9254	0.0998364
WT-RNA1752	1315956	1316044	89	5256	1	353.757	0.0998364
WT-RNA1753	1315958	1827161	511204	651766	1	7.63726	0.0998364
WT-RNA1754	1316085	1526991	210907	292021	1	8.29399	0.0998364
WT-RNA1755	1317505	1490928	173424	265796	1	9.18078	0.0998364
WT-RNA1756	1319078	1406632	87555	205955	1	14.0907	0.0998364
WT-RNA1757	1322763	1626359	303597	422796	1	8.34207	0.0998364
WT-RNA1758	1324889	1333888	9000	36389	1	24.2196	0.0998364
WT-RNA1759	1325288	1626410	301123	566495	2	11.2692	0.199673
WT-RNA1760	1325289	1328395	3107	19195	1	37.0073	0.0998364
WT-RNA1761	1325291	1626432	301142	566477	1	11.2681	0.0998364
WT-RNA1762	1326116	1506171	180056	266235	1	8.85723	0.0998364
WT-RNA1763	1326653	1656678	330026	555946	1	10.0908	0.0998364
WT-RNA1764	1329039	1526932	197894	251769	1	7.62096	0.0998364
WT-RNA1765	1333752	1593135	259384	260852	1	6.02409	0.0998364
WT-RNA1766	1335102	1732421	397320	563640	1	8.4977	0.0998364
WT-RNA1767	1337787	1419380	81594	50590	4	3.71404	0.399346
WT-RNA1768	1339958	1825631	485674	574005	1	7.07964	0.0998364
WT-RNA1769	1342203	1650670	308468	509649	1	9.89695	0.0998364
WT-RNA1770	1342457	1448082	105626	114506	1	6.49378	0.0998364
WT-RNA1771	1342490	1724444	381955	535975	1	8.40567	0.0998364
WT-RNA1772	1343816	1959316	615501	650088	1	6.32679	0.0998364
WT-RNA1773	1344103	1458164	114062	116202	2	6.10257	0.199673
WT-RNA1774	1345609	1699676	354068	518700	1	8.77546	0.0998364
WT-RNA1775	1346041	1601779	255739	238695	1	5.59096	0.0998364
WT-RNA1776	1347254	1446266	99013	101092	1	6.11596	0.0998364
WT-RNA1777	1352472	1626405	273934	486544	1	10.6394	0.0998364
WT-RNA1778	1352475	1597376	244902	216988	1	5.30742	0.0998364
WT-RNA1779	1354835	1623044	268210	381407	1	8.51832	0.0998364
WT-RNA1780	1355686	1491037	135352	259790	1	11.4974	0.0998364
WT-RNA1781	1366815	1424186	57372	205477	1	21.4538	0.0998364
WT-RNA1782	1370510	2023486	652977	2335332	1	21.4235	0.0998364
WT-RNA1783	1371727	1874325	502599	1946163	1	23.1952	0.0998364
WT-RNA1784	1371727	2058857	687131	4595248	6	40.0599	0.599018
WT-RNA1785	1371727	2025489	653763	2954272	1	27.0689	0.0998364
WT-RNA1786	1371727	1407896	36170	197683	2	32.7387	0.199673
WT-RNA1787	1371727	1594828	223102	371699	2	9.97995	0.199673
WT-RNA1788	1371727	2038256	666530	3662009	1	32.9109	0.0998364
WT-RNA1789	1371727	1726079	354353	1832536	1	30.9782	0.0998364
WT-RNA1790	1371727	2024200	652474	2542730	2	23.3441	0.199673
WT-RNA1791	1371728	1949541	577814	2028917	1	21.0337	0.0998364
WT-RNA1792	1371729	1371790	62	176232	188	17026.8	18.7692
WT-RNA1793	1371729	1945788	574060	2027843	1	21.1601	0.0998364
WT-RNA1794	1371736	1594828	223093	371699	1	9.98035	0.0998364
WT-RNA1795	1371748	1594827	223080	371698	3	9.9809	0.299509
WT-RNA1796	1371752	1879655	507904	1953583	1	23.0404	0.0998364
WT-RNA1797	1371762	1594832	223071	371686	1	9.98098	0.0998364
WT-RNA1798	1371762	2023240	651479	2292676	1	21.0806	0.0998364
WT-RNA1799	1371770	1945797	574028	2027549	1	21.1582	0.0998364
WT-RNA1800	1371955	1594827	222873	195428	2	5.25254	0.199673
WT-RNA1801	1374491	1724393	349903	225406	1	3.85885	0.0998364
WT-RNA1802	1375502	1421860	46359	10253	2	1.32482	0.199673
WT-RNA1803	1376631	1762040	385410	1661049	1	25.8166	0.0998364
WT-RNA1804	1388413	2064809	676397	748055	1	6.62479	0.0998364
WT-RNA1805	1396225	1668305	272081	206926	1	4.55572	0.0998364
WT-RNA1806	1399695	2002927	603233	1852148	42	18.3921	4.19313
WT-RNA1807	1399695	1904351	504657	1781169	2	21.1421	0.199673
WT-RNA1808	1401321	2023803	622483	2210464	1	21.2714	0.0998364
WT-RNA1809	1401494	1986925	585432	1848986	1	18.919	0.0998364
WT-RNA1810	1402227	1594826	192600	186039	1	5.78613	0.0998364
WT-RNA1811	1403970	2025887	621918	2952876	1	28.4415	0.0998364
WT-RNA1812	1404345	1404463	119	73	1	3.67465	0.0998364
WT-RNA1813	1404376	1594825	190450	179925	2	5.65914	0.199673
WT-RNA1814	1405759	1490927	85169	61252	1	4.30803	0.0998364
WT-RNA1815	1406304	1594828	188525	178320	1	5.66593	0.0998364
WT-RNA1816	1406783	1600993	194211	177226	2	5.4663	0.199673
WT-RNA1817	1411214	1800994	389781	1666827	1	25.6159	0.0998364
WT-RNA1818	1413085	1413167	83	531	1	38.3227	0.0998364
WT-RNA1819	1418608	1483826	65219	103819	1	9.53549	0.0998364
WT-RNA1820	1422673	1758104	335432	504737	1	9.01365	0.0998364
WT-RNA1821	1422683	1752802	330120	502262	1	9.11378	0.0998364
WT-RNA1822	1428105	2024734	596630	2587183	1	25.9754	0.0998364
WT-RNA1823	1428106	1535997	107892	108345	1	6.01534	0.0998364
WT-RNA1824	1428108	1594834	166727	167730	4	6.02622	0.399346
WT-RNA1825	1428631	1886024	457394	1751068	2	22.9326	0.199673
WT-RNA1826	1430608	1594828	164221	164801	2	6.01134	0.199673
WT-RNA1827	1432122	1985054	552933	629058	1	6.81488	0.0998364
WT-RNA1828	1432335	1594828	162494	164244	1	6.0547	0.0998364
WT-RNA1829	1432355	1444508	12154	5252	1	2.58849	0.0998364
WT-RNA1830	1436409	2026060	589652	3077384	1	31.2627	0.0998364
WT-RNA1831	1438424	1805124	366701	518907	1	8.47652	0.0998364
WT-RNA1832	1446209	1446268	60	62328	358	6222.6	35.7414
WT-RNA1833	1458136	1732253	274118	416949	2	9.11141	0.199673
WT-RNA1834	1460784	1766501	305718	423294	1	8.29395	0.0998364
WT-RNA1835	1463879	1464085	207	293	2	8.47886	0.199673
WT-RNA1836	1469794	1779008	309215	421325	1	8.16201	0.0998364
WT-RNA1837	1470388	1805071	334684	430076	1	7.69751	0.0998364
WT-RNA1838	1470389	2043599	573211	625683	2	6.53853	0.199673
WT-RNA1839	1470401	1626412	156012	374331	4	14.3727	0.399346
WT-RNA1840	1471232	1936635	465404	512196	2	6.59244	0.199673
WT-RNA1841	1476851	2024381	547531	2381179	1	26.0509	0.0998364
WT-RNA1842	1476851	1476917	67	28701	467	2566.03	46.6236
WT-RNA1843	1476852	1865190	388339	1708553	2	26.3547	0.199673
WT-RNA1844	1476866	2027543	550678	3382916	1	36.7988	0.0998364
WT-RNA1845	1476869	2026493	549625	3152916	1	34.3626	0.0998364
WT-RNA1846	1476879	2026661	549783	3163303	1	34.4659	0.0998364
WT-RNA1847	1476880	2024344	547465	2381065	1	26.0528	0.0998364
WT-RNA1848	1476880	2027630	550751	3435979	1	37.3711	0.0998364
WT-RNA1849	1476880	2026272	549393	3091848	1	33.7113	0.0998364
WT-RNA1850	1476881	2024199	547319	2326162	2	25.4589	0.199673
WT-RNA1851	1476881	2026019	549139	2968918	2	32.3859	0.199673
WT-RNA1852	1476881	2025473	548593	2737370	1	29.8898	0.0998364
WT-RNA1853	1476881	1945761	468881	1810083	1	23.1247	0.0998364
WT-RNA1854	1476881	2027541	550661	3382618	4	36.7967	0.399346
WT-RNA1855	1476881	2023848	546968	2210310	1	24.2065	0.0998364
WT-RNA1856	1476882	1580342	103461	142703	1	8.26222	0.0998364
WT-RNA1857	1477372	2070092	592721	749754	2	7.5772	0.199673
WT-RNA1858	1480756	1481269	514	129	2	1.50337	0.199673
WT-RNA1859	1483651	2082142	598492	4449069	1	44.5298	0.0998364
WT-RNA1860	1483756	1483820	65	2754	1	253.8	0.0998364
WT-RNA1861	1486318	1594830	108513	125852	2	6.94734	0.199673
WT-RNA1862	1489096	1842357	353262	441090	1	7.47946	0.0998364
WT-RNA1863	1490021	1594826	104806	124638	2	7.12368	0.199673
WT-RNA1864	1490034	1594831	104798	124638	1	7.12423	0.0998364
WT-RNA1865	1490184	2054978	564795	3424849	2	36.3238	0.199673
WT-RNA1866	1490696	1879657	388962	1705410	1	26.2641	0.0998364
WT-RNA1867	1490696	1660292	169597	139379	1	4.92288	0.0998364
WT-RNA1868	1490697	1517259	26563	27205	3	6.13496	0.299509
WT-RNA1869	1490697	2082023	591327	4445978	1	45.0381	0.0998364
WT-RNA1870	1490699	2022722	532024	1940266	1	21.8459	0.0998364
WT-RNA1871	1490839	2027486	536648	3290767	1	36.7323	0.0998364
WT-RNA1872	1490900	1778614	287715	1597284	1	33.2552	0.0998364
WT-RNA1873	1490903	2023826	532924	2154211	1	24.2138	0.0998364
WT-RNA1874	1490904	1876344	385441	1698277	2	26.3931	0.199673
WT-RNA1875	1490906	2026107	535202	3042449	2	34.0522	0.199673
WT-RNA1876	1490908	2023625	532718	2124130	2	23.8849	0.199673
WT-RNA1877	1491003	2070092	579090	738986	2	7.64417	0.199673
WT-RNA1878	1492825	1626412	133588	306079	4	13.7248	0.399346
WT-RNA1879	1498894	1760677	261784	339728	1	7.77371	0.0998364
WT-RNA1880	1498923	1601312	102390	43334	1	2.5352	0.0998364
WT-RNA1881	1500967	2023616	522650	2106051	1	24.1378	0.0998364
WT-RNA1882	1504399	1915203	410805	415678	1	6.06124	0.0998364
WT-RNA1883	1507648	2023838	516191	2153945	2	24.9956	0.199673
WT-RNA1884	1511678	2027515	515838	3332055	1	38.6936	0.0998364
WT-RNA1885	1514327	1594828	80502	103737	1	7.71911	0.0998364
WT-RNA1886	1514356	1594826	80471	103314	1	7.6906	0.0998364
WT-RNA1887	1514363	1586766	72404	98444	1	8.14455	0.0998364
WT-RNA1888	1515018	1594826	79809	100214	1	7.52171	0.0998364
WT-RNA1889	1516553	1538891	22339	40519	1	10.8651	0.0998364
WT-RNA1890	1516591	1594825	78235	97425	2	7.4595	0.199673
WT-RNA1891	1516967	1594831	77865	96963	2	7.4594	0.199673
WT-RNA1892	1517233	2023338	506106	2036543	2	24.1042	0.199673
WT-RNA1893	1517234	1826440	309207	1633255	1	31.6406	0.0998364
WT-RNA1894	1517744	1762053	244310	1562745	1	38.3166	0.0998364
WT-RNA1895	1517753	1762043	244291	1562707	1	38.3187	0.0998364
WT-RNA1896	1522650	2023314	500665	2028870	2	24.2743	0.199673
WT-RNA1897	1522650	1869576	346927	1653782	1	28.5549	0.0998364
WT-RNA1898	1522650	2023184	500535	2006515	2	24.0131	0.199673
WT-RNA1899	1522650	1522711	62	22702	2	2193.37	0.199673
WT-RNA1900	1522651	1659783	137133	104095	1	4.54703	0.0998364
WT-RNA1901	1522663	1594827	72165	89087	2	7.39483	0.199673
WT-RNA1902	1522663	2026950	504288	3145908	2	37.3687	0.199673
WT-RNA1903	1522684	2023486	500803	2045687	1	24.4688	0.0998364
WT-RNA1904	1522696	2027559	504864	3305761	1	39.2227	0.0998364
WT-RNA1905	1522742	1741407	218666	1529967	1	41.9123	0.0998364
WT-RNA1906	1522760	1945788	423029	1722560	1	24.3918	0.0998364
WT-RNA1907	1524653	2023672	499020	2083018	1	25.0043	0.0998364
WT-RNA1908	1526906	1981252	454347	440899	1	5.81288	0.0998364
WT-RNA1909	1531622	1999973	468352	455564	2	5.82663	0.199673
WT-RNA1910	1535288	1535453	166	57	2	2.05687	0.199673
WT-RNA1911	1535972	2026107	490136	2981639	1	36.44	0.0998364
WT-RNA1912	1535979	1762040	226062	1526909	1	40.46	0.0998364
WT-RNA1913	1536090	2058865	522776	4282933	2	49.0756	0.199673
WT-RNA1914	1536101	1902100	366000	1650935	2	27.0202	0.199673
WT-RNA1915	1536934	1594828	57895	57341	1	5.93286	0.0998364
WT-RNA1916	1538867	2025142	486276	2560223	1	31.5381	0.0998364
WT-RNA1917	1538868	2023997	485130	2162621	1	26.7032	0.0998364
WT-RNA1918	1544081	2033753	489673	3344102	1	40.9085	0.0998364
WT-RNA1919	1544103	2023879	479777	2131396	1	26.6112	0.0998364
WT-RNA1920	1552183	2023184	471002	1939680	2	24.6688	0.199673
WT-RNA1921	1564169	2024346	460178	2245979	1	29.2361	0.0998364
WT-RNA1922	1564170	2024311	460142	2242664	1	29.1953	0.0998364
WT-RNA1923	1576201	1576269	69	175	1	15.1925	0.0998364
WT-RNA1924	1576468	1576566	99	2073	1	125.431	0.0998364
WT-RNA1925	1578782	1762037	183256	1481004	1	48.4104	0.0998364
WT-RNA1926	1578783	2027571	448789	3253514	1	43.4261	0.0998364
WT-RNA1927	1579104	1952853	373750	1671007	2	26.7816	0.199673
WT-RNA1928	1580751	2026977	446227	3077058	1	41.3067	0.0998364
WT-RNA1929	1582456	1726083	143628	1467594	1	61.2078	0.0998364
WT-RNA1930	1588143	2022681	434539	1814803	2	25.0173	0.199673
WT-RNA1931	1591995	2070092	478098	656663	1	8.22746	0.0998364
WT-RNA1932	1593064	1593134	71	7565	403	638.25	40.2341
WT-RNA1933	1593221	1907199	313979	387067	1	7.38458	0.0998364
WT-RNA1934	1594631	1873348	278718	1572678	1	33.7999	0.0998364
WT-RNA1935	1594800	1672793	77994	17409	1	1.33707	0.0998364
WT-RNA1936	1594800	2023768	428969	2019735	1	28.2039	0.0998364
WT-RNA1937	1594800	2025609	430810	2704638	2	37.6066	0.199673
WT-RNA1938	1594800	2023486	428687	1963913	1	27.4424	0.0998364
WT-RNA1939	1594800	1879587	284788	1581945	2	33.2744	0.199673
WT-RNA1940	1594800	2024196	429397	2171282	1	30.2899	0.0998364
WT-RNA1941	1594800	1762059	167260	1467967	1	52.5732	0.0998364
WT-RNA1942	1594800	1629032	34233	7698	1	1.34702	0.0998364
WT-RNA1943	1594800	1752830	158031	1466017	2	55.5696	0.199673
WT-RNA1944	1594800	1814800	220001	1500492	2	40.8554	0.199673
WT-RNA1945	1594800	2026370	431571	2964421	1	41.146	0.0998364
WT-RNA1946	1594800	1762044	167245	1467909	2	52.5758	0.199673
WT-RNA1947	1594800	2023865	429066	2056374	2	28.709	0.199673
WT-RNA1948	1594800	2027014	432215	3067295	1	42.5105	0.0998364
WT-RNA1949	1594800	1604219	9420	2607	1	1.65779	0.0998364
WT-RNA1950	1594800	1668655	73856	17075	1	1.38489	0.0998364
WT-RNA1951	1594800	2066852	472053	4316456	1	54.7743	0.0998364
WT-RNA1952	1594800	2023159	428360	1916861	1	26.8054	0.0998364
WT-RNA1953	1594800	2058888	464089	4224007	3	54.521	0.299509
WT-RNA1954	1594800	2027562	432763	3231306	1	44.7268	0.0998364
WT-RNA1955	1594801	1800996	206196	1495555	4	43.4473	0.399346
WT-RNA1956	1594801	1762036	167236	1467889	7	52.578	0.698855
WT-RNA1957	1594801	2027571	432771	3240401	2	44.8519	0.199673
WT-RNA1958	1594801	1866519	271719	1559717	1	34.3848	0.0998364
WT-RNA1959	1594801	2023782	428982	2022156	1	28.2368	0.0998364
WT-RNA1960	1594803	2020638	425836	1668353	2	23.4685	0.199673
WT-RNA1961	1594803	2025582	430780	2689010	4	37.3919	0.399346
WT-RNA1962	1594808	2025615	430808	2705080	1	37.6129	0.0998364
WT-RNA1963	1594808	1788040	193233	1490917	1	46.2181	0.0998364
WT-RNA1964	1594808	1762059	167252	1467919	2	52.574	0.199673
WT-RNA1965	1594808	1762037	167230	1467849	1	52.5784	0.0998364
WT-RNA1966	1601242	1601583	342	755	4	13.2239	0.399346
WT-RNA1967	1601555	2001749	400195	424640	2	6.35608	0.199673
WT-RNA1968	1604265	1604497	233	171	1	4.39623	0.0998364
WT-RNA1969	1609009	1626358	17350	94405	1	32.5939	0.0998364
WT-RNA1970	1612409	1806131	193723	305143	1	9.43545	0.0998364
WT-RNA1971	1614775	1699675	84901	268639	1	18.9538	0.0998364
WT-RNA1972	1626299	1993858	367560	401088	1	6.5366	0.0998364
WT-RNA1973	1626300	1900867	274568	349269	1	7.61992	0.0998364
WT-RNA1974	1626385	1626448	64	157804	4	14769.9	0.399346
WT-RNA1975	1629569	2023756	394188	2011165	1	30.5622	0.0998364
WT-RNA1976	1650639	1806040	155402	54784	1	2.11172	0.0998364
WT-RNA1977	1656487	2070092	413606	373068	1	5.40308	0.0998364
WT-RNA1978	1656552	1908483	251932	113254	1	2.69284	0.0998364
WT-RNA1979	1659598	2066965	407368	4302183	2	63.2619	0.199673
WT-RNA1980	1659764	2024373	364610	2210764	1	36.3207	0.0998364
WT-RNA1981	1660166	2023487	363322	1948184	1	32.1202	0.0998364
WT-RNA1982	1674922	2022717	347796	1799614	1	30.9952	0.0998364
WT-RNA1983	1683019	2070092	387074	360284	2	5.57559	0.199673
WT-RNA1984	1693442	2023866	330425	2043788	1	37.0513	0.0998364
WT-RNA1985	1699652	1758105	58454	15781	1	1.61719	0.0998364
WT-RNA1986	1709404	2027515	318112	3199171	1	60.2418	0.0998364
WT-RNA1987	1726020	2074827	348808	4288302	1	73.6443	0.0998364
WT-RNA1988	1726020	2024197	298178	2139640	2	42.9839	0.199673
WT-RNA1989	1726021	1726082	62	1429614	6	138123	0.599018
WT-RNA1990	1726048	2023887	297840	2046477	1	41.1589	0.0998364
WT-RNA1991	1743093	1762039	18947	3637	1	1.14985	0.0998364
WT-RNA1992	1744532	2002208	257677	133400	1	3.10113	0.0998364
WT-RNA1993	1761462	1943787	182326	102190	2	3.35738	0.199673
WT-RNA1994	1763477	1820273	56797	17628	1	1.85916	0.0998364
WT-RNA1995	1763484	1935955	172472	96140	1	3.33907	0.0998364
WT-RNA1996	1772894	2070092	297199	332732	1	6.70637	0.0998364
WT-RNA1997	1773904	2002486	228583	136661	2	3.5813	0.199673
WT-RNA1998	1774394	1776247	1854	389	3	1.25684	0.299509
WT-RNA1999	1775829	1886842	111014	49133	4	2.65116	0.399346
[truncated: 237 more rows]

## Sheet: (ii) WT - Table 2
index	Circular junction position		length	Number of aligned reads	Number of junction reads	RPKM of WT aligned reads	RPKM of WT circular junction reads
WT-RNA0021	6387	8581	2195	1311	1	3.57774	0.0998364
WT-RNA0040	9730	10250	521	675	15	7.7608	1.49755
WT-RNA0078	27622	27698	77	203	1	15.7923	0.0998364
WT-RNA0100	47786	47847	62	2167	395	209.367	39.4354
WT-RNA0114	51411	51477	67	1816	589	162.361	58.8036
WT-RNA0122	58261	58357	97	117134	1	7233.55	0.0998364
WT-RNA0206	108461	116468	8008	457060	90	341.892	8.98528
WT-RNA0223	116401	116466	66	445142	354	40401.3	35.3421
WT-RNA0236	121713	121825	113	1255	1	66.5282	0.0998364
WT-RNA0263	152149	156856	4708	1611	2	2.04974	0.199673
WT-RNA0301	221341	221663	323	166	1	3.07855	0.0998364
WT-RNA0302	221569	221663	95	79	3	4.98131	0.299509
WT-RNA0303	223648	223729	82	25	1	1.82628	0.0998364
WT-RNA0319	254608	254659	52	13578	2	1564.13	0.199673
WT-RNA0356	262167	262502	336	793	1	14.1375	0.0998364
WT-RNA0362	265807	265887	81	273	1	20.1891	0.0998364
WT-RNA0374	274087	274147	61	7484	12	734.927	1.19804
WT-RNA0375	274320	274501	182	12	2	0.394957	0.199673
WT-RNA0382	279797	279863	67	59144	47	5287.81	4.69231
WT-RNA0394	287607	287701	95	30733	3	1937.86	0.299509
WT-RNA0395	287614	287709	96	37587	1	2345.34	0.0998364
WT-RNA0396	287695	287759	65	16443	5	1515.33	0.499182
WT-RNA0425	309430	316989	7560	1633453	1	1294.27	0.0998364
WT-RNA0432	314208	314260	53	516	1	58.3195	0.0998364
WT-RNA0436	316130	316191	62	1629229	698	157409	69.6858
WT-RNA0469	342441	342578	138	21	9	0.91155	0.898528
WT-RNA0480	373130	373402	273	5144	1	112.87	0.0998364
WT-RNA0486	373873	373939	67	26733	1	2390.08	0.0998364
WT-RNA0570	453904	454083	180	66	1	2.1964	0.0998364
WT-RNA0623	463253	463789	537	10	1	0.111549	0.0998364
WT-RNA0624	463262	463786	525	620	2	7.07412	0.199673
WT-RNA0629	465669	465737	69	144	1	12.5013	0.0998364
WT-RNA0634	469479	470429	951	28491	1	179.46	0.0998364
WT-RNA0636	470218	470276	59	2798	1	284.077	0.0998364
WT-RNA0641	476184	476606	423	141	1	1.99673	0.0998364
WT-RNA0648	481031	481088	58	1305	1	134.779	0.0998364
WT-RNA0745	556855	557022	168	3173	1	113.136	0.0998364
WT-RNA0748	558818	558879	62	1622	21	156.711	2.09656
WT-RNA0758	569963	570021	59	294	1	29.8494	0.0998364
WT-RNA0761	576360	576433	74	92	1	7.44726	0.0998364
WT-RNA0774	584642	584743	102	73	1	4.28709	0.0998364
WT-RNA0783	591061	592176	1116	3161	1	16.9668	0.0998364
WT-RNA0795	610659	610726	68	742	1	65.3635	0.0998364
WT-RNA0847	672413	672467	55	217	2	23.634	0.199673
WT-RNA0849	674286	674765	480	87	1	1.08572	0.0998364
WT-RNA0868	709008	709063	56	84	2	8.98528	0.199673
WT-RNA0881	741793	741848	56	7604	1	813.382	0.0998364
WT-RNA0901	749145	755418	6274	3497	1	3.33881	0.0998364
WT-RNA0908	754004	754686	683	8895	1	78.0127	0.0998364
WT-RNA0910	754102	754297	196	1037	1	31.693	0.0998364
WT-RNA0924	765666	765732	67	344	2	30.7556	0.199673
WT-RNA0940	779634	779795	162	357	1	13.2006	0.0998364
WT-RNA0942	779653	779796	144	317	28	13.1867	2.79542
WT-RNA0975	780433	781580	1148	10675	1	55.7014	0.0998364
WT-RNA0981	780433	782310	1878	12609	6	40.2184	0.599018
WT-RNA0987	780504	780576	73	1968	1	161.489	0.0998364
WT-RNA0989	780802	780939	138	3455	1	149.972	0.0998364
WT-RNA0990	780868	780939	72	2107	1	175.296	0.0998364
WT-RNA0993	781102	781197	96	858	1	53.5373	0.0998364
WT-RNA0994	781116	781211	96	862	1	53.7869	0.0998364
WT-RNA0995	781123	781221	99	866	1	52.399	0.0998364
WT-RNA0996	781126	781203	78	835	1	64.1257	0.0998364
WT-RNA0997	781133	781211	79	838	2	63.5415	0.199673
WT-RNA0998	781133	781201	69	815	2	70.7536	0.199673
WT-RNA0999	781141	781212	72	813	3	67.6392	0.299509
WT-RNA1000	781147	781377	231	1279	2	33.1664	0.199673
WT-RNA1001	781174	781691	518	1870	2	21.6248	0.199673
WT-RNA1004	781501	781575	75	460	1	36.7398	0.0998364
WT-RNA1005	781537	781746	210	743	1	21.1938	0.0998364
WT-RNA1038	826014	826101	88	57	1	3.88001	0.0998364
WT-RNA1042	832324	832425	102	65326	1	3836.42	0.0998364
WT-RNA1043	832364	832425	62	65322	72	6311.14	7.18822
WT-RNA1053	833733	834958	1226	89848	1	438.994	0.0998364
WT-RNA1056	833788	835421	1634	101129	3	370.735	0.299509
WT-RNA1057	833801	834958	1158	82615	2	427.357	0.199673
WT-RNA1061	833869	833935	67	21102	1	1886.64	0.0998364
WT-RNA1062	833869	834958	1090	74953	2	411.91	0.199673
WT-RNA1066	833974	834518	545	38384	1	421.885	0.0998364
WT-RNA1067	834043	834789	747	47690	1	382.426	0.0998364
WT-RNA1068	834063	835083	1021	65257	1	382.861	0.0998364
WT-RNA1071	834110	834519	410	36313	1	530.54	0.0998364
WT-RNA1074	834143	834958	816	51436	1	377.587	0.0998364
WT-RNA1078	834272	834360	89	10517	1	707.851	0.0998364
WT-RNA1095	834892	834959	68	5982	10	526.96	0.998364
WT-RNA1096	834931	835820	890	55534	1	373.774	0.0998364
WT-RNA1101	835336	835538	203	22598	1	666.829	0.0998364
WT-RNA1111	835502	835569	68	19935	1	1756.09	0.0998364
WT-RNA1114	835849	835918	70	2177	1	186.295	0.0998364
WT-RNA1140	851116	851316	201	980	1	29.2059	0.0998364
WT-RNA1149	866187	866285	99	352	1	21.2984	0.0998364
WT-RNA1198	879205	879303	99	1999	1	120.953	0.0998364
WT-RNA1210	899084	899160	77	25030	1	1947.2	0.0998364
WT-RNA1256	940146	940209	64	475600	36	44514.6	3.59411
WT-RNA1265	945637	953440	7804	14308	1	10.9825	0.0998364
WT-RNA1269	952236	952820	585	2046	1	20.9503	0.0998364
WT-RNA1282	963853	963919	67	562648	4655	50304	464.739
WT-RNA1320	992275	992695	421	264	1	3.75632	0.0998364
WT-RNA1333	1005923	1005989	67	113	1	10.1028	0.0998364
WT-RNA1346	1040740	1050665	9926	10998	1	6.63712	0.0998364
WT-RNA1365	1053772	1053834	63	1267983	68	120563	6.78888
WT-RNA1464	1100949	1101011	63	170549	20	16216.2	1.99673
WT-RNA1468	1103565	1103626	62	20161	119	1947.87	11.8805
WT-RNA1515	1108432	1108488	57	550108	8	57811.4	0.798691
WT-RNA1625	1134292	1134363	72	908	1	75.5429	0.0998364
WT-RNA1631	1139201	1139261	61	306	1	30.0491	0.0998364
WT-RNA1632	1140149	1140344	196	40	1	1.22249	0.0998364
WT-RNA1646	1159583	1159644	62	356961	44	34488.1	4.3928
WT-RNA1652	1167276	1167338	63	11287	106	1073.19	10.5827
WT-RNA1657	1180733	1182275	1543	343	1	1.33158	0.0998364
WT-RNA1685	1226838	1226899	62	1967	31	190.043	3.09493
WT-RNA1687	1226948	1227017	70	12085	7194	1034.16	718.223
WT-RNA1701	1237931	1238207	277	2881	1	62.3022	0.0998364
WT-RNA1703	1239748	1239812	65	7942	1	731.908	0.0998364
WT-RNA1705	1240789	1240854	66	11825	10	1073.24	0.998364
WT-RNA1733	1257020	1257081	62	8320	139	803.844	13.8773
WT-RNA1743	1311251	1311347	97	193	2	11.9186	0.199673
WT-RNA1752	1315956	1316044	89	5256	1	353.757	0.0998364
WT-RNA1758	1324889	1333888	9000	36389	1	24.2196	0.0998364
WT-RNA1760	1325289	1328395	3107	19195	1	37.0073	0.0998364
WT-RNA1792	1371729	1371790	62	176232	188	17026.8	18.7692
WT-RNA1812	1404345	1404463	119	73	1	3.67465	0.0998364
WT-RNA1818	1413085	1413167	83	531	1	38.3227	0.0998364
WT-RNA1832	1446209	1446268	60	62328	358	6222.6	35.7414
WT-RNA1835	1463879	1464085	207	293	2	8.47886	0.199673
WT-RNA1842	1476851	1476917	67	28701	467	2566.03	46.6236
WT-RNA1858	1480756	1481269	514	129	2	1.50337	0.199673
WT-RNA1860	1483756	1483820	65	2754	1	253.8	0.0998364
WT-RNA1899	1522650	1522711	62	22702	2	2193.37	0.199673
WT-RNA1910	1535288	1535453	166	57	2	2.05687	0.199673
WT-RNA1923	1576201	1576269	69	175	1	15.1925	0.0998364
WT-RNA1924	1576468	1576566	99	2073	1	125.431	0.0998364
WT-RNA1932	1593064	1593134	71	7565	403	638.25	40.2341
WT-RNA1949	1594800	1604219	9420	2607	1	1.65779	0.0998364
WT-RNA1966	1601242	1601583	342	755	4	13.2239	0.399346
WT-RNA1968	1604265	1604497	233	171	1	4.39623	0.0998364
WT-RNA1974	1626385	1626448	64	157804	4	14769.9	0.399346
WT-RNA1989	1726021	1726082	62	1429614	6	138123	0.599018
WT-RNA1998	1774394	1776247	1854	389	3	1.25684	0.299509
WT-RNA2006	1783376	1783981	606	5548	1	54.8408	0.0998364
WT-RNA2007	1783526	1783606	81	856	1	63.3037	0.0998364
WT-RNA2008	1783681	1783800	120	476	1	23.7611	0.0998364
WT-RNA2013	1784108	1784255	148	717	1	29.02	0.0998364
WT-RNA2015	1784559	1784631	73	73	1	5.99018	0.0998364
WT-RNA2016	1784649	1785577	929	1308	4	8.43397	0.399346
WT-RNA2018	1784662	1785579	918	1322	42	8.62639	4.19313
WT-RNA2022	1787171	1787630	460	1473	1	19.1816	0.0998364
WT-RNA2024	1787845	1787901	57	484	1	50.864	0.0998364
WT-RNA2035	1814309	1814390	82	98	1	7.159	0.0998364
WT-RNA2043	1826865	1826930	66	771	66	69.9763	6.5892
WT-RNA2052	1866905	1868416	1512	2527	1	10.0114	0.0998364
WT-RNA2053	1868265	1873353	5089	9090	1	10.6997	0.0998364
WT-RNA2055	1869801	1874862	5062	10239	1	12.1165	0.0998364
WT-RNA2059	1870573	1870638	66	18	1	1.63369	0.0998364
WT-RNA2060	1873311	1876286	2976	6213	1	12.5057	0.0998364
WT-RNA2069	1878386	1878457	72	61	1	5.07502	0.0998364
WT-RNA2071	1885179	1885494	316	226	1	4.28412	0.0998364
WT-RNA2073	1893496	1893720	225	1225	1	32.6132	0.0998364
WT-RNA2076	1894519	1894579	61	14240	28	1398.36	2.79542
WT-RNA2079	1902968	1904077	1110	283	5	1.52723	0.499182
WT-RNA2080	1903244	1903687	444	117	1	1.57849	0.0998364
WT-RNA2088	1926996	1927637	642	32	2	0.298576	0.199673
WT-RNA2091	1945728	1945789	62	28907	2023	2792.88	201.969
WT-RNA2095	1947796	1947856	61	926	95	90.933	9.48446
WT-RNA2100	1972268	1972365	98	47	1	2.87284	0.0998364
WT-RNA2102	1982762	1982819	58	13007	1	1343.35	0.0998364
WT-RNA2106	2022629	2022713	85	147852	1	10419.5	0.0998364
WT-RNA2107	2022659	2024583	1925	745023	1	2318.35	0.0998364
WT-RNA2108	2022661	2024382	1722	556966	2	1937.47	0.199673
WT-RNA2109	2022670	2023859	1190	387023	1	1948.18	0.0998364
WT-RNA2110	2022670	2025570	2901	994605	1	2053.73	0.0998364
WT-RNA2111	2022670	2024013	1344	439065	1	1956.91	0.0998364
WT-RNA2112	2022692	2026998	4307	1313243	4	1826.46	0.399346
WT-RNA2113	2022774	2024408	1635	409261	2	1499.42	0.199673
WT-RNA2114	2022801	2024382	1582	404505	96319	1531.64	9616.14
WT-RNA2115	2022821	2023360	540	119700	1	1327.82	0.0998364
WT-RNA2116	2022830	2023330	501	118682	1	1419.02	0.0998364
WT-RNA2117	2022848	2023338	491	118689	1	1448	0.0998364
WT-RNA2118	2022848	2023656	809	195795	2	1449.75	0.199673
WT-RNA2119	2022850	2026612	3763	1185537	1	1887.21	0.0998364
WT-RNA2120	2022866	2026996	4131	1244398	1	1804.45	0.0998364
WT-RNA2121	2022955	2025374	2420	689973	2	1707.88	0.199673
WT-RNA2122	2023119	2023171	53	46380	1	5241.98	0.0998364
WT-RNA2123	2023150	2023368	219	68091	1	1862.46	0.0998364
WT-RNA2124	2023153	2023360	208	67327	1	1938.95	0.0998364
WT-RNA2125	2023180	2023856	677	176782	2	1564.19	0.199673
WT-RNA2126	2023284	2025861	2578	844340	1	1961.89	0.0998364
WT-RNA2127	2023286	2023674	389	97035	2	1494.24	0.199673
WT-RNA2128	2023461	2027100	3640	1119548	1	1842.39	0.0998364
WT-RNA2129	2023536	2025649	2114	742785	1	2104.74	0.0998364
WT-RNA2130	2023572	2025767	2196	764089	1	2084.26	0.0998364
WT-RNA2131	2023591	2027517	3927	1253733	1	1912.42	0.0998364
WT-RNA2132	2023609	2025641	2033	735244	1	2166.38	0.0998364
WT-RNA2133	2023619	2023672	54	38907	1	4315.93	0.0998364
WT-RNA2134	2023620	2025300	1681	537512	1	1915.41	0.0998364
WT-RNA2135	2023631	2023699	69	38302	1	3325.16	0.0998364
WT-RNA2137	2023737	2023890	154	60235	1	2342.98	0.0998364
WT-RNA2138	2023742	2024208	467	160185	2	2054.68	0.199673
WT-RNA2139	2023760	2024117	358	127170	1	2127.85	0.0998364
WT-RNA2140	2023790	2023855	66	37028	1	3360.68	0.0998364
WT-RNA2141	2023806	2024071	266	115631	1	2603.95	0.0998364
WT-RNA2142	2023809	2024197	389	151864	1	2338.54	0.0998364
WT-RNA2145	2023810	2026993	3184	1047245	1	1970.22	0.0998364
WT-RNA2146	2023810	2027542	3733	1208383	1	1939.04	0.0998364
WT-RNA2147	2023810	2025382	1573	511756	1	1948.83	0.0998364
WT-RNA2148	2023811	2023951	141	82363	1	3499.08	0.0998364
WT-RNA2151	2023811	2026733	2923	995816	1	2040.75	0.0998364
WT-RNA2152	2023811	2026355	2545	940228	1	2213.02	0.0998364
WT-RNA2153	2023812	2024730	919	400372	1	2609.69	0.0998364
WT-RNA2154	2023827	2026101	2275	900002	1	2369.75	0.0998364
WT-RNA2155	2023861	2025461	1601	550569	1	2059.97	0.0998364
WT-RNA2156	2023861	2025743	1883	680994	1	2166.37	0.0998364
WT-RNA2157	2023861	2025523	1663	557916	1	2009.63	0.0998364
WT-RNA2158	2023862	2026959	3098	1030974	1	1993.46	0.0998364
WT-RNA2159	2023866	2025952	2087	770391	1	2211.2	0.0998364
WT-RNA2160	2023866	2026101	2236	889918	1	2384.07	0.0998364
WT-RNA2161	2023866	2025687	1822	676418	1	2223.86	0.0998364
WT-RNA2162	2023866	2025980	2115	778295	1	2204.32	0.0998364
WT-RNA2163	2023867	2024288	422	180543	16	2562.76	1.59738
WT-RNA2164	2024094	2025346	1253	416086	1	1989.17	0.0998364
WT-RNA2165	2024187	2026178	1992	780324	1	2346.53	0.0998364
WT-RNA2167	2024201	2025375	1175	364516	1	1858.31	0.0998364
WT-RNA2168	2024201	2027130	2930	908061	1	1856.47	0.0998364
WT-RNA2169	2024201	2024675	475	250803	1	3162.86	0.0998364
WT-RNA2170	2024213	2027542	3330	1060721	1	1908.08	0.0998364
WT-RNA2171	2024231	2024358	128	56147	1	2627.59	0.0998364
WT-RNA2173	2024300	2025561	1262	420850	1	1997.6	0.0998364
WT-RNA2174	2024317	2028450	4134	1078065	1	1562.12	0.0998364
WT-RNA2175	2024340	2025142	803	290866	1	2169.79	0.0998364
WT-RNA2176	2024341	2025168	828	293471	1	2123.12	0.0998364
WT-RNA2177	2024344	2025149	806	291842	1	2168.97	0.0998364
WT-RNA2180	2024491	2024566	76	186478	1	14697.9	0.0998364
WT-RNA2181	2024503	2024860	358	248033	2	4150.18	0.199673
WT-RNA2182	2024535	2027670	3136	867389	8	1656.83	0.798691
WT-RNA2183	2024584	2027631	3048	867077	27733	1704.05	2768.76
WT-RNA2184	2024592	2027592	3001	867021	1	1730.63	0.0998364
WT-RNA2185	2024595	2027605	3011	867051	83	1724.94	8.28642
WT-RNA2186	2024604	2025890	1287	355757	1	1655.83	0.0998364
WT-RNA2187	2024611	2025115	505	86691	1	1028.31	0.0998364
WT-RNA2188	2024634	2025102	469	86120	2	1099.95	0.199673
WT-RNA2189	2024728	2025891	1164	352294	2	1812.98	0.199673
WT-RNA2190	2024743	2025890	1148	351578	1	1834.51	0.0998364
WT-RNA2191	2024803	2024886	84	55769	1	3976.98	0.0998364
WT-RNA2192	2024872	2025980	1109	370870	2	2003.23	0.199673
WT-RNA2193	2025100	2025517	418	100358	2	1438.19	0.199673
WT-RNA2194	2025148	2025569	422	157662	1	2237.97	0.0998364
WT-RNA2195	2025244	2027613	2370	771059	1	1948.85	0.0998364
WT-RNA2196	2025349	2027514	2166	653658	1	1807.72	0.0998364
WT-RNA2197	2025394	2025488	95	56039	1	3533.52	0.0998364
WT-RNA2198	2025420	2025739	320	181009	1	3388.37	0.0998364
WT-RNA2199	2025458	2025601	144	154308	1	6418.98	0.0998364
WT-RNA2200	2025461	2026398	938	439656	1	2807.7	0.0998364
WT-RNA2201	2025471	2025848	378	211579	1	3352.9	0.0998364
WT-RNA2202	2025517	2026980	1464	483758	1	1979.37	0.0998364
WT-RNA2203	2025518	2025969	452	224568	1	2976.11	0.0998364
WT-RNA2204	2025519	2025639	121	123856	1	6131.57	0.0998364
WT-RNA2205	2025553	2025604	52	119322	2	13745.4	0.199673
WT-RNA2207	2025712	2025952	241	95347	1	2369.9	0.0998364
WT-RNA2208	2025740	2027338	1599	403631	1	1512.09	0.0998364
WT-RNA2212	2025981	2027297	1317	309973	1	1409.87	0.0998364
WT-RNA2213	2026017	2027153	1137	273974	1	1443.41	0.0998364
WT-RNA2214	2026025	2026340	316	148916	2	2822.89	0.199673
WT-RNA2215	2026065	2026411	347	170261	1	2939.18	0.0998364
WT-RNA2216	2026157	2027520	1364	302598	1	1328.9	0.0998364
WT-RNA2217	2026272	2027574	1303	339890	1	1562.55	0.0998364
WT-RNA2218	2026287	2026346	60	25751	1	2570.89	0.0998364
WT-RNA2220	2026474	2026537	64	18511	1	1732.57	0.0998364
WT-RNA2221	2026523	2026994	472	77776	1	987.061	0.0998364
WT-RNA2223	2026597	2027462	866	165494	1	1144.73	0.0998364
WT-RNA2224	2026655	2026708	54	7099	2	787.487	0.199673
WT-RNA2225	2026717	2027314	598	102419	2	1025.93	0.199673
WT-RNA2226	2026891	2027165	275	48825	1	1063.53	0.0998364
WT-RNA2227	2026891	2027314	424	79371	2	1121.34	0.199673
WT-RNA2228	2026904	2027089	186	41816	1	1346.7	0.0998364
WT-RNA2229	2026910	2027231	322	74739	1	1390.37	0.0998364
WT-RNA2230	2027089	2027227	139	37717	1	1625.41	0.0998364
WT-RNA2231	2027191	2027571	381	161834	1	2544.4	0.0998364
WT-RNA2232	2027516	2027607	92	111425	2	7254.96	0.199673
WT-RNA2234	2061295	2061353	59	5795	2	588.358	0.199673
WT-RNA2235	2070055	2070116	62	100212	92	9682.07	9.18495
WT-RNA2236	2071059	2071423	365	1730	4	28.3918	0.399346

## Sheet: (iii) WT - Table 3
index	Circular junction position		length	Number of aligned reads	Number of junction reads	RPKM of WT aligned reads	RPKM of WT circular junction reads
WT-RNA0100	47786	47847	62	2167	395	209.367	39.4354
WT-RNA0114	51411	51477	67	1816	589	162.361	58.8036
WT-RNA0206	108461	116468	8008	457060	90	341.892	8.98528
WT-RNA0223	116401	116466	66	445142	354	40401.3	35.3421
WT-RNA0382	279797	279863	67	59144	47	5287.81	4.69231
WT-RNA0436	316130	316191	62	1629229	698	157409	69.6858
WT-RNA0748	558818	558879	62	1622	21	156.711	2.09656
WT-RNA0942	779653	779796	144	317	28	13.1867	2.79542
WT-RNA1043	832364	832425	62	65322	72	6311.14	7.18822
WT-RNA1256	940146	940209	64	475600	36	44514.6	3.59411
WT-RNA1282	963853	963919	67	562648	4655	50304	464.739
WT-RNA1365	1053772	1053834	63	1267983	68	120563	6.78888
WT-RNA1468	1103565	1103626	62	20161	119	1947.87	11.8805
WT-RNA1646	1159583	1159644	62	356961	44	34488.1	4.3928
WT-RNA1652	1167276	1167338	63	11287	106	1073.19	10.5827
WT-RNA1685	1226838	1226899	62	1967	31	190.043	3.09493
WT-RNA1687	1226948	1227017	70	12085	7194	1034.16	718.223
WT-RNA1733	1257020	1257081	62	8320	139	803.844	13.8773
WT-RNA1792	1371729	1371790	62	176232	188	17026.8	18.7692
WT-RNA1832	1446209	1446268	60	62328	358	6222.6	35.7414
WT-RNA1842	1476851	1476917	67	28701	467	2566.03	46.6236
WT-RNA1932	1593064	1593134	71	7565	403	638.25	40.2341
WT-RNA2018	1784662	1785579	918	1322	42	8.62639	4.19313
WT-RNA2043	1826865	1826930	66	771	66	69.9763	6.5892
WT-RNA2076	1894519	1894579	61	14240	28	1398.36	2.79542
WT-RNA2091	1945728	1945789	62	28907	2023	2792.88	201.969
WT-RNA2095	1947796	1947856	61	926	95	90.933	9.48446
WT-RNA2114	2022801	2024382	1582	404505	96319	1531.64	9616.14
WT-RNA2183	2024584	2027631	3048	867077	27733	1704.05	2768.76
WT-RNA2185	2024595	2027605	3011	867051	83	1724.94	8.28642
WT-RNA2235	2070055	2070116	62	100212	92	9682.07	9.18495

## Sheet: (i) tk1545 KO - Table 1
index	Circular junction position		length	Number of aligned reads	Number of junction reads	RPKM of WT aligned reads	RPKM of WTcircular junction reads
TK1545-KO-RNA0001	1	2088737	2088737	10673898	39	35.1589	4.47208
TK1545-KO-RNA0002	1675	1594828	1593154	3495771	1	15.0967	0.114669
TK1545-KO-RNA0003	6382	1316058	1309677	3455356	1	18.152	0.114669
TK1545-KO-RNA0004	6383	1470589	1464207	3584474	1	16.843	0.114669
TK1545-KO-RNA0005	6384	470196	463813	2432754	1	36.087	0.114669
TK1545-KO-RNA0006	6384	1982806	1976423	3858100	1	13.4304	0.114669
TK1545-KO-RNA0007	6385	470188	463804	2432681	1	36.0867	0.114669
TK1545-KO-RNA0008	6387	950043	943657	2623397	2	19.127	0.229337
TK1545-KO-RNA0009	6388	1641251	1634864	3757111	1	15.8113	0.114669
TK1545-KO-RNA0010	6388	268151	261764	731477	2	19.2259	0.229337
TK1545-KO-RNA0011	6388	1256323	1249936	3411195	1	18.7765	0.114669
TK1545-KO-RNA0012	6388	509297	502910	2452926	1	33.5576	0.114669
TK1545-KO-RNA0013	6388	219092	212705	710017	2	22.9661	0.229337
TK1545-KO-RNA0014	6388	972910	966523	2630755	1	18.7268	0.114669
TK1545-KO-RNA0015	6389	1467436	1461048	3584038	1	16.8773	0.114669
TK1545-KO-RNA0016	6390	116467	110078	695169	2	43.4496	0.229337
TK1545-KO-RNA0017	7244	1762041	1754798	4994374	1	19.5817	0.114669
TK1545-KO-RNA0018	8041	1091063	1083023	2701165	2	17.1597	0.229337
TK1545-KO-RNA0019	8241	989275	981035	2639351	1	18.5101	0.114669
TK1545-KO-RNA0020	8549	108480	99932	118700	1	8.17226	0.114669
TK1545-KO-RNA0021	9102	831820	822719	902541	1	7.54765	0.114669
TK1545-KO-RNA0022	11948	479147	467200	441975	3	6.50865	0.344006
TK1545-KO-RNA0023	11955	479144	467190	441975	4	6.50879	0.458675
TK1545-KO-RNA0024	12825	969604	956780	2360627	1	16.9751	0.114669
TK1545-KO-RNA0025	13440	1178313	1164874	3202553	1	18.9153	0.114669
TK1545-KO-RNA0026	13449	2025596	2012148	5845496	2	19.9875	0.229337
TK1545-KO-RNA0027	13449	2025141	2011693	5693543	1	19.4723	0.114669
TK1545-KO-RNA0028	13449	335365	321917	373331	1	7.97896	0.114669
TK1545-KO-RNA0029	13449	2027571	2014123	6217143	1	21.2374	0.114669
TK1545-KO-RNA0030	13449	1108487	1095039	3187194	1	20.0251	0.114669
TK1545-KO-RNA0031	13450	908000	894551	1072808	2	8.25112	0.229337
TK1545-KO-RNA0032	14929	1404263	1389335	3353586	1	16.6073	0.114669
TK1545-KO-RNA0033	15243	2024421	2009179	5462864	1	18.7067	0.114669
TK1545-KO-RNA0034	15412	1108487	1093076	3185691	1	20.0516	0.114669
TK1545-KO-RNA0035	19450	1473974	1454525	3583394	1	16.95	0.114669
TK1545-KO-RNA0036	19972	1282413	1262442	3433542	1	18.7123	0.114669
TK1545-KO-RNA0037	24133	412532	388400	397791	1	7.04647	0.114669
TK1545-KO-RNA0038	25858	1807137	1781280	5002337	1	19.3213	0.114669
TK1545-KO-RNA0039	26578	1330374	1303797	3480707	1	18.3676	0.114669
TK1545-KO-RNA0040	27367	1486674	1459308	3408986	1	16.0722	0.114669
TK1545-KO-RNA0041	27368	454336	426969	415411	1	6.69388	0.114669
TK1545-KO-RNA0042	27569	2022827	1995259	4893428	1	16.8737	0.114669
TK1545-KO-RNA0043	28562	579490	550929	462933	1	5.78121	0.114669
TK1545-KO-RNA0044	32431	1788313	1755883	4697314	2	18.4056	0.229337
TK1545-KO-RNA0045	33269	1293292	1260024	2951352	1	16.1153	0.114669
TK1545-KO-RNA0046	35915	1108487	1072573	2882142	2	18.4878	0.229337
TK1545-KO-RNA0047	36540	88156	51617	18802	1	2.50615	0.114669
TK1545-KO-RNA0048	41024	2073878	2032855	6383121	2	21.6034	0.229337
TK1545-KO-RNA0049	42522	1576594	1534073	3169224	2	14.2136	0.229337
TK1545-KO-RNA0050	46403	2026540	1980138	5766620	1	20.0365	0.114669
TK1545-KO-RNA0051	46435	792637	746203	582396	1	5.36979	0.114669
TK1545-KO-RNA0052	46435	307052	260618	60592	1	1.59958	0.114669
TK1545-KO-RNA0053	46436	2026102	1979667	5722929	6	19.8894	0.688012
TK1545-KO-RNA0054	46436	568870	522435	440080	1	5.79556	0.114669
TK1545-KO-RNA0055	46441	1286719	1240279	2944563	1	16.3342	0.114669
TK1545-KO-RNA0056	46447	1295968	1249522	2949160	1	16.2387	0.114669
TK1545-KO-RNA0057	46447	769641	723195	570417	1	5.42667	0.114669
TK1545-KO-RNA0058	47786	47847	62	1776	7	197.082	0.802681
TK1545-KO-RNA0059	47875	1364761	1316887	3513205	3	18.3549	0.344006
TK1545-KO-RNA0060	48110	843037	794928	2589423	1	22.4115	0.114669
TK1545-KO-RNA0061	50227	1315978	1265752	3447590	3	18.7397	0.344006
TK1545-KO-RNA0062	51411	51477	67	780	1	80.0969	0.114669
TK1545-KO-RNA0063	51450	508097	456648	2444975	2	36.8374	0.229337
TK1545-KO-RNA0064	51456	1132665	1081210	2872726	1	18.2802	0.114669
TK1545-KO-RNA0065	51456	1315978	1264523	3447342	2	18.7566	0.229337
TK1545-KO-RNA0066	53734	348546	294813	2355142	1	54.9625	0.114669
TK1545-KO-RNA0067	58215	2072981	2014767	3955947	1	13.509	0.114669
TK1545-KO-RNA0068	58260	1020763	962504	2635041	1	18.8357	0.114669
TK1545-KO-RNA0069	58260	1626405	1568146	3746865	1	16.4391	0.114669
TK1545-KO-RNA0070	58261	1313338	1255078	3440578	1	18.8607	0.114669
TK1545-KO-RNA0071	58262	836011	777750	2585912	1	22.8755	0.114669
TK1545-KO-RNA0072	58263	1437332	1379070	3521537	1	17.5688	0.114669
TK1545-KO-RNA0073	58265	100909	42645	108162	1	17.4503	0.114669
TK1545-KO-RNA0074	58312	686165	627854	2430088	2	26.6293	0.229337
TK1545-KO-RNA0075	58325	470383	412059	2368618	1	39.5487	0.114669
TK1545-KO-RNA0076	58337	1491446	1433110	3553272	1	17.0587	0.114669
TK1545-KO-RNA0077	58359	1626331	1567973	3605184	1	15.8192	0.114669
TK1545-KO-RNA0078	58359	845655	787297	2489168	1	21.7526	0.114669
TK1545-KO-RNA0079	58359	116440	58082	587572	1	69.601	0.114669
TK1545-KO-RNA0080	58359	470204	411846	2325287	1	38.8452	0.114669
TK1545-KO-RNA0081	58359	2064809	2006451	3821403	1	13.1036	0.114669
TK1545-KO-RNA0082	58360	123870	65511	589766	1	61.9386	0.114669
TK1545-KO-RNA0083	58360	945040	886681	2509875	1	19.4751	0.114669
TK1545-KO-RNA0084	58361	1243635	1185275	3283654	2	19.0605	0.229337
TK1545-KO-RNA0085	58361	116467	58107	587571	41	69.571	4.70142
TK1545-KO-RNA0086	58364	266269	207906	621189	2	20.5567	0.229337
TK1545-KO-RNA0087	58598	1620057	1561460	3564422	2	15.7056	0.229337
TK1545-KO-RNA0088	58598	1040776	982179	2542865	4	17.8127	0.458675
TK1545-KO-RNA0089	58662	1132677	1074016	2771325	1	17.753	0.114669
TK1545-KO-RNA0090	58728	138492	79765	590067	1	50.8962	0.114669
TK1545-KO-RNA0091	58730	1049528	990799	2547637	1	17.6908	0.114669
TK1545-KO-RNA0092	58730	341187	282458	2253272	1	54.8853	0.114669
TK1545-KO-RNA0093	58730	743572	684843	2396078	1	24.0717	0.114669
TK1545-KO-RNA0094	58731	1435781	1377051	3420543	1	17.09	0.114669
TK1545-KO-RNA0095	86178	1281848	1195671	3317760	2	19.091	0.229337
TK1545-KO-RNA0096	87727	1544049	1456323	3146984	1	14.8673	0.114669
TK1545-KO-RNA0097	87731	965548	877818	2041783	1	16.003	0.114669
TK1545-KO-RNA0098	87757	778513	690757	569387	1	5.67124	0.114669
TK1545-KO-RNA0099	91885	579490	487606	436719	1	6.16211	0.114669
TK1545-KO-RNA0100	95428	573593	478166	2364242	1	34.018	0.114669
TK1545-KO-RNA0101	95430	2055928	1960499	3802732	1	13.3452	0.114669
TK1545-KO-RNA0102	95717	1762038	1666322	4658582	1	19.2349	0.114669
TK1545-KO-RNA0103	96261	2082136	1985876	6361548	1	22.0398	0.114669
TK1545-KO-RNA0104	100297	1578801	1478505	3146345	1	14.6413	0.114669
TK1545-KO-RNA0105	100925	1108487	1007563	2856196	1	19.5035	0.114669
TK1545-KO-RNA0106	101134	1934991	1833858	3724615	1	13.9737	0.114669
TK1545-KO-RNA0107	101667	348551	246885	2246433	2	62.603	0.229337
TK1545-KO-RNA0108	105292	353041	247750	54014	2	1.49999	0.229337
TK1545-KO-RNA0109	107230	780576	673347	551944	1	5.63965	0.114669
TK1545-KO-RNA0110	108244	558978	450735	2361286	1	36.0432	0.114669
TK1545-KO-RNA0111	108452	223961	115510	593288	1	35.338	0.114669
TK1545-KO-RNA0112	108456	469524	361069	2305623	1	43.9333	0.114669
TK1545-KO-RNA0113	108456	629591	521136	2372423	2	31.3211	0.229337
TK1545-KO-RNA0114	108456	945893	837438	2501929	2	20.555	0.229337
TK1545-KO-RNA0115	108456	949760	841305	2505067	2	20.4862	0.229337
TK1545-KO-RNA0116	108456	943151	834696	2497391	1	20.5852	0.114669
TK1545-KO-RNA0117	108457	574652	466196	2364213	1	34.8911	0.114669
TK1545-KO-RNA0118	108457	798312	689856	2412853	2	24.064	0.229337
TK1545-KO-RNA0119	108458	1251822	1143365	3285367	6	19.7695	0.688012
TK1545-KO-RNA0120	108458	1761820	1653363	3662268	1	15.2398	0.114669
TK1545-KO-RNA0121	108459	1626412	1517954	3638073	3	16.4896	0.344006
TK1545-KO-RNA0122	108460	1493100	1384641	3513505	1	17.4582	0.114669
TK1545-KO-RNA0123	108460	828298	719839	2421574	1	23.1451	0.114669
TK1545-KO-RNA0124	108461	116468	8008	576950	110	495.69	12.6136
TK1545-KO-RNA0125	109046	1648911	1539866	3637810	4	16.2537	0.458675
TK1545-KO-RNA0126	110314	110659	346	289	1	5.74669	0.114669
TK1545-KO-RNA0127	110983	644718	533736	2369576	1	30.545	0.114669
TK1545-KO-RNA0128	111915	279714	167800	621615	2	25.4874	0.229337
TK1545-KO-RNA0129	112099	863348	751250	2479335	2	22.7063	0.229337
TK1545-KO-RNA0130	112625	392937	280313	2273459	1	55.8007	0.114669
TK1545-KO-RNA0131	114668	424952	310285	71437	1	1.58401	0.114669
TK1545-KO-RNA0132	116400	1020763	904364	2518403	1	19.1592	0.114669
TK1545-KO-RNA0133	116400	2056809	1940410	3795976	1	13.4594	0.114669
TK1545-KO-RNA0134	116400	1303627	1187228	3317450	1	19.225	0.114669
TK1545-KO-RNA0135	116400	1091066	974667	2575676	1	18.1816	0.114669
TK1545-KO-RNA0136	116400	1184608	1068209	2987346	1	19.2409	0.114669
TK1545-KO-RNA0137	116401	1834137	1717737	3676834	1	14.727	0.114669
TK1545-KO-RNA0138	116401	702149	585749	2374972	1	27.8961	0.114669
TK1545-KO-RNA0139	116401	534895	418495	2331878	1	38.3364	0.114669
TK1545-KO-RNA0140	116401	341187	224787	2237042	1	68.4698	0.114669
TK1545-KO-RNA0141	116402	341174	224773	2237041	1	68.474	0.114669
TK1545-KO-RNA0142	116404	491781	375378	2326031	1	42.6327	0.114669
TK1545-KO-RNA0143	116406	1334585	1218180	3362955	1	18.9935	0.114669
TK1545-KO-RNA0144	116406	1744552	1628147	3651096	1	15.4286	0.114669
TK1545-KO-RNA0145	116414	2056815	1940402	3795976	1	13.4595	0.114669
TK1545-KO-RNA0146	116435	1626403	1509969	3630222	4	16.541	0.458675
TK1545-KO-RNA0147	116465	1184368	1067904	2420207	2	15.5925	0.229337
TK1545-KO-RNA0148	120199	1945760	1825562	4780150	1	18.0153	0.114669
TK1545-KO-RNA0149	120461	657699	537239	1797128	1	23.0148	0.114669
TK1545-KO-RNA0150	120468	1316116	1195649	2759480	1	15.8789	0.114669
TK1545-KO-RNA0151	121711	227996	106286	12019	12	0.778016	1.37602
TK1545-KO-RNA0152	121851	2025576	1903726	5498425	2	19.8715	0.229337
TK1545-KO-RNA0153	121856	458510	336655	89783	1	1.83487	0.114669
TK1545-KO-RNA0154	121857	1776149	1654293	4658832	1	19.3758	0.114669
TK1545-KO-RNA0155	121866	1108478	986613	2851936	5	19.8879	0.573343
TK1545-KO-RNA0156	121866	1155392	1033527	2862600	1	19.0561	0.114669
TK1545-KO-RNA0157	121867	780476	658610	548983	4	5.73491	0.458675
TK1545-KO-RNA0158	121870	409497	287628	64313	1	1.53838	0.114669
TK1545-KO-RNA0159	125031	1347483	1222453	2815044	6	15.8434	0.688012
TK1545-KO-RNA0160	128917	828328	699412	1841320	1	18.1131	0.114669
TK1545-KO-RNA0161	129296	809507	680212	1833108	1	18.5413	0.114669
TK1545-KO-RNA0162	132049	1245647	1113599	2697361	1	16.665	0.114669
TK1545-KO-RNA0163	137193	316252	179060	1661083	2	63.8247	0.229337
TK1545-KO-RNA0164	137460	1763498	1626039	3081408	1	13.0381	0.114669
TK1545-KO-RNA0165	138465	1246629	1108165	2700706	2	16.7675	0.229337
TK1545-KO-RNA0166	138465	1626412	1487948	3056434	2	14.1326	0.229337
TK1545-KO-RNA0167	138467	1167310	1028844	2404838	1	16.0817	0.114669
TK1545-KO-RNA0168	138468	1026327	887860	1949009	2	15.1031	0.229337
TK1545-KO-RNA0169	138468	440172	301705	1704668	2	38.8735	0.229337
TK1545-KO-RNA0170	138468	2070091	1931624	3261911	1	11.6184	0.114669
TK1545-KO-RNA0171	139807	156853	17047	1340	1	0.54082	0.114669
TK1545-KO-RNA0172	140985	1762040	1621056	4650511	1	19.7378	0.114669
TK1545-KO-RNA0173	149684	1667399	1517716	3063275	1	13.8865	0.114669
TK1545-KO-RNA0174	152149	156856	4708	647	2	0.945505	0.229337
TK1545-KO-RNA0175	159343	1594827	1435485	3146960	1	15.083	0.114669
TK1545-KO-RNA0176	159393	1108487	949095	2847708	2	20.6434	0.229337
TK1545-KO-RNA0177	159472	560823	401352	405773	1	6.95591	0.114669
TK1545-KO-RNA0178	159482	316190	156709	1656106	1	72.7094	0.114669
TK1545-KO-RNA0179	159499	2026172	1866674	5693474	2	20.9848	0.229337
TK1545-KO-RNA0180	159717	1743904	1584188	3072725	1	13.3448	0.114669
TK1545-KO-RNA0181	159832	1449466	1289635	2868612	16	15.3039	1.8347
TK1545-KO-RNA0182	159838	214491	54654	5621	4	0.7076	0.458675
TK1545-KO-RNA0183	162199	725503	563305	1799973	2	21.9846	0.229337
TK1545-KO-RNA0184	174760	1402074	1227315	3007674	1	16.8605	0.114669
TK1545-KO-RNA0185	175270	1714726	1539457	3160791	2	14.1262	0.229337
TK1545-KO-RNA0186	175389	1316058	1140670	2749909	1	16.5865	0.114669
TK1545-KO-RNA0187	220840	1510286	1289447	2927554	2	15.6206	0.229337
TK1545-KO-RNA0188	220867	771260	550394	1800511	1	22.507	0.114669
TK1545-KO-RNA0189	221043	341187	120145	1652253	1	94.6165	0.114669
TK1545-KO-RNA0190	224087	1323082	1098996	2745590	1	17.1884	0.114669
TK1545-KO-RNA0191	226298	750121	523824	1795207	45	23.579	5.16009
TK1545-KO-RNA0192	226304	1985051	1758748	3145905	3	12.3066	0.344006
TK1545-KO-RNA0193	227069	463712	236644	1694074	1	49.253	0.114669
TK1545-KO-RNA0194	229877	1483680	1253804	2875736	1	15.7803	0.114669
TK1545-KO-RNA0195	254602	411722	157121	50329	2	2.20384	0.229337
TK1545-KO-RNA0196	254604	1886019	1631416	4715125	1	19.885	0.114669
TK1545-KO-RNA0197	254604	1538890	1284287	3109475	2	16.6579	0.229337
TK1545-KO-RNA0198	254604	964137	709534	1741796	1	16.8896	0.114669
TK1545-KO-RNA0199	254605	741819	487215	468680	1	6.61838	0.114669
TK1545-KO-RNA0200	254605	1020824	766220	2024565	1	18.1792	0.114669
TK1545-KO-RNA0201	254606	1149455	894850	2845650	1	21.879	0.114669
TK1545-KO-RNA0202	254606	634804	380199	441902	1	7.99671	0.114669
TK1545-KO-RNA0203	257102	1626412	1369311	3041339	1	15.2812	0.114669
TK1545-KO-RNA0204	257959	1241560	983602	2415314	2	16.8947	0.229337
TK1545-KO-RNA0205	260235	1726241	1466007	3058031	9	14.3517	1.03202
TK1545-KO-RNA0206	260384	2055633	1795250	3202936	1	12.2749	0.114669
TK1545-KO-RNA0207	260386	860525	600140	1885909	1	21.6204	0.114669
TK1545-KO-RNA0208	260611	2025609	1764999	5491107	1	21.4048	0.114669
TK1545-KO-RNA0209	260614	2026998	1766385	5762256	1	22.4442	0.114669
TK1545-KO-RNA0210	260615	1945780	1685166	4756286	1	19.4188	0.114669
TK1545-KO-RNA0211	260682	1594832	1334151	3127589	1	16.1288	0.114669
TK1545-KO-RNA0212	260689	1594829	1334141	3127533	11	16.1286	1.26136
TK1545-KO-RNA0213	260690	408093	147404	39912	1	1.8629	0.114669
TK1545-KO-RNA0214	260692	1576602	1315911	3116613	1	16.2949	0.114669
TK1545-KO-RNA0215	260696	1594829	1334134	3127533	12	16.1287	1.37602
TK1545-KO-RNA0216	260742	282590	21849	3659	2	1.1522	0.229337
TK1545-KO-RNA0217	260743	1594834	1334092	3127304	1	16.128	0.114669
TK1545-KO-RNA0218	260856	1661917	1401062	3136559	2	15.4025	0.229337
TK1545-KO-RNA0219	262166	1851731	1589566	3087557	1	13.3639	0.114669
TK1545-KO-RNA0220	262166	2064808	1802643	3210831	2	12.2547	0.229337
TK1545-KO-RNA0221	262166	1343350	1081185	2786636	1	17.7328	0.114669
TK1545-KO-RNA0222	262167	1758105	1495939	3061398	1	14.08	0.114669
TK1545-KO-RNA0223	262167	1026327	764161	1930722	6	17.3832	0.688012
TK1545-KO-RNA0224	262167	1020844	758678	1926430	1	17.47	0.114669
TK1545-KO-RNA0225	263213	1364761	1101549	2799276	5	17.4839	0.573343
TK1545-KO-RNA0226	263634	1763504	1499871	3061299	2	14.0426	0.229337
TK1545-KO-RNA0227	263797	1959315	1695519	3128134	1	12.6934	0.114669
TK1545-KO-RNA0228	265992	1821339	1555348	3065811	1	13.5617	0.114669
TK1545-KO-RNA0229	268096	1243718	975623	2663579	1	18.7836	0.114669
TK1545-KO-RNA0230	268097	341195	73099	1633587	1	153.754	0.114669
TK1545-KO-RNA0231	269117	279724	10608	14273	5	9.25716	0.573343
TK1545-KO-RNA0232	269121	279735	10615	14273	2	9.25106	0.229337
TK1545-KO-RNA0233	269313	2023847	1754535	5005734	1	19.6292	0.114669
TK1545-KO-RNA0234	273938	2040185	1766248	3176829	1	12.3748	0.114669
TK1545-KO-RNA0235	275196	963921	688726	1730272	1	17.2848	0.114669
TK1545-KO-RNA0236	278484	971894	693411	1889313	2	18.746	0.229337
TK1545-KO-RNA0237	279599	1129741	850143	2138278	2	17.3049	0.229337
TK1545-KO-RNA0238	279688	1798246	1518559	3045873	1	13.7999	0.114669
TK1545-KO-RNA0239	279690	1798224	1518535	3045868	79	13.8001	9.05883
TK1545-KO-RNA0240	279693	1798232	1518540	3045868	3	13.8001	0.344006
TK1545-KO-RNA0241	279697	1798240	1518544	3045871	1	13.8	0.114669
TK1545-KO-RNA0242	281266	2026708	1745443	5718393	2	22.5405	0.229337
TK1545-KO-RNA0243	281310	1594827	1313518	3124248	1	16.3646	0.114669
TK1545-KO-RNA0244	282565	1232140	949576	2866735	1	20.7708	0.114669
TK1545-KO-RNA0245	287607	287701	95	15239	5	1103.64	0.573343
TK1545-KO-RNA0246	293986	2025451	1731466	5393710	1	21.4323	0.114669
TK1545-KO-RNA0247	294572	2022720	1728149	4825982	1	19.2132	0.114669
TK1545-KO-RNA0248	296632	1108488	811857	2821222	2	23.9086	0.229337
TK1545-KO-RNA0249	299196	968286	669091	1990721	10	20.4702	1.14669
TK1545-KO-RNA0250	299911	486130	186220	70798	2	2.61572	0.229337
TK1545-KO-RNA0251	300896	764212	463317	505769	2	7.51052	0.229337
TK1545-KO-RNA0252	300902	995308	694407	2004891	1	19.8643	0.114669
TK1545-KO-RNA0253	300902	1053833	752932	2602288	1	23.7791	0.114669
TK1545-KO-RNA0254	300903	1945757	1644855	4748061	1	19.8603	0.114669
TK1545-KO-RNA0255	301780	1935810	1634031	3012852	2	12.6857	0.229337
TK1545-KO-RNA0256	303181	1255509	952329	2577909	1	18.6242	0.114669
TK1545-KO-RNA0257	307223	1452347	1145125	2742277	1	16.4761	0.114669
TK1545-KO-RNA0258	307236	2020443	1713208	3079822	1	12.3683	0.114669
TK1545-KO-RNA0259	309430	1626419	1316990	2921147	1	15.2604	0.114669
TK1545-KO-RNA0260	309430	1227044	917615	2284719	1	17.1304	0.114669
TK1545-KO-RNA0261	309431	1626447	1317017	2921147	2	15.2601	0.229337
TK1545-KO-RNA0262	309432	1257081	947650	2597209	9	18.8562	1.03202
TK1545-KO-RNA0263	309433	1985095	1675663	3023510	1	12.4143	0.114669
TK1545-KO-RNA0264	310992	1858785	1547794	2974781	2	13.2232	0.229337
TK1545-KO-RNA0265	314708	314817	110	448	2	28.0209	0.229337
TK1545-KO-RNA0266	316130	316191	62	1523609	8	169074	0.917349
TK1545-KO-RNA0267	316232	1663913	1347682	1402104	1	7.15795	0.114669
TK1545-KO-RNA0268	316236	1326440	1010205	1115897	1	7.59995	0.114669
TK1545-KO-RNA0269	316965	1020764	703800	283386	1	2.77029	0.114669
TK1545-KO-RNA0270	323888	613617	289730	415445	1	9.86543	0.114669
TK1545-KO-RNA0271	335151	2060175	1725025	6225830	1	24.8312	0.114669
TK1545-KO-RNA0272	336215	422381	86167	27302	2	2.17997	0.229337
TK1545-KO-RNA0273	340564	798312	457749	168334	4	2.53012	0.458675
TK1545-KO-RNA0274	340682	1858938	1518257	1447884	2	6.56122	0.229337
TK1545-KO-RNA0275	341157	373522	32366	9166	2	1.94844	0.229337
TK1545-KO-RNA0276	341160	1227044	885885	756924	1	5.87856	0.114669
TK1545-KO-RNA0277	341160	1695840	1354681	1406607	1	7.14384	0.114669
TK1545-KO-RNA0278	341164	1343303	1002140	1141825	1	7.83912	0.114669
TK1545-KO-RNA0279	341165	1346619	1005455	1148665	2	7.86008	0.229337
TK1545-KO-RNA0280	341166	1026328	685163	285928	4	2.87117	0.458675
TK1545-KO-RNA0281	341166	1020943	679778	282567	1	2.8599	0.114669
TK1545-KO-RNA0282	341166	1167410	826245	743719	2	6.19293	0.229337
TK1545-KO-RNA0283	341167	1489133	1147967	1227427	1	7.35635	0.114669
TK1545-KO-RNA0284	341168	1257081	915914	1069414	4	8.03318	0.458675
TK1545-KO-RNA0285	342029	1050851	708823	295027	1	2.86365	0.114669
TK1545-KO-RNA0286	342441	342578	138	14	5	0.697983	0.573343
TK1545-KO-RNA0287	346985	1749395	1402411	1414387	1	6.93887	0.114669
TK1545-KO-RNA0288	348521	1594828	1246308	3108301	1	17.1591	0.114669
TK1545-KO-RNA0289	349689	1985056	1635368	1494201	1	6.28622	0.114669
TK1545-KO-RNA0290	352834	1266370	913537	2870813	1	21.621	0.114669
TK1545-KO-RNA0291	353016	1371776	1018761	2962838	1	20.0093	0.114669
TK1545-KO-RNA0292	353016	614578	261563	406773	1	10.6997	0.114669
TK1545-KO-RNA0293	353017	780474	427458	502682	1	8.09088	0.114669
TK1545-KO-RNA0294	361651	2030420	1668770	5857325	2	24.149	0.229337
TK1545-KO-RNA0295	361684	782309	420626	501582	1	8.20431	0.114669
TK1545-KO-RNA0296	363858	1758104	1394247	1414396	1	6.97955	0.114669
TK1545-KO-RNA0297	372929	458511	85583	36567	1	2.93967	0.114669
TK1545-KO-RNA0298	373073	963447	590375	261346	1	3.04568	0.114669
TK1545-KO-RNA0299	373199	373402	204	2929	2	98.7837	0.229337
TK1545-KO-RNA0300	373404	1626412	1253009	1385227	2	7.60611	0.229337
TK1545-KO-RNA0301	373670	591081	217412	113203	1	3.58237	0.114669
TK1545-KO-RNA0302	373681	850619	476939	223983	1	3.23108	0.114669
TK1545-KO-RNA0303	373880	1887583	1513704	1439975	1	6.54501	0.114669
TK1545-KO-RNA0304	384012	771258	387247	114528	1	2.03479	0.114669
TK1545-KO-RNA0305	397757	1095266	697510	2582691	1	25.4752	0.114669
TK1545-KO-RNA0306	398965	1251515	852551	1004420	1	8.10571	0.114669
TK1545-KO-RNA0307	405440	2025131	1619692	5297109	1	22.501	0.114669
TK1545-KO-RNA0308	406940	2027548	1620609	5814136	1	24.6833	0.114669
TK1545-KO-RNA0309	407324	891115	483792	657505	1	9.35054	0.114669
TK1545-KO-RNA0310	408065	1654125	1246061	3096372	2	17.0966	0.229337
TK1545-KO-RNA0311	408066	1234466	826401	2833015	2	23.586	0.229337
TK1545-KO-RNA0312	408070	1200827	792758	2808959	1	24.3782	0.114669
TK1545-KO-RNA0313	408071	1762052	1353982	4590127	1	23.3243	0.114669
TK1545-KO-RNA0314	408406	2026994	1618589	5721862	2	24.3219	0.229337
TK1545-KO-RNA0315	409430	1594825	1185396	3086929	1	17.9168	0.114669
TK1545-KO-RNA0316	410956	751607	340652	450026	1	9.08914	0.114669
TK1545-KO-RNA0317	413298	1522694	1109397	3052613	1	18.9313	0.114669
TK1545-KO-RNA0318	417361	961391	544031	967299	4	12.233	0.458675
TK1545-KO-RNA0319	420601	1084659	664059	2569446	1	26.6213	0.114669
TK1545-KO-RNA0320	421243	1872534	1451292	4651311	1	22.0504	0.114669
TK1545-KO-RNA0321	424231	1581199	1156969	3073723	2	18.2784	0.229337
TK1545-KO-RNA0322	432142	793159	361018	484388	1	9.23125	0.114669
TK1545-KO-RNA0323	436917	2087632	1650716	1567235	2	6.53218	0.229337
TK1545-KO-RNA0324	436917	2087640	1650724	1567235	8	6.53214	0.917349
TK1545-KO-RNA0325	436919	2087661	1650743	1567238	1	6.53208	0.114669
TK1545-KO-RNA0326	436920	1510523	1073604	1234529	2	7.9114	0.229337
TK1545-KO-RNA0327	437281	1069037	631757	259087	2	2.82158	0.229337
TK1545-KO-RNA0328	437625	2023620	1585996	4911772	1	21.3075	0.114669
TK1545-KO-RNA0329	437629	2023878	1586250	4979404	1	21.5974	0.114669
TK1545-KO-RNA0330	451073	1594828	1143756	3079499	15	18.5243	1.72003
TK1545-KO-RNA0331	451073	2058878	1607806	6189705	1	26.487	0.114669
TK1545-KO-RNA0332	451073	1049564	598492	1974500	1	22.6984	0.114669
TK1545-KO-RNA0333	451220	1594828	1143609	3078117	1	18.5184	0.114669
TK1545-KO-RNA0334	451250	1518604	1067355	3023354	1	19.4884	0.114669
TK1545-KO-RNA0335	451311	976571	525261	1953891	1	25.593	0.114669
TK1545-KO-RNA0336	451311	1594827	1143517	3077857	22	18.5183	2.52271
TK1545-KO-RNA0337	451311	2074825	1623515	6280898	1	26.6171	0.114669
TK1545-KO-RNA0338	451578	2026167	1574590	5621527	1	24.5631	0.114669
TK1545-KO-RNA0339	451604	801008	349405	478894	1	9.42988	0.114669
TK1545-KO-RNA0340	451605	1654126	1202522	3081103	1	17.6283	0.114669
TK1545-KO-RNA0341	451607	2027570	1575964	5804049	1	25.3385	0.114669
TK1545-KO-RNA0342	453470	1028541	575072	1957408	3	23.4183	0.344006
TK1545-KO-RNA0343	454722	533824	79103	315776	11	27.4652	1.26136
TK1545-KO-RNA0344	454735	533830	79096	315783	12	27.4682	1.37602
TK1545-KO-RNA0345	454735	533825	79091	315777	105	27.4694	12.0402
TK1545-KO-RNA0346	454762	1578804	1124043	3058110	1	18.7183	0.114669
TK1545-KO-RNA0347	454762	1371756	916995	2925135	4	21.947	0.458675
TK1545-KO-RNA0348	454762	1911987	1457226	4651917	1	21.9635	0.114669
TK1545-KO-RNA0349	454762	2025223	1570462	5283681	1	23.1476	0.114669
TK1545-KO-RNA0350	454763	1535998	1081236	3039366	1	19.3401	0.114669
TK1545-KO-RNA0351	454767	879200	424434	630802	1	10.2254	0.114669
TK1545-KO-RNA0352	454768	1108487	653720	2768173	1	29.1338	0.114669
TK1545-KO-RNA0353	454768	1801515	1346748	4585762	1	23.4272	0.114669
TK1545-KO-RNA0354	454768	1866616	1411849	4628020	1	22.5529	0.114669
TK1545-KO-RNA0355	454777	579345	124569	329620	10	18.2054	1.14669
TK1545-KO-RNA0356	454777	582187	127411	351479	1	18.9797	0.114669
TK1545-KO-RNA0357	454777	2054795	1600019	5834164	2	25.087	0.229337
TK1545-KO-RNA0358	454778	579352	124575	329625	1	18.2048	0.114669
TK1545-KO-RNA0359	454778	879200	424423	630773	1	10.2252	0.114669
TK1545-KO-RNA0360	454779	1945790	1491012	4696119	2	21.6698	0.229337
TK1545-KO-RNA0361	454783	1516292	1061510	3010833	4	19.5146	0.458675
TK1545-KO-RNA0362	456832	1686707	1229876	3073601	1	17.1942	0.114669
TK1545-KO-RNA0363	456900	2023778	1566879	4922114	2	21.6129	0.229337
TK1545-KO-RNA0364	457340	1416841	959502	2936290	1	21.0547	0.114669
TK1545-KO-RNA0365	458459	1594829	1136371	3062110	1	18.5394	0.114669
TK1545-KO-RNA0366	458461	1084607	626147	2547602	1	27.9931	0.114669
TK1545-KO-RNA0367	458466	567585	109120	322049	1	20.3055	0.114669
TK1545-KO-RNA0368	458470	995274	536805	1947106	2	24.9557	0.229337
TK1545-KO-RNA0369	458470	1594831	1136362	3062110	2	18.5396	0.229337
TK1545-KO-RNA0370	458470	1064558	606089	2545955	1	28.9008	0.114669
TK1545-KO-RNA0371	458472	1517382	1058911	3006542	1	19.5346	0.114669
TK1545-KO-RNA0372	458661	1787015	1328355	4575159	2	23.6967	0.229337
TK1545-KO-RNA0373	459023	834726	375704	552765	1	10.1226	0.114669
TK1545-KO-RNA0374	459125	780474	321350	458019	1	9.80621	0.114669
TK1545-KO-RNA0375	459133	780474	321342	457976	1	9.80554	0.114669
TK1545-KO-RNA0376	459996	492225	32230	10342	1	2.2077	0.114669
TK1545-KO-RNA0377	460008	492225	32218	10342	82	2.20852	9.40283
TK1545-KO-RNA0378	460258	642377	182120	366226	1	13.8353	0.114669
TK1545-KO-RNA0379	462217	2022976	1560760	4785266	1	21.0943	0.114669
TK1545-KO-RNA0380	462469	1594827	1132359	3051678	1	18.5417	0.114669
TK1545-KO-RNA0381	462484	568517	106034	74641	1	4.84316	0.114669
TK1545-KO-RNA0382	462485	1467435	1004951	1177730	2	8.06301	0.229337
TK1545-KO-RNA0383	462489	1504571	1042083	1230190	2	8.12206	0.229337
TK1545-KO-RNA0384	462491	1158262	695772	488626	1	4.83176	0.114669
TK1545-KO-RNA0385	463680	1652092	1188413	1351835	1	7.82623	0.114669
TK1545-KO-RNA0386	463765	1073565	609801	256723	3	2.89649	0.344006
TK1545-KO-RNA0387	463908	963919	500012	1656907	1	22.7989	0.114669
TK1545-KO-RNA0388	464933	836013	371081	187852	1	3.48292	0.114669
TK1545-KO-RNA0389	466340	717405	251066	92003	1	2.52122	0.114669
TK1545-KO-RNA0390	472686	1597791	1125106	1211892	1	7.41083	0.114669
TK1545-KO-RNA0391	473923	1943783	1469861	1398695	1	6.54701	0.114669
TK1545-KO-RNA0392	474005	1554849	1080845	1196823	1	7.61838	0.114669
TK1545-KO-RNA0393	474041	474095	55	159	1	19.8898	0.114669
TK1545-KO-RNA0394	474235	1875512	1401278	4624141	1	22.704	0.114669
TK1545-KO-RNA0395	480824	1626412	1145589	1306195	4	7.84468	0.458675
TK1545-KO-RNA0396	485448	904641	419194	635247	1	10.4261	0.114669
TK1545-KO-RNA0397	486094	2026994	1540901	5683656	1	25.3775	0.114669
TK1545-KO-RNA0398	490333	1455555	965223	1123113	1	8.00556	0.114669
TK1545-KO-RNA0399	490620	2056815	1566196	1470009	1	6.45758	0.114669
TK1545-KO-RNA0400	491410	753788	262379	412701	2	10.8219	0.229337
TK1545-KO-RNA0401	491642	1954886	1463245	4678061	3	21.9961	0.344006
TK1545-KO-RNA0402	493140	1064561	571422	2530795	1	30.4717	0.114669
TK1545-KO-RNA0403	493566	1594827	1101262	3046844	1	19.0351	0.114669
TK1545-KO-RNA0404	494912	1762042	1267131	4547834	1	24.6933	0.114669
TK1545-KO-RNA0405	495526	939381	443856	643616	1	9.97656	0.114669
TK1545-KO-RNA0406	497214	2023336	1526123	4835957	1	21.8016	0.114669
TK1545-KO-RNA0407	510712	1214651	703940	662966	1	6.47965	0.114669
TK1545-KO-RNA0408	511570	1545207	1033638	1188149	1	7.90858	0.114669
TK1545-KO-RNA0409	512624	533244	20621	291930	4	97.4014	0.458675
TK1545-KO-RNA0410	513515	1945779	1432265	4672209	1	22.4437	0.114669
TK1545-KO-RNA0411	513536	1518695	1005160	2989260	2	20.4609	0.229337
TK1545-KO-RNA0412	513536	1297429	783894	2813620	2	24.6947	0.229337
TK1545-KO-RNA0413	513536	2024352	1510817	5021262	2	22.8664	0.229337
TK1545-KO-RNA0414	513537	2027234	1513698	5708237	1	25.9453	0.114669
TK1545-KO-RNA0415	513537	1524682	1011146	3011757	1	20.4928	0.114669
TK1545-KO-RNA0416	513644	1227015	713372	2776330	1	26.7763	0.114669
TK1545-KO-RNA0417	513656	833744	320089	451127	1	9.6967	0.114669
TK1545-KO-RNA0418	513657	1766092	1252436	4538040	1	24.9292	0.114669
TK1545-KO-RNA0419	513657	1108487	594831	2734524	1	31.6289	0.114669
TK1545-KO-RNA0420	513657	1319254	805598	2806298	1	23.9669	0.114669
TK1545-KO-RNA0421	513657	879118	365462	595304	1	11.2071	0.114669
TK1545-KO-RNA0422	513657	879159	365503	596304	4	11.2247	0.458675
TK1545-KO-RNA0423	513657	1762031	1248375	4535176	2	24.9945	0.229337
TK1545-KO-RNA0424	513657	2023858	1510202	4913211	1	22.3834	0.114669
TK1545-KO-RNA0425	513657	1371758	858102	2891486	1	23.1835	0.114669
TK1545-KO-RNA0426	513657	780457	266801	431655	1	11.1313	0.114669
TK1545-KO-RNA0427	513657	2026056	1512400	5538639	1	25.1961	0.114669
TK1545-KO-RNA0428	513657	2023475	1509819	4840135	1	22.0561	0.114669
TK1545-KO-RNA0429	513657	2024645	1510989	5175495	3	23.566	0.344006
TK1545-KO-RNA0430	513657	833684	320028	447898	1	9.62913	0.114669
TK1545-KO-RNA0431	513657	2025088	1511432	5237966	1	23.8435	0.114669
TK1545-KO-RNA0432	513657	2023184	1509528	4804333	1	21.8972	0.114669
TK1545-KO-RNA0433	513658	1947932	1434275	4662969	1	22.368	0.114669
TK1545-KO-RNA0434	513658	2023320	1509663	4823809	1	21.984	0.114669
TK1545-KO-RNA0435	513698	963918	450221	1637656	1	25.0261	0.114669
TK1545-KO-RNA0436	513701	1578804	1065104	3022933	1	19.5269	0.114669
TK1545-KO-RNA0437	526840	1108487	581648	2459515	1	29.0928	0.114669
TK1545-KO-RNA0438	526849	1913555	1386707	4359042	3	21.6273	0.344006
TK1545-KO-RNA0439	526975	1167300	640326	647957	2	6.96211	0.229337
TK1545-KO-RNA0440	526976	1727059	1200084	1317842	2	7.55523	0.229337
TK1545-KO-RNA0441	527195	1149929	622735	2468606	1	27.2737	0.114669
TK1545-KO-RNA0442	527401	1428236	900836	2632925	1	20.1089	0.114669
TK1545-KO-RNA0443	527456	1108488	581033	2458615	1	29.1129	0.114669
TK1545-KO-RNA0444	529347	2022141	1492795	4393666	2	20.2499	0.229337
TK1545-KO-RNA0445	532895	2023672	1490778	4609543	3	21.2736	0.344006
TK1545-KO-RNA0446	532896	2020556	1487661	4388343	1	20.2952	0.114669
TK1545-KO-RNA0447	532896	780473	247578	150237	1	4.17504	0.114669
TK1545-KO-RNA0448	532896	1490808	957913	2681349	1	19.2585	0.114669
TK1545-KO-RNA0449	532897	2023620	1490724	4583499	1	21.1542	0.114669
TK1545-KO-RNA0450	532907	1762043	1229137	4253742	1	23.8104	0.114669
TK1545-KO-RNA0451	534017	1483679	949663	1131390	1	8.1967	0.114669
TK1545-KO-RNA0452	534020	1444088	910069	2630708	1	19.8882	0.114669
TK1545-KO-RNA0453	534020	1955988	1421969	4382307	12	21.2036	1.37602
TK1545-KO-RNA0454	534179	1815388	1281210	4272902	1	22.9456	0.114669
TK1545-KO-RNA0455	534617	1517261	982645	2695668	2	18.8741	0.229337
TK1545-KO-RNA0456	534618	1235987	701370	2495665	1	24.4813	0.114669
TK1545-KO-RNA0457	539772	1954333	1414562	4381022	1	21.3083	0.114669
TK1545-KO-RNA0458	548190	2024522	1476333	4888386	1	22.7812	0.114669
TK1545-KO-RNA0459	548588	835561	286974	278581	1	6.6789	0.114669
TK1545-KO-RNA0460	548813	2026064	1477252	5286332	2	24.6204	0.229337
TK1545-KO-RNA0461	557342	1607683	1050342	1188304	1	7.78382	0.114669
TK1545-KO-RNA0462	558965	1326093	767129	995451	2	8.92786	0.229337
TK1545-KO-RNA0463	560323	580569	20247	26728	3	9.08243	0.344006
TK1545-KO-RNA0464	560333	580563	20231	26708	2	9.08281	0.229337
TK1545-KO-RNA0465	560334	580574	20241	26988	12	9.17349	1.37602
TK1545-KO-RNA0466	560811	780474	219664	142406	1	4.46031	0.114669
TK1545-KO-RNA0467	561493	1515938	954446	2684265	2	19.3495	0.229337
TK1545-KO-RNA0468	562738	1371757	809020	2598559	1	22.0988	0.114669
TK1545-KO-RNA0469	569794	569871	78	18	1	1.58772	0.114669
TK1545-KO-RNA0470	579357	751609	172253	101565	2	4.0567	0.229337
TK1545-KO-RNA0471	579439	1376615	797177	2596132	1	22.4062	0.114669
TK1545-KO-RNA0472	579465	963885	384421	1342339	1	24.0243	0.114669
TK1545-KO-RNA0473	580034	1594826	1014793	2720213	2	18.4426	0.229337
TK1545-KO-RNA0474	582626	1120450	537825	2420561	1	30.965	0.114669
TK1545-KO-RNA0475	583626	1241653	658028	646873	1	6.76349	0.114669
TK1545-KO-RNA0476	584863	584934	72	304	1	29.0494	0.114669
TK1545-KO-RNA0477	585234	1959315	1374082	1363839	2	6.82883	0.229337
TK1545-KO-RNA0478	591057	1026326	435270	162447	2	2.56773	0.229337
TK1545-KO-RNA0479	591058	1900513	1309456	1341319	1	7.04754	0.114669
TK1545-KO-RNA0480	591060	1758104	1167045	1293125	1	7.62341	0.114669
TK1545-KO-RNA0481	591061	2005104	1414044	1380811	1	6.71842	0.114669
TK1545-KO-RNA0482	591061	1993274	1402214	1373641	1	6.73992	0.114669
TK1545-KO-RNA0483	591061	1937791	1346731	1357280	1	6.93401	0.114669
TK1545-KO-RNA0484	591061	1915506	1324446	1344589	1	6.98476	0.114669
TK1545-KO-RNA0485	591062	984909	393848	152605	1	2.66585	0.114669
TK1545-KO-RNA0486	591859	2043401	1451543	1425197	4	6.75524	0.458675
TK1545-KO-RNA0487	591861	1311119	719259	960434	8	9.1871	0.917349
TK1545-KO-RNA0488	591861	1152667	560807	398503	1	4.88893	0.114669
TK1545-KO-RNA0489	591864	2043408	1451545	1425197	8	6.75524	0.917349
TK1545-KO-RNA0490	605267	1984037	1378771	1369255	1	6.83264	0.114669
TK1545-KO-RNA0491	606676	1707116	1100441	1281489	4	8.01206	0.458675
TK1545-KO-RNA0492	607597	1131421	523825	390378	1	5.12738	0.114669
TK1545-KO-RNA0493	609866	1858879	1249014	4261383	1	23.4736	0.114669
TK1545-KO-RNA0494	609866	866134	256269	264419	4	7.09893	0.458675
TK1545-KO-RNA0495	609866	610011	146	3365	1	158.573	0.114669
TK1545-KO-RNA0496	609976	2027514	1417539	5402554	1	26.2217	0.114669
TK1545-KO-RNA0497	610422	1023813	413392	1595151	1	26.5482	0.114669
TK1545-KO-RNA0498	611310	1108487	497178	2402967	3	33.2531	0.344006
TK1545-KO-RNA0499	611310	2023846	1412537	4581369	1	22.3147	0.114669
TK1545-KO-RNA0500	611513	1371760	760248	2559622	1	23.1642	0.114669
TK1545-KO-RNA0501	613031	2054885	1441855	5468149	1	26.0924	0.114669
TK1545-KO-RNA0502	613235	1801364	1188130	4218560	5	24.4285	0.573343
TK1545-KO-RNA0503	613498	1742208	1128711	4199828	8	25.6003	0.917349
TK1545-KO-RNA0504	613498	2024905	1411408	4893078	7	23.852	0.802681
TK1545-KO-RNA0505	613504	2025622	1412119	5064000	1	24.6728	0.114669
TK1545-KO-RNA0506	613504	968293	354790	1570749	4	30.4601	0.458675
TK1545-KO-RNA0507	613505	857818	244314	246796	16	6.95002	1.8347
TK1545-KO-RNA0508	613771	2023532	1409762	4507430	1	21.9978	0.114669
TK1545-KO-RNA0509	613840	1322053	708214	2473107	1	24.0256	0.114669
TK1545-KO-RNA0510	613840	1746323	1132484	4200244	6	25.5175	0.688012
TK1545-KO-RNA0511	613841	2025798	1411958	5105619	1	24.8784	0.114669
TK1545-KO-RNA0512	614540	1376616	762077	2557323	1	23.0878	0.114669
TK1545-KO-RNA0513	620901	798724	177824	100700	1	3.89615	0.114669
TK1545-KO-RNA0514	621723	2061359	1439637	5896550	1	28.18	0.114669
TK1545-KO-RNA0515	632033	757449	125417	74916	1	4.10974	0.114669
TK1545-KO-RNA0516	632034	850603	218570	106142	1	3.34113	0.114669
TK1545-KO-RNA0517	632042	850594	218553	106142	1	3.34139	0.114669
TK1545-KO-RNA0518	638066	2027571	1389506	5424692	1	26.8603	0.114669
TK1545-KO-RNA0519	638071	1522700	884630	2661211	2	20.6973	0.229337
TK1545-KO-RNA0520	638107	1626419	988313	1264918	1	8.8057	0.114669
TK1545-KO-RNA0521	640273	1214945	574673	624625	1	7.47816	0.114669
TK1545-KO-RNA0522	643341	643403	63	21	1	2.29337	0.114669
TK1545-KO-RNA0523	644517	1108487	463971	2391521	1	35.4633	0.114669
TK1545-KO-RNA0524	647575	1845349	1197775	4238721	4	24.3476	0.458675
TK1545-KO-RNA0525	647869	1719191	1071323	2707724	1	17.3892	0.114669
TK1545-KO-RNA0526	647870	1634557	986688	2695329	1	18.7944	0.114669
TK1545-KO-RNA0527	653781	1322054	668274	2462298	1	25.3502	0.114669
TK1545-KO-RNA0528	660407	1108487	448081	2389226	1	36.6857	0.114669
TK1545-KO-RNA0529	672691	1594832	922142	2686776	1	20.0461	0.114669
TK1545-KO-RNA0530	674151	1117743	443593	2389089	1	37.0547	0.114669
TK1545-KO-RNA0531	674181	1522928	848748	2653334	1	21.5085	0.114669
TK1545-KO-RNA0532	678883	1157643	478761	392679	1	5.64306	0.114669
TK1545-KO-RNA0533	680704	1783986	1103283	4196177	1	26.1675	0.114669
TK1545-KO-RNA0534	680958	1034806	353849	1575780	1	30.6389	0.114669
TK1545-KO-RNA0535	680958	1034798	353841	1575780	1	30.6396	0.114669
TK1545-KO-RNA0536	682730	2056815	1374086	1426574	1	7.14293	0.114669
TK1545-KO-RNA0537	687680	1345770	658091	1014070	1	10.6018	0.114669
TK1545-KO-RNA0538	690879	1937493	1246615	1345948	1	7.42834	0.114669
TK1545-KO-RNA0539	698232	1158535	460304	395800	1	5.91599	0.114669
TK1545-KO-RNA0540	699765	1811892	1112128	1291602	2	7.99043	0.229337
TK1545-KO-RNA0541	701484	1348418	646935	1013183	2	10.7752	0.229337
TK1545-KO-RNA0542	701645	1147952	446308	2391792	1	36.871	0.114669
TK1545-KO-RNA0543	703205	991675	288471	1560714	1	37.2235	0.114669
TK1545-KO-RNA0544	703205	835052	131848	186989	1	9.7575	0.114669
TK1545-KO-RNA0545	706478	963921	257444	1286047	1	34.3693	0.114669
TK1545-KO-RNA0546	706478	780474	73997	78724	1	7.31963	0.114669
TK1545-KO-RNA0547	708101	1713140	1005040	2695917	2	18.4552	0.229337
TK1545-KO-RNA0548	708761	1095265	386505	2166566	1	38.5667	0.114669
TK1545-KO-RNA0549	709009	1371749	662741	2537307	1	26.3406	0.114669
TK1545-KO-RNA0550	714409	714893	485	536	1	7.6036	0.114669
TK1545-KO-RNA0551	715510	1020827	305318	141740	1	3.19401	0.114669
TK1545-KO-RNA0552	721714	963270	241557	126015	1	3.58921	0.114669
TK1545-KO-RNA0553	721717	1244272	522556	891388	1	11.7363	0.114669
TK1545-KO-RNA0554	725470	987827	262358	135032	6	3.5411	0.688012
TK1545-KO-RNA0555	726916	2023672	1296757	4533475	1	24.053	0.114669
TK1545-KO-RNA0556	727031	1409650	682620	2547873	1	25.68	0.114669
TK1545-KO-RNA0557	727043	1409651	682609	2547872	4	25.6804	0.458675
TK1545-KO-RNA0558	727046	1409658	682613	2547896	1	25.6805	0.114669
TK1545-KO-RNA0559	736953	862279	125327	98482	1	5.4064	0.114669
TK1545-KO-RNA0560	739297	938345	199049	109667	1	3.79064	0.114669
TK1545-KO-RNA0561	740514	1371788	631275	2532517	1	27.6013	0.114669
TK1545-KO-RNA0562	741795	2027571	1285777	5404830	1	28.9209	0.114669
TK1545-KO-RNA0563	741795	1654125	912331	2681717	1	20.2235	0.114669
TK1545-KO-RNA0564	743292	743359	68	6643	1	672.127	0.114669
TK1545-KO-RNA0565	743396	751607	8212	24194	1	20.2701	0.114669
TK1545-KO-RNA0566	743397	1511704	768308	2596760	1	23.2537	0.114669
TK1545-KO-RNA0567	743397	1594828	851432	2660383	1	21.4976	0.114669
TK1545-KO-RNA0568	743401	1735605	992205	4159515	1	28.8428	0.114669
TK1545-KO-RNA0569	743406	751608	8203	23960	1	20.096	0.114669
TK1545-KO-RNA0570	743410	1594825	851416	2660160	2	21.4962	0.229337
TK1545-KO-RNA0571	746793	746848	56	34	1	4.17722	0.114669
TK1545-KO-RNA0572	748071	1159644	411574	583668	1	9.75695	0.114669
TK1545-KO-RNA0573	750095	1241559	491465	622686	2	8.71711	0.229337
TK1545-KO-RNA0574	751587	1316976	565390	2407489	1	29.2963	0.114669
TK1545-KO-RNA0575	753242	753877	636	700	1	7.57246	0.114669
TK1545-KO-RNA0576	753759	762389	8631	15792	1	12.5884	0.114669
TK1545-KO-RNA0577	754005	2031483	1277479	5392997	1	29.0451	0.114669
TK1545-KO-RNA0578	754007	1688911	934905	2646943	1	19.4793	0.114669
TK1545-KO-RNA0579	754007	1814935	1060929	4156031	7	26.9518	0.802681
TK1545-KO-RNA0580	754075	963874	209800	1239284	1	40.6407	0.114669
TK1545-KO-RNA0581	754076	1371748	617673	2492441	1	27.7627	0.114669
TK1545-KO-RNA0582	754956	1811938	1056983	1281422	1	8.34104	0.114669
TK1545-KO-RNA0583	756472	995277	238806	1505607	1	43.3773	0.114669
TK1545-KO-RNA0584	764174	768467	4294	9892	1	15.8496	0.114669
TK1545-KO-RNA0585	764176	1594828	830653	2619094	9	21.6934	1.03202
TK1545-KO-RNA0586	764176	1829844	1065669	4165371	1	26.8923	0.114669
TK1545-KO-RNA0587	765048	1108488	343441	2313070	2	46.3375	0.229337
TK1545-KO-RNA0588	765574	1762040	996467	4113531	1	28.4019	0.114669
TK1545-KO-RNA0589	765734	1716299	950566	2629564	2	19.0326	0.229337
TK1545-KO-RNA0590	765738	1407373	641636	2482260	1	26.6167	0.114669
TK1545-KO-RNA0591	766054	931122	165069	204293	1	8.51499	0.114669
TK1545-KO-RNA0592	766677	2026994	1260318	5243854	1	28.6264	0.114669
TK1545-KO-RNA0593	769875	1292889	523015	2378450	1	31.2879	0.114669
TK1545-KO-RNA0594	771238	1227044	455807	608797	1	9.18941	0.114669
TK1545-KO-RNA0595	777369	1231702	454334	2345904	2	35.5248	0.229337
TK1545-KO-RNA0596	779653	779796	144	215	28	10.2724	3.21072
TK1545-KO-RNA0597	780290	1762037	981748	4104382	1	28.7636	0.114669
TK1545-KO-RNA0598	780400	1517258	736859	2546743	1	23.7792	0.114669
TK1545-KO-RNA0599	780402	887515	107114	169690	1	10.8995	0.114669
TK1545-KO-RNA0600	780407	1594827	814421	2602434	2	21.985	0.229337
TK1545-KO-RNA0601	780417	1790102	1009686	4119589	1	28.0714	0.114669
TK1545-KO-RNA0602	780420	1517253	736834	2546740	1	23.78	0.114669
TK1545-KO-RNA0603	780420	1594820	814401	2602431	1	21.9855	0.114669
TK1545-KO-RNA0604	780425	2054973	1274549	5369924	1	28.9873	0.114669
TK1545-KO-RNA0605	780425	1790097	1009673	4119588	1	28.0717	0.114669
TK1545-KO-RNA0606	780425	1592078	811654	2600692	1	22.0452	0.114669
TK1545-KO-RNA0607	780431	2038242	1257812	5362796	1	29.334	0.114669
TK1545-KO-RNA0608	780432	1592078	811647	2600688	2	22.0454	0.229337
TK1545-KO-RNA0609	780432	1355709	575278	2378692	5	28.4483	0.573343
TK1545-KO-RNA0610	780432	1600798	820367	2603409	1	21.8338	0.114669
TK1545-KO-RNA0611	780432	1281784	501353	2366742	2	32.4791	0.229337
TK1545-KO-RNA0612	780432	1262636	482205	2363661	2	33.7248	0.229337
TK1545-KO-RNA0613	780432	1538890	758459	2575775	2	23.3653	0.229337
TK1545-KO-RNA0614	780432	1490927	710496	2532909	3	24.5275	0.344006
TK1545-KO-RNA0615	780432	1448377	667946	2483130	1	25.5773	0.114669
TK1545-KO-RNA0616	780432	1166184	385753	2316077	1	41.3085	0.114669
TK1545-KO-RNA0617	780432	1973379	1192948	4234387	1	24.4211	0.114669
TK1545-KO-RNA0618	780432	1355717	575286	2378692	1	28.4479	0.114669
TK1545-KO-RNA0619	780432	1889416	1108985	4182845	4	25.9503	0.458675
TK1545-KO-RNA0620	780432	1594828	814397	2602426	22	21.9856	2.52271
TK1545-KO-RNA0621	780432	834592	54161	86570	1	10.9971	0.114669
TK1545-KO-RNA0622	780432	1790102	1009671	4119584	21	28.0718	2.40804
TK1545-KO-RNA0623	780432	2035651	1255220	5362230	2	29.3915	0.229337
TK1545-KO-RNA0624	780432	990195	209764	1480700	1	48.566	0.114669
TK1545-KO-RNA0625	780432	906923	126492	188627	1	10.2598	0.114669
TK1545-KO-RNA0626	780432	1877158	1096727	4176630	2	26.2013	0.229337
TK1545-KO-RNA0627	780433	995275	214843	1487423	3	47.6332	0.344006
TK1545-KO-RNA0628	780433	1028908	248476	1492198	1	41.3179	0.114669
TK1545-KO-RNA0629	780433	1291836	511404	2371959	4	31.9109	0.458675
TK1545-KO-RNA0630	780433	782310	1878	4669	6	17.1051	0.688012
TK1545-KO-RNA0631	780433	1084665	304233	2087923	1	47.2176	0.114669
TK1545-KO-RNA0632	780433	1377294	596862	2461433	1	28.3733	0.114669
TK1545-KO-RNA0633	780434	1517260	736827	2546735	17	23.7801	1.94937
TK1545-KO-RNA0634	780435	877626	97192	159774	1	11.3102	0.114669
TK1545-KO-RNA0635	780435	1293295	512861	2372033	1	31.8212	0.114669
TK1545-KO-RNA0636	780438	2082275	1301838	5807387	1	30.6916	0.114669
TK1545-KO-RNA0637	780439	1490928	710490	2532909	3	24.5277	0.344006
TK1545-KO-RNA0638	780442	923235	142794	194817	1	9.3867	0.114669
TK1545-KO-RNA0639	780444	1807810	1027367	4122039	2	27.6047	0.229337
TK1545-KO-RNA0640	780939	1594827	813889	2599966	1	21.9785	0.114669
TK1545-KO-RNA0641	781102	781197	96	351	4	25.1554	0.458675
TK1545-KO-RNA0642	781115	781204	90	349	2	26.6796	0.229337
TK1545-KO-RNA0643	781116	781211	96	351	1	25.1554	0.114669
TK1545-KO-RNA0644	781126	781203	78	333	3	29.3728	0.344006
TK1545-KO-RNA0645	781133	781211	79	329	2	28.6527	0.229337
TK1545-KO-RNA0646	781141	781212	72	324	4	30.9605	0.458675
TK1545-KO-RNA0647	781147	781377	231	490	2	14.5942	0.229337
TK1545-KO-RNA0648	781369	781425	57	225	1	27.1584	0.114669
TK1545-KO-RNA0649	782238	1785415	1003178	4110030	1	28.1879	0.114669
TK1545-KO-RNA0650	792462	1594827	802366	2597006	4	22.2688	0.458675
TK1545-KO-RNA0651	794228	1535992	741765	2568562	1	23.8243	0.114669
TK1545-KO-RNA0652	794969	1199046	404078	2313628	1	39.3935	0.114669
TK1545-KO-RNA0653	799648	1594828	795181	2595339	1	22.4556	0.114669
TK1545-KO-RNA0654	799655	1588041	788387	2592837	1	22.6273	0.114669
TK1545-KO-RNA0655	802521	2038096	1235576	5354435	1	29.8154	0.114669
TK1545-KO-RNA0656	811197	1343350	532154	970418	1	12.5464	0.114669
TK1545-KO-RNA0657	819032	1108487	289456	2292736	2	54.4964	0.229337
TK1545-KO-RNA0658	820379	1026327	205949	114351	8	3.82011	0.917349
TK1545-KO-RNA0659	820379	1663909	843531	1227932	2	10.0154	0.229337
TK1545-KO-RNA0660	820380	1371688	551309	987483	1	12.3234	0.114669
TK1545-KO-RNA0661	820380	1257081	436702	897837	4	14.1452	0.458675
TK1545-KO-RNA0662	820381	1672024	851644	1231815	2	9.95138	0.229337
TK1545-KO-RNA0663	820382	1346620	526239	977082	4	12.7745	0.458675
TK1545-KO-RNA0664	820385	1227044	406660	585340	2	9.90314	0.229337
TK1545-KO-RNA0665	820385	1348447	528063	978895	1	12.754	0.114669
TK1545-KO-RNA0666	820402	1020565	200164	1480123	1	50.8754	0.114669
TK1545-KO-RNA0667	820404	1200826	380423	2311994	1	41.8135	0.114669
TK1545-KO-RNA0668	823837	1327885	504049	943317	1	12.876	0.114669
TK1545-KO-RNA0669	823837	1626330	802494	1176728	1	10.0886	0.114669
TK1545-KO-RNA0670	826138	826784	647	152	3	1.61635	0.344006
TK1545-KO-RNA0671	826763	1156059	329297	347385	1	7.25804	0.114669
TK1545-KO-RNA0672	829966	1365202	535237	978361	2	12.5762	0.229337
TK1545-KO-RNA0673	830550	1410153	579604	2462508	1	29.2309	0.114669
TK1545-KO-RNA0674	831352	2023858	1192507	4469713	1	25.7878	0.114669
TK1545-KO-RNA0675	831370	2027506	1196137	5281796	1	30.3806	0.114669
TK1545-KO-RNA0676	832364	1686257	853894	1227365	1	9.88931	0.114669
TK1545-KO-RNA0677	832364	832425	62	54801	1	6081.25	0.114669
TK1545-KO-RNA0678	833492	834654	1163	82233	2	486.477	0.229337
TK1545-KO-RNA0679	833710	1594828	761119	2587033	1	23.3854	0.114669
TK1545-KO-RNA0680	833785	1594827	761043	2583605	8	23.3568	0.917349
TK1545-KO-RNA0681	833793	1594828	761036	2582634	1	23.3482	0.114669
TK1545-KO-RNA0682	833794	2024912	1191119	4775594	1	27.5847	0.114669
TK1545-KO-RNA0683	833801	834958	1158	80348	2	477.378	0.229337
TK1545-KO-RNA0684	833869	833935	67	28034	1	2878.77	0.114669
TK1545-KO-RNA0685	833869	834958	1090	74282	1	468.871	0.114669
TK1545-KO-RNA0686	833928	1199046	365119	2266090	1	42.7011	0.114669
TK1545-KO-RNA0687	834068	1535996	701929	2519959	1	24.7	0.114669
TK1545-KO-RNA0688	834068	1594826	760759	2548004	3	23.0435	0.344006
TK1545-KO-RNA0689	834068	1233657	399590	2291759	1	39.4594	0.114669
TK1545-KO-RNA0690	834068	1522929	688862	2515501	1	25.124	0.114669
TK1545-KO-RNA0691	834069	1043691	209623	1441660	1	47.3173	0.114669
TK1545-KO-RNA0692	834240	1108488	274249	2240669	3	56.212	0.344006
TK1545-KO-RNA0693	834280	834552	273	11928	1	300.608	0.114669
TK1545-KO-RNA0694	834313	834653	341	20002	1	403.567	0.114669
TK1545-KO-RNA0695	834339	2074817	1240479	5725502	1	31.7556	0.114669
TK1545-KO-RNA0696	834371	1594834	760464	2522046	1	22.8176	0.114669
TK1545-KO-RNA0697	834409	1517258	682850	2463061	1	24.8168	0.114669
TK1545-KO-RNA0698	834417	834958	542	16475	1	209.133	0.114669
TK1545-KO-RNA0699	834439	1741405	906967	4018271	2	30.482	0.229337
TK1545-KO-RNA0700	834477	1522700	688224	2485704	1	24.8494	0.114669
TK1545-KO-RNA0701	834477	1511780	677304	2454834	1	24.9364	0.114669
TK1545-KO-RNA0702	834530	1594832	760303	2517465	1	22.781	0.114669
TK1545-KO-RNA0703	834538	1594828	760291	2517383	2	22.7806	0.229337
TK1545-KO-RNA0704	834674	1594830	760157	2511413	4	22.7306	0.458675
TK1545-KO-RNA0705	834705	1823878	989174	4052029	2	28.1836	0.229337
TK1545-KO-RNA0706	834705	1394082	559378	2369090	1	29.1388	0.114669
TK1545-KO-RNA0707	834706	856778	22073	54286	1	16.9209	0.114669
TK1545-KO-RNA0708	834789	1594825	760037	2507579	1	22.6995	0.114669
TK1545-KO-RNA0709	834892	834959	68	6558	4	663.527	0.458675
TK1545-KO-RNA0710	834901	1594828	759928	2506815	4	22.6958	0.458675
TK1545-KO-RNA0711	834931	835752	822	44208	1	370.02	0.114669
TK1545-KO-RNA0712	834931	834998	68	7671	1	776.138	0.114669
TK1545-KO-RNA0713	834931	835820	890	46706	1	361.059	0.114669
TK1545-KO-RNA0714	834959	835026	68	9235	3	934.381	0.344006
TK1545-KO-RNA0715	835009	1199042	364034	2216505	1	41.8912	0.114669
TK1545-KO-RNA0716	835019	1546497	711479	2482406	6	24.0053	0.688012
TK1545-KO-RNA0717	835020	1546500	711481	2482404	2	24.0052	0.229337
TK1545-KO-RNA0718	835132	835536	405	25450	1	432.343	0.114669
TK1545-KO-RNA0719	835311	2023854	1188544	4371281	1	25.304	0.114669
TK1545-KO-RNA0720	835312	1726083	890772	3989828	1	30.8165	0.114669
TK1545-KO-RNA0721	835336	835538	203	22524	2	763.388	0.229337
TK1545-KO-RNA0722	835427	1043683	208257	1385141	1	45.7605	0.114669
TK1545-KO-RNA0723	835427	1043692	208266	1385141	1	45.7585	0.114669
TK1545-KO-RNA0724	835427	1411234	575808	2363736	1	28.2434	0.114669
TK1545-KO-RNA0725	835427	1594825	759399	2491485	2	22.5727	0.229337
TK1545-KO-RNA0726	835427	2074824	1239398	5694526	2	31.6113	0.229337
TK1545-KO-RNA0727	835896	2086500	1250605	5665614	1	31.169	0.114669
TK1545-KO-RNA0728	835990	1805952	969963	1195336	1	8.47873	0.114669
TK1545-KO-RNA0729	838411	1419380	580970	932679	1	11.0452	0.114669
TK1545-KO-RNA0730	840140	1877710	1037571	4031030	1	26.7297	0.114669
TK1545-KO-RNA0731	841522	1507556	666035	2392133	1	24.7107	0.114669
TK1545-KO-RNA0732	841522	2060268	1218747	5652114	12	31.9075	1.37602
TK1545-KO-RNA0733	841522	2060746	1219225	5652297	1	31.8961	0.114669
TK1545-KO-RNA0734	847073	847604	532	49	1	0.633695	0.114669
TK1545-KO-RNA0735	847884	1748068	900185	3955705	1	30.2335	0.114669
TK1545-KO-RNA0736	847884	995275	147392	1339884	1	62.5445	0.114669
TK1545-KO-RNA0737	850596	1982818	1132223	1260837	1	7.66166	0.114669
TK1545-KO-RNA0738	850596	1257074	406479	835093	1	14.1349	0.114669
TK1545-KO-RNA0739	850597	1797434	946838	1189298	1	8.64194	0.114669
TK1545-KO-RNA0740	850597	944155	93559	19035	2	1.39979	0.229337
TK1545-KO-RNA0741	850598	974693	124096	37387	2	2.07281	0.229337
TK1545-KO-RNA0742	850598	2055420	1204823	1322496	1	7.55209	0.114669
TK1545-KO-RNA0743	850598	1101033	250436	244682	1	6.72204	0.114669
TK1545-KO-RNA0744	850600	1257081	406482	835088	3	14.1347	0.344006
TK1545-KO-RNA0745	850620	1626446	775827	1158959	1	10.2778	0.114669
TK1545-KO-RNA0746	851430	2057908	1206479	1323199	11	7.54573	1.26136
TK1545-KO-RNA0747	855947	921925	65979	44784	2	4.66996	0.229337
TK1545-KO-RNA0748	860329	1026326	165998	46027	2	1.90768	0.229337
TK1545-KO-RNA0749	863266	1724172	860907	1169556	1	9.34676	0.114669
TK1545-KO-RNA0750	863326	1779008	915683	1179890	1	8.86528	0.114669
TK1545-KO-RNA0751	866516	1594828	728313	2446006	1	23.1066	0.114669
TK1545-KO-RNA0752	868279	2072772	1204494	5648459	1	32.2642	0.114669
TK1545-KO-RNA0753	869861	1402671	532811	2309697	2	29.8248	0.229337
TK1545-KO-RNA0754	872921	2022718	1149798	4148261	1	24.8222	0.114669
TK1545-KO-RNA0755	877287	2023937	1146651	4358506	2	26.1519	0.229337
TK1545-KO-RNA0756	877296	2023940	1146645	4358676	2	26.153	0.229337
TK1545-KO-RNA0757	878975	1594831	715857	2442487	1	23.4748	0.114669
TK1545-KO-RNA0758	879009	1035481	156473	1331309	2	58.5377	0.229337
TK1545-KO-RNA0759	879091	1594829	715739	2439296	1	23.448	0.114669
TK1545-KO-RNA0760	879096	1401347	522252	2302629	1	30.3347	0.114669
TK1545-KO-RNA0761	879099	1513695	634597	2378872	1	25.7911	0.114669
TK1545-KO-RNA0762	879100	2066969	1187870	5640765	1	32.6712	0.114669
TK1545-KO-RNA0763	879100	1660188	781089	2448342	2	21.5659	0.229337
TK1545-KO-RNA0764	879100	1594826	715727	2439286	21	23.4483	2.40804
TK1545-KO-RNA0765	879100	1404265	525166	2307278	1	30.2273	0.114669
TK1545-KO-RNA0766	879100	1399174	520075	2301228	1	30.4432	0.114669
TK1545-KO-RNA0767	879100	2038255	1159156	5199658	1	30.8623	0.114669
TK1545-KO-RNA0768	879100	1973370	1094271	4071247	1	25.5976	0.114669
TK1545-KO-RNA0769	879100	2074826	1195727	5642327	5	32.4655	0.573343
TK1545-KO-RNA0770	879100	1146475	267376	2148136	1	55.2759	0.114669
TK1545-KO-RNA0771	879100	1096802	217703	1928132	1	60.9352	0.114669
TK1545-KO-RNA0772	879100	1511697	632598	2375663	1	25.8377	0.114669
TK1545-KO-RNA0773	879100	1266612	387513	2203119	1	39.1154	0.114669
TK1545-KO-RNA0774	879101	1576602	697502	2428365	1	23.9533	0.114669
TK1545-KO-RNA0775	879101	1959108	1080008	4070403	3	25.9302	0.344006
TK1545-KO-RNA0776	879101	1822904	943804	3982845	2	29.0341	0.229337
TK1545-KO-RNA0777	879103	1594835	715733	2439285	23	23.4481	2.63738
TK1545-KO-RNA0778	879105	1790106	911002	3956443	2	29.8801	0.229337
TK1545-KO-RNA0779	879109	1310115	431007	2209493	1	35.2699	0.114669
TK1545-KO-RNA0780	879109	1594828	715720	2439284	4	23.4485	0.458675
TK1545-KO-RNA0781	879110	964141	85032	1044955	2	84.5495	0.229337
TK1545-KO-RNA0782	879112	1594835	715724	2439284	2	23.4484	0.229337
TK1545-KO-RNA0783	879116	1355709	476594	2215549	2	31.9837	0.229337
TK1545-KO-RNA0784	879134	1486251	607118	2365095	2	26.8023	0.229337
TK1545-KO-RNA0785	879136	1490930	611795	2369571	4	26.6477	0.458675
TK1545-KO-RNA0786	879155	1490927	611773	2369455	1	26.6474	0.114669
TK1545-KO-RNA0787	879160	2035662	1156503	5198278	1	30.9249	0.114669
TK1545-KO-RNA0788	881736	1594833	713098	2436036	1	23.5034	0.114669
TK1545-KO-RNA0789	881834	1096802	214969	1924860	1	61.6055	0.114669
TK1545-KO-RNA0790	885395	963920	78526	1038276	2	90.9694	0.229337
TK1545-KO-RNA0791	889599	1594832	705234	2432193	2	23.728	0.229337
TK1545-KO-RNA0792	891578	2026615	1135038	5022015	1	30.4413	0.114669
TK1545-KO-RNA0793	894020	1790103	896084	3947995	2	30.3127	0.229337
TK1545-KO-RNA0794	899081	899152	72	13829	6	1321.46	0.688012
TK1545-KO-RNA0795	899084	899160	77	13821	2	1234.94	0.229337
TK1545-KO-RNA0796	899105	1994912	1095808	1254023	1	7.87349	0.114669
TK1545-KO-RNA0797	899947	1993068	1093122	1252254	68	7.8817	7.79747
TK1545-KO-RNA0798	899948	1993076	1093129	1252257	1	7.88167	0.114669
TK1545-KO-RNA0799	902501	1961235	1058735	1240835	1	8.06349	0.114669
TK1545-KO-RNA0800	903017	2057655	1154639	1314526	6	7.83284	0.688012
TK1545-KO-RNA0801	905102	1095264	190163	1900978	1	68.7776	0.114669
TK1545-KO-RNA0802	907136	1873733	966598	3984285	3	28.3596	0.344006
TK1545-KO-RNA0803	910355	990479	80125	1289549	2	110.73	0.229337
TK1545-KO-RNA0804	910358	990486	80129	1289549	2	110.725	0.229337
TK1545-KO-RNA0805	916215	971660	55446	1283548	1	159.271	0.114669
TK1545-KO-RNA0806	921900	1113838	191939	2110230	1	75.6419	0.114669
TK1545-KO-RNA0807	928101	1343343	415243	891534	1	14.7717	0.114669
TK1545-KO-RNA0808	928102	1758105	830004	1166299	1	9.66776	0.114669
TK1545-KO-RNA0809	931536	1108461	176926	2107533	1	81.9556	0.114669
TK1545-KO-RNA0810	931552	1108462	176911	2107532	2	81.9625	0.229337
TK1545-KO-RNA0811	931615	1513699	582085	2343842	1	27.7037	0.114669
TK1545-KO-RNA0812	931616	1048065	116450	1298775	2	76.7345	0.229337
TK1545-KO-RNA0813	931616	1815389	883774	3925699	2	30.5613	0.229337
TK1545-KO-RNA0814	931619	1552221	620603	2388236	2	26.4764	0.229337
TK1545-KO-RNA0815	932546	1788312	855767	3919403	1	31.5109	0.114669
TK1545-KO-RNA0816	940134	2025170	1085037	4613375	1	29.253	0.114669
TK1545-KO-RNA0817	940163	2025458	1085296	4675336	1	29.6388	0.114669
TK1545-KO-RNA0818	940175	1594833	654659	2401903	1	25.2427	0.114669
TK1545-KO-RNA0819	940175	1945788	1005614	4030623	2	27.5764	0.229337
TK1545-KO-RNA0820	945049	1772620	827572	1165253	2	9.68747	0.229337
TK1545-KO-RNA0821	947406	1007681	60276	22359	19	2.55214	2.17871
TK1545-KO-RNA0822	948846	1159644	210799	468613	1	15.2947	0.114669
TK1545-KO-RNA0823	952659	1087317	134659	39844	3	2.03575	0.344006
TK1545-KO-RNA0824	953023	961138	8116	1694	3	1.43604	0.344006
TK1545-KO-RNA0825	953972	1336074	382103	862321	1	15.5269	0.114669
TK1545-KO-RNA0826	954237	2026552	1072316	4706243	1	30.1959	0.114669
TK1545-KO-RNA0827	954990	2023346	1068357	3908063	1	25.1676	0.114669
TK1545-KO-RNA0828	961358	1746388	785031	3617537	2	31.7046	0.229337
TK1545-KO-RNA0829	961358	1746397	785040	3617537	5	31.7042	0.573343
TK1545-KO-RNA0830	961749	2035078	1073330	4876528	11	31.2589	1.26136
TK1545-KO-RNA0831	962513	1499353	536841	1007184	1	12.908	0.114669
TK1545-KO-RNA0832	963719	1914185	950467	1200674	2	8.69129	0.229337
TK1545-KO-RNA0833	963853	1095264	131412	1603552	2	83.9545	0.229337
TK1545-KO-RNA0834	963853	1762264	798412	3619146	1	31.1871	0.114669
TK1545-KO-RNA0835	963853	963919	67	721884	34	74129.1	3.89874
TK1545-KO-RNA0836	963853	1819197	855345	3659419	2	29.4352	0.229337
TK1545-KO-RNA0837	963855	1878292	914438	3691726	2	27.7761	0.229337
TK1545-KO-RNA0838	963862	1517765	553904	2061386	1	25.6048	0.114669
TK1545-KO-RNA0839	963873	2026666	1062794	4707773	1	30.4763	0.114669
TK1545-KO-RNA0840	963883	2026619	1062737	4707529	1	30.4764	0.114669
TK1545-KO-RNA0841	963885	1476875	512991	2041721	1	27.3831	0.114669
TK1545-KO-RNA0842	965502	2023865	1058364	3273492	1	21.28	0.114669
TK1545-KO-RNA0843	965617	1866618	901002	2691676	2	20.5538	0.229337
TK1545-KO-RNA0844	966032	1063300	97269	614554	2	43.4692	0.229337
TK1545-KO-RNA0845	974755	1626412	651658	1121642	2	11.8422	0.229337
TK1545-KO-RNA0846	974757	1243630	268874	756592	2	19.3602	0.229337
TK1545-KO-RNA0847	976148	1315979	339832	819716	2	16.5957	0.229337
TK1545-KO-RNA0848	981450	1594827	613378	1122368	2	12.5893	0.229337
TK1545-KO-RNA0849	986661	1333384	346724	848676	1	16.8405	0.114669
TK1545-KO-RNA0850	995178	1864709	869532	2671963	1	21.1418	0.114669
TK1545-KO-RNA0851	995186	1149524	154339	830411	1	37.018	0.114669
TK1545-KO-RNA0852	995255	2027573	1032319	3854350	1	25.6882	0.114669
TK1545-KO-RNA0853	995276	1866623	871348	2675635	2	21.1267	0.229337
TK1545-KO-RNA0854	1005345	1724446	719102	1131454	1	10.8254	0.114669
TK1545-KO-RNA0855	1005440	1108488	103049	813836	2	54.3362	0.229337
TK1545-KO-RNA0856	1005441	2023339	1017899	2903352	1	19.6242	0.114669
TK1545-KO-RNA0857	1006128	1691899	685772	1126188	1	11.2987	0.114669
TK1545-KO-RNA0858	1011380	1601577	590198	1019172	4	11.8808	0.458675
TK1545-KO-RNA0859	1018426	1724390	705965	1131634	1	11.0286	0.114669
TK1545-KO-RNA0860	1018446	1724389	705944	1131627	4	11.0288	0.458675
TK1545-KO-RNA0861	1020724	1935991	915268	1199047	1	9.0133	0.114669
TK1545-KO-RNA0862	1020727	1091497	70771	61850	1	6.01285	0.114669
TK1545-KO-RNA0863	1020734	1439021	418288	887900	2	14.6044	0.229337
TK1545-KO-RNA0864	1020737	1364753	344017	874012	2	17.4797	0.229337
TK1545-KO-RNA0865	1020738	1626412	605675	1111920	1	12.6308	0.114669
TK1545-KO-RNA0866	1021538	1522716	501179	1078691	1	14.8081	0.114669
TK1545-KO-RNA0867	1025638	1108487	82850	811789	2	67.4135	0.229337
TK1545-KO-RNA0868	1026300	1091058	64759	53796	1	5.71539	0.114669
TK1545-KO-RNA0869	1026322	1108489	82168	811682	4	67.9641	0.458675
TK1545-KO-RNA0870	1039027	1346522	307496	860720	1	19.2583	0.114669
TK1545-KO-RNA0871	1040628	2024534	983907	3248011	1	22.7122	0.114669
TK1545-KO-RNA0872	1040678	1335938	295261	838453	1	19.5375	0.114669
TK1545-KO-RNA0873	1040739	1594831	554093	1107621	1	13.7532	0.114669
TK1545-KO-RNA0874	1040747	1907926	867180	1178533	9	9.35037	1.03202
TK1545-KO-RNA0875	1040747	1850065	809319	1154061	2	9.81082	0.229337
TK1545-KO-RNA0876	1040748	1907918	867171	1178533	10	9.35046	1.14669
TK1545-KO-RNA0877	1040749	1850080	809332	1154111	3	9.81108	0.344006
TK1545-KO-RNA0878	1041041	1490927	449887	1038057	1	15.875	0.114669
TK1545-KO-RNA0879	1043309	1108487	65179	807337	2	85.2203	0.229337
TK1545-KO-RNA0880	1048133	1758107	709975	1126049	1	10.9121	0.114669
TK1545-KO-RNA0881	1052007	1981048	929042	1191597	2	8.8245	0.229337
TK1545-KO-RNA0882	1053771	2025726	971956	3472365	1	24.5796	0.114669
TK1545-KO-RNA0883	1053772	1053834	63	587087	3	64114.8	0.344006
TK1545-KO-RNA0884	1053772	2025051	971280	3303897	1	23.4034	0.114669
TK1545-KO-RNA0885	1053788	2027542	973755	3828466	1	27.0502	0.114669
TK1545-KO-RNA0886	1053800	2027051	973252	3740025	1	26.439	0.114669
TK1545-KO-RNA0887	1062849	1241866	179018	468437	1	18.0032	0.114669
TK1545-KO-RNA0888	1072671	1873797	801127	2086466	1	17.9187	0.114669
TK1545-KO-RNA0889	1081913	1241653	159741	464827	2	20.0203	0.229337
TK1545-KO-RNA0890	1086806	1875488	788683	2087010	1	18.2062	0.114669
TK1545-KO-RNA0891	1086836	1594829	507994	514338	1	6.96604	0.114669
TK1545-KO-RNA0892	1091035	1504566	413532	968870	2	16.1195	0.229337
TK1545-KO-RNA0893	1091037	1343917	252881	839118	1	22.8298	0.114669
TK1545-KO-RNA0894	1091037	1301490	210454	772010	1	25.2384	0.114669
TK1545-KO-RNA0895	1091037	1812886	721850	1123513	1	10.7085	0.114669
TK1545-KO-RNA0896	1091037	1167306	76270	437065	2	39.4265	0.229337
TK1545-KO-RNA0897	1091037	1506104	415068	970121	1	16.0806	0.114669
TK1545-KO-RNA0898	1091038	1327885	236848	811720	1	23.5794	0.114669
TK1545-KO-RNA0899	1091038	2044591	953554	1245781	1	8.98861	0.114669
TK1545-KO-RNA0900	1091038	1155231	64194	218975	1	23.4691	0.114669
TK1545-KO-RNA0901	1091038	1894657	803620	1158764	1	9.92066	0.114669
TK1545-KO-RNA0902	1091038	1762858	671821	1113448	1	11.4028	0.114669
TK1545-KO-RNA0903	1091038	1316116	225079	788433	1	24.1005	0.114669
TK1545-KO-RNA0904	1091038	1316076	225039	788433	2	24.1048	0.229337
TK1545-KO-RNA0905	1091038	1243626	152589	723604	1	32.6268	0.114669
TK1545-KO-RNA0906	1091038	1326456	235419	808645	3	23.6327	0.344006
TK1545-KO-RNA0907	1091038	1672024	580987	1098713	2	13.0111	0.229337
TK1545-KO-RNA0908	1091038	1316053	225016	787573	1	24.0809	0.114669
TK1545-KO-RNA0909	1091038	1257074	166037	764730	2	31.6883	0.229337
TK1545-KO-RNA0910	1091038	1830564	739527	1134634	2	10.556	0.229337
TK1545-KO-RNA0911	1091038	1282954	191917	767459	1	27.513	0.114669
TK1545-KO-RNA0912	1091039	2086514	995476	1303365	1	9.00806	0.114669
TK1545-KO-RNA0913	1091039	1452341	361303	905554	1	17.244	0.114669
TK1545-KO-RNA0914	1091039	1493419	402381	965850	2	16.5146	0.229337
TK1545-KO-RNA0915	1091039	1843990	752952	1137176	1	10.391	0.114669
TK1545-KO-RNA0916	1091039	1257081	166043	764730	3	31.6872	0.344006
TK1545-KO-RNA0917	1091040	1805098	714059	1122398	1	10.8146	0.114669
TK1545-KO-RNA0918	1091040	1529102	438063	973914	1	15.2961	0.114669
TK1545-KO-RNA0919	1091040	1121403	30364	206772	1	46.8521	0.114669
TK1545-KO-RNA0920	1091040	1758106	667067	1111917	3	11.4683	0.344006
TK1545-KO-RNA0921	1091041	1337116	246076	823124	1	23.014	0.114669
TK1545-KO-RNA0922	1091041	1301512	210472	774048	1	25.3029	0.114669
TK1545-KO-RNA0923	1091041	1340462	249422	834682	1	23.0241	0.114669
TK1545-KO-RNA0924	1091041	1333895	242855	820924	1	23.2569	0.114669
TK1545-KO-RNA0925	1091042	1243657	152616	723632	1	32.6222	0.114669
TK1545-KO-RNA0926	1091042	1342225	251184	836105	1	22.9016	0.114669
TK1545-KO-RNA0927	1091043	1244272	153230	727397	1	32.6606	0.114669
TK1545-KO-RNA0928	1091393	1907019	815627	1126114	4	9.4992	0.458675
TK1545-KO-RNA0929	1091396	1907027	815632	1126096	2	9.49899	0.229337
TK1545-KO-RNA0930	1091434	1699676	608243	1067167	1	12.0712	0.114669
TK1545-KO-RNA0931	1091441	1255525	164085	705537	1	29.5833	0.114669
TK1545-KO-RNA0932	1091442	1325313	233872	764257	1	22.4832	0.114669
TK1545-KO-RNA0933	1095244	1488025	392782	439817	1	7.704	0.114669
TK1545-KO-RNA0934	1095246	2058888	963643	3623463	1	25.8704	0.114669
TK1545-KO-RNA0935	1096200	1447042	350843	392153	2	7.69022	0.229337
TK1545-KO-RNA0936	1098457	1594827	496371	510980	1	7.08261	0.114669
TK1545-KO-RNA0937	1098543	1594828	496286	510844	2	7.08194	0.229337
TK1545-KO-RNA0938	1100990	1626346	525357	1002368	1	13.1271	0.114669
TK1545-KO-RNA0939	1101792	1333256	231465	644980	1	19.1715	0.114669
TK1545-KO-RNA0940	1103565	1626412	522848	912704	1	12.0102	0.114669
TK1545-KO-RNA0941	1107271	1107335	65	8015	1	848.372	0.114669
TK1545-KO-RNA0942	1108430	1486336	377907	434963	1	7.91887	0.114669
TK1545-KO-RNA0943	1108430	1878563	770134	2084334	1	18.6207	0.114669
TK1545-KO-RNA0944	1108430	2047226	938797	3275091	1	24.002	0.114669
TK1545-KO-RNA0945	1108430	1517252	408823	453220	1	7.62728	0.114669
TK1545-KO-RNA0946	1108431	1289676	181246	275564	1	10.4604	0.114669
TK1545-KO-RNA0947	1108432	1517515	409084	453535	2	7.62771	0.229337
TK1545-KO-RNA0948	1108432	1615846	507415	510685	2	6.92446	0.229337
TK1545-KO-RNA0949	1108432	1594821	486390	508911	45	7.19869	5.16009
TK1545-KO-RNA0950	1108432	1128172	19741	214891	1	74.8937	0.114669
TK1545-KO-RNA0951	1108432	1587101	478670	506106	1	7.27447	0.114669
TK1545-KO-RNA0952	1108432	1875486	767055	2081105	1	18.6665	0.114669
TK1545-KO-RNA0953	1108432	1517367	408936	453331	1	7.62704	0.114669
TK1545-KO-RNA0954	1108432	1513698	405267	448497	5	7.61403	0.573343
TK1545-KO-RNA0955	1108432	1207023	98592	230417	1	16.0794	0.114669
TK1545-KO-RNA0956	1108432	1524579	416148	476766	1	7.88231	0.114669
TK1545-KO-RNA0957	1108432	1193977	85546	225653	2	18.1484	0.229337
TK1545-KO-RNA0958	1108432	1578366	469935	498954	1	7.30498	0.114669
TK1545-KO-RNA0959	1108432	2082274	973843	3713873	3	26.2382	0.344006
TK1545-KO-RNA0960	1108432	1108488	57	209674	1	25308.5	0.114669
TK1545-KO-RNA0961	1108432	1149933	41502	218768	1	36.2669	0.114669
TK1545-KO-RNA0962	1108432	1600798	492367	509894	1	7.12504	0.114669
TK1545-KO-RNA0963	1108432	1875510	767079	2081976	2	18.6738	0.229337
TK1545-KO-RNA0964	1108432	2024353	915922	2486484	1	18.6777	0.114669
TK1545-KO-RNA0965	1108432	1594828	486397	508911	37	7.19858	4.24274
TK1545-KO-RNA0966	1108432	1623989	515558	512783	1	6.84309	0.114669
TK1545-KO-RNA0967	1108432	1734885	626454	2008032	1	22.0535	0.114669
TK1545-KO-RNA0968	1108433	2024200	915768	2453349	1	18.4319	0.114669
TK1545-KO-RNA0969	1108433	1822819	714387	2052468	12	19.7669	1.37602
TK1545-KO-RNA0970	1108433	1735604	627172	2008069	1	22.0287	0.114669
TK1545-KO-RNA0971	1108433	1266637	158205	272749	1	11.8615	0.114669
TK1545-KO-RNA0972	1108433	1790961	682529	2026132	1	20.4241	0.114669
TK1545-KO-RNA0973	1108433	2058864	950432	3619116	2	26.1986	0.229337
TK1545-KO-RNA0974	1108434	1864712	756279	2060083	1	18.7413	0.114669
TK1545-KO-RNA0975	1108435	1945846	837412	2137711	1	17.5633	0.114669
TK1545-KO-RNA0976	1108435	1517261	408827	453219	1	7.62719	0.114669
TK1545-KO-RNA0977	1108446	2024741	916296	2652503	1	19.9166	0.114669
TK1545-KO-RNA0978	1108448	1544188	435741	483246	1	7.6302	0.114669
TK1545-KO-RNA0979	1108448	2026542	918095	3096152	1	23.2023	0.114669
TK1545-KO-RNA0980	1108449	1945788	837340	2137614	1	17.564	0.114669
TK1545-KO-RNA0981	1108450	1594812	486363	508894	1	7.19885	0.114669
TK1545-KO-RNA0982	1108458	1522700	414243	476135	2	7.90808	0.229337
TK1545-KO-RNA0983	1108459	1615837	507379	510652	2	6.9245	0.229337
TK1545-KO-RNA0984	1108459	1402197	293739	372828	1	8.73259	0.114669
TK1545-KO-RNA0985	1108460	2022991	914532	2240955	1	16.8589	0.114669
TK1545-KO-RNA0986	1108460	1822904	714445	2052438	4	19.765	0.458675
TK1545-KO-RNA0987	1108460	1945841	837382	2137679	3	17.5637	0.344006
TK1545-KO-RNA0988	1108460	1815388	706929	2030321	8	19.7599	0.917349
TK1545-KO-RNA0989	1108460	1857405	748946	2058452	2	18.9098	0.229337
TK1545-KO-RNA0990	1108460	1520138	411679	455112	1	7.60599	0.114669
TK1545-KO-RNA0991	1108460	2058859	950400	3619081	6	26.1992	0.688012
TK1545-KO-RNA0992	1108460	1293292	184833	278485	2	10.3662	0.229337
TK1545-KO-RNA0993	1108460	1522929	414470	476375	2	7.90773	0.229337
TK1545-KO-RNA0994	1108460	2023545	915086	2319448	1	17.4389	0.114669
TK1545-KO-RNA0995	1108460	1587101	478642	506073	2	7.27442	0.229337
TK1545-KO-RNA0996	1108460	2058886	950427	3619085	3	26.1985	0.344006
TK1545-KO-RNA0997	1108460	1486336	377877	434930	2	7.9189	0.229337
TK1545-KO-RNA0998	1108460	2024196	915737	2453288	2	18.4321	0.229337
TK1545-KO-RNA0999	1108460	1517258	408799	453187	4	7.62717	0.458675
TK1545-KO-RNA1000	1108460	2055072	946613	3277129	2	23.8187	0.229337
TK1545-KO-RNA1001	1108460	1871456	762997	2073636	1	18.6985	0.114669
TK1545-KO-RNA1002	1108460	1518604	410145	454245	1	7.61989	0.114669
TK1545-KO-RNA1003	1108460	1355708	247249	285144	2	7.93461	0.229337
TK1545-KO-RNA1004	1108460	1600798	492339	509861	2	7.12498	0.229337
TK1545-KO-RNA1005	1108460	2040819	932360	3269911	2	24.1295	0.229337
TK1545-KO-RNA1006	1108460	1748072	639613	2009696	1	21.6177	0.114669
TK1545-KO-RNA1007	1108460	1734977	626518	2008002	2	22.0509	0.229337
TK1545-KO-RNA1008	1108460	1524582	416123	476736	6	7.88229	0.688012
TK1545-KO-RNA1009	1108460	1819531	711072	2051886	1	19.8534	0.114669
TK1545-KO-RNA1010	1108460	1137974	29515	215884	2	50.3238	0.229337
TK1545-KO-RNA1011	1108460	1518546	410087	454210	2	7.62038	0.229337
TK1545-KO-RNA1012	1108460	1517515	409056	453502	4	7.62768	0.458675
TK1545-KO-RNA1013	1108460	1787897	679438	2023931	1	20.4947	0.114669
TK1545-KO-RNA1014	1108460	1878560	770101	2084294	2	18.6212	0.229337
TK1545-KO-RNA1015	1108460	1945788	837329	2137598	1	17.5641	0.114669
TK1545-KO-RNA1016	1108461	2038255	929795	3269250	2	24.1912	0.229337
TK1545-KO-RNA1017	1108461	1594827	486367	508878	203	7.19856	23.2777
TK1545-KO-RNA1018	1108461	1582168	473708	504402	1	7.32592	0.114669
TK1545-KO-RNA1019	1108461	1517371	408911	453301	4	7.627	0.458675
TK1545-KO-RNA1020	1108461	1538890	430430	482227	2	7.70806	0.229337
TK1545-KO-RNA1021	1108462	1522718	414257	476143	10	7.90794	1.14669
TK1545-KO-RNA1022	1108462	1400214	291753	371345	2	8.75706	0.229337
TK1545-KO-RNA1023	1108462	1172524	64063	224270	1	24.0857	0.114669
TK1545-KO-RNA1024	1108552	2026467	917916	2876398	1	21.5597	0.114669
TK1545-KO-RNA1025	1108821	1654123	545303	306783	1	3.8707	0.114669
TK1545-KO-RNA1026	1117482	1925981	808500	1900219	1	16.1704	0.114669
TK1545-KO-RNA1027	1117484	1594830	477347	297672	1	4.29042	0.114669
TK1545-KO-RNA1028	1119774	1594828	475055	296538	2	4.2947	0.229337
TK1545-KO-RNA1029	1122384	2070092	947709	1087099	1	7.89206	0.114669
TK1545-KO-RNA1030	1122385	1316104	193720	581383	1	20.6483	0.114669
TK1545-KO-RNA1031	1122386	1316116	193731	581380	1	20.647	0.114669
TK1545-KO-RNA1032	1125881	1858883	733003	1844154	1	17.3096	0.114669
TK1545-KO-RNA1033	1125881	2026552	900672	2882486	1	22.019	0.114669
TK1545-KO-RNA1034	1128212	1848071	719860	926606	3	8.85611	0.344006
TK1545-KO-RNA1035	1128268	1353681	225414	638104	1	19.4763	0.114669
TK1545-KO-RNA1036	1128269	1353673	225405	638104	3	19.4771	0.344006
TK1545-KO-RNA1037	1135147	1337097	201951	606912	1	20.6764	0.114669
TK1545-KO-RNA1038	1136778	1347126	210349	627955	3	20.5392	0.344006
TK1545-KO-RNA1039	1136778	1347118	210341	627954	1	20.54	0.114669
TK1545-KO-RNA1040	1144149	1179181	35033	7780	2	1.52791	0.229337
TK1545-KO-RNA1041	1148119	1431712	283594	167593	1	4.06588	0.114669
TK1545-KO-RNA1042	1149906	1762042	612137	1791666	1	20.1375	0.114669
TK1545-KO-RNA1043	1154737	2025462	870726	2562385	2	20.2469	0.229337
TK1545-KO-RNA1044	1157770	2072889	915120	1076769	1	8.09544	0.114669
TK1545-KO-RNA1045	1157890	1612584	454695	777362	40	11.7625	4.58675
TK1545-KO-RNA1046	1157893	1612576	454684	776618	55	11.7515	6.30678
TK1545-KO-RNA1047	1157900	1612590	454691	775604	6	11.736	0.688012
TK1545-KO-RNA1048	1159583	1159644	62	195173	1	21658.3	0.114669
TK1545-KO-RNA1049	1165833	1822819	656987	1830812	1	19.1727	0.114669
TK1545-KO-RNA1050	1165940	1845561	679622	1836159	1	18.5883	0.114669
TK1545-KO-RNA1051	1166352	1594827	428476	286222	2	4.59592	0.229337
TK1545-KO-RNA1052	1167251	1490925	323675	215406	2	4.57873	0.229337
TK1545-KO-RNA1053	1167275	1739297	572023	685577	2	8.24591	0.229337
TK1545-KO-RNA1054	1167275	1330302	163028	391993	1	16.5429	0.114669
TK1545-KO-RNA1055	1167282	1315979	148698	363746	1	16.8302	0.114669
TK1545-KO-RNA1056	1167282	1739297	572016	685577	2	8.24602	0.229337
TK1545-KO-RNA1057	1167289	1739300	572012	685577	1	8.24607	0.114669
TK1545-KO-RNA1058	1169310	1858724	689415	703536	1	7.02104	0.114669
TK1545-KO-RNA1059	1184907	1517258	332352	227660	1	4.71286	0.114669
TK1545-KO-RNA1060	1198893	2070092	871200	846884	1	6.68809	0.114669
TK1545-KO-RNA1061	1200138	1594828	394691	282382	5	4.92239	0.573343
TK1545-KO-RNA1062	1200139	1490929	290791	212867	1	5.03644	0.114669
TK1545-KO-RNA1063	1200143	2066969	866827	3483861	1	27.6519	0.114669
TK1545-KO-RNA1064	1200778	1594827	394050	280565	1	4.89867	0.114669
TK1545-KO-RNA1065	1200785	1578805	378021	271262	1	4.93707	0.114669
TK1545-KO-RNA1066	1200786	1522702	321917	247816	1	5.29641	0.114669
TK1545-KO-RNA1067	1200787	1594826	394040	280560	1	4.89871	0.114669
TK1545-KO-RNA1068	1200788	1355710	154923	56825	1	2.52359	0.114669
TK1545-KO-RNA1069	1200796	1594826	394031	280542	6	4.89851	0.688012
TK1545-KO-RNA1070	1208370	1594826	386457	278177	1	4.9524	0.114669
TK1545-KO-RNA1071	1213810	1448068	234259	455641	2	13.382	0.229337
TK1545-KO-RNA1072	1215897	1346630	130734	393959	2	20.7328	0.229337
TK1545-KO-RNA1073	1220234	2055613	835380	801681	1	6.60258	0.114669
TK1545-KO-RNA1074	1220642	1316116	95475	337847	1	24.3459	0.114669
TK1545-KO-RNA1075	1221671	1793354	571684	666282	14	8.01859	1.60536
TK1545-KO-RNA1076	1226948	1227017	70	17658	10	1735.56	1.14669
TK1545-KO-RNA1077	1226948	1583329	356382	272446	1	5.2597	0.114669
TK1545-KO-RNA1078	1226948	1355710	128763	52593	1	2.81017	0.114669
TK1545-KO-RNA1079	1226949	1886026	659078	1855326	2	19.3678	0.229337
TK1545-KO-RNA1080	1226949	2066968	840020	3477806	2	28.4847	0.229337
TK1545-KO-RNA1081	1226951	2027109	800159	2914417	1	25.0594	0.114669
TK1545-KO-RNA1082	1227440	2056815	829376	802105	2	6.65389	0.229337
TK1545-KO-RNA1083	1230583	1357231	126649	34707	5	1.88543	0.573343
TK1545-KO-RNA1084	1230913	1715543	484631	275434	1	3.91023	0.114669
TK1545-KO-RNA1085	1233341	1879653	646313	1832892	1	19.5115	0.114669
TK1545-KO-RNA1086	1240868	1443358	202491	119470	2	4.05928	0.229337
TK1545-KO-RNA1087	1241504	1314255	72752	320823	1	30.3401	0.114669
TK1545-KO-RNA1088	1241856	1453602	211747	442334	1	14.3724	0.114669
TK1545-KO-RNA1089	1241907	1626412	384506	624895	2	11.1815	0.229337
TK1545-KO-RNA1090	1243510	1243570	61	250524	1	28256.3	0.114669
TK1545-KO-RNA1091	1243513	1618439	374927	537581	1	9.86491	0.114669
TK1545-KO-RNA1092	1243608	1959318	715711	465944	1	4.47911	0.114669
TK1545-KO-RNA1093	1244233	2042373	798141	517889	1	4.4643	0.114669
TK1545-KO-RNA1094	1244542	2070093	825552	566498	1	4.72117	0.114669
TK1545-KO-RNA1095	1254118	1337758	83641	92218	1	7.58565	0.114669
TK1545-KO-RNA1096	1254263	2024264	770002	2207580	2	19.7252	0.229337
TK1545-KO-RNA1097	1255488	1303700	48213	37235	1	5.31353	0.114669
TK1545-KO-RNA1098	1255489	1779260	523772	378460	1	4.97134	0.114669
TK1545-KO-RNA1099	1255491	1493099	237609	225432	1	6.52753	0.114669
TK1545-KO-RNA1100	1255499	1570809	315311	239336	1	5.22234	0.114669
TK1545-KO-RNA1101	1255640	1255693	54	223	2	28.4124	0.229337
TK1545-KO-RNA1102	1256208	1936635	680428	433146	1	4.37974	0.114669
TK1545-KO-RNA1103	1257017	1820296	563280	366520	1	4.47682	0.114669
TK1545-KO-RNA1104	1257042	1371760	114719	97230	1	5.83124	0.114669
TK1545-KO-RNA1105	1257562	2023489	765928	2046406	2	18.3823	0.229337
TK1545-KO-RNA1106	1263224	1264580	1357	105	1	0.53236	0.114669
TK1545-KO-RNA1107	1266349	2023672	757324	2093541	1	19.0194	0.114669
TK1545-KO-RNA1108	1281764	1371790	90027	93414	1	7.13897	0.114669
TK1545-KO-RNA1109	1289756	2026100	736345	2776794	1	25.9453	0.114669
TK1545-KO-RNA1110	1289892	2023992	734101	2149498	2	20.1455	0.229337
TK1545-KO-RNA1111	1293266	2025595	732330	2589198	1	24.3251	0.114669
TK1545-KO-RNA1112	1293268	1659757	366490	239229	1	4.49105	0.114669
TK1545-KO-RNA1113	1297028	1330452	33425	47192	2	9.71389	0.229337
TK1545-KO-RNA1114	1301478	1943732	642255	407964	1	4.37029	0.114669
TK1545-KO-RNA1115	1310870	2043589	732720	468494	1	4.39908	0.114669
TK1545-KO-RNA1116	1311903	1436325	124423	82476	1	4.56061	0.114669
TK1545-KO-RNA1117	1313480	1491037	177558	161818	2	6.27022	0.229337
TK1545-KO-RNA1118	1315955	1328358	12404	28458	1	15.7848	0.114669
TK1545-KO-RNA1119	1315955	1935969	620015	391704	2	4.34662	0.229337
TK1545-KO-RNA1120	1315956	1798246	482291	335504	1	4.78613	0.114669
TK1545-KO-RNA1121	1315956	1802965	487010	337463	1	4.76743	0.114669
TK1545-KO-RNA1122	1315956	1498879	182924	182911	1	6.87963	0.114669
TK1545-KO-RNA1123	1315957	1758106	442150	327871	1	5.10187	0.114669
TK1545-KO-RNA1124	1319078	1406632	87555	97668	2	7.67481	0.229337
TK1545-KO-RNA1125	1320190	1349355	29166	58749	1	13.8586	0.114669
TK1545-KO-RNA1126	1322031	1690447	368417	311676	1	5.82049	0.114669
TK1545-KO-RNA1127	1322468	2074822	752355	3429748	1	31.3643	0.114669
TK1545-KO-RNA1128	1323065	1371490	48426	64834	2	9.21129	0.229337
TK1545-KO-RNA1129	1323655	1751940	428286	316117	1	5.0782	0.114669
TK1545-KO-RNA1130	1325290	1657657	332368	292317	1	6.05105	0.114669
TK1545-KO-RNA1131	1326653	1656678	330026	281605	1	5.87068	0.114669
TK1545-KO-RNA1132	1329052	1941987	612936	362098	1	4.0645	0.114669
TK1545-KO-RNA1133	1330280	1758106	427827	296285	1	4.76472	0.114669
TK1545-KO-RNA1134	1333052	1514558	181507	167508	1	6.34948	0.114669
TK1545-KO-RNA1135	1337186	2055430	718245	429006	1	4.10948	0.114669
TK1545-KO-RNA1136	1337787	1419380	81594	31729	2	2.67543	0.229337
TK1545-KO-RNA1137	1342216	1959327	617112	344877	1	3.845	0.114669
TK1545-KO-RNA1138	1348510	1834217	485708	290315	1	4.11235	0.114669
TK1545-KO-RNA1139	1348608	1650670	302063	243730	1	5.55146	0.114669
TK1545-KO-RNA1140	1369341	1594829	225489	222425	2	6.78663	0.229337
TK1545-KO-RNA1141	1369349	1594827	225479	222422	5	6.78684	0.573343
TK1545-KO-RNA1142	1371726	2082276	710551	3426806	2	33.1811	0.229337
TK1545-KO-RNA1143	1371727	1502920	131194	156662	1	8.21572	0.114669
TK1545-KO-RNA1144	1371727	2025861	654135	2643928	1	27.8085	0.114669
TK1545-KO-RNA1145	1371727	2055078	683352	2990099	2	30.1049	0.229337
TK1545-KO-RNA1146	1371729	1371790	62	79569	3	8829.75	0.344006
TK1545-KO-RNA1147	1371728	2039748	668021	2982679	1	30.7194	0.114669
TK1545-KO-RNA1148	1371728	2069295	697568	3423812	2	33.7691	0.229337
TK1545-KO-RNA1149	1371763	1411690	39928	94090	1	16.2129	0.114669
TK1545-KO-RNA1150	1374491	1724393	349903	161008	1	3.16589	0.114669
TK1545-KO-RNA1151	1374498	1724387	349890	161008	1	3.16601	0.114669
TK1545-KO-RNA1152	1386108	1943731	557624	321495	2	3.9667	0.229337
TK1545-KO-RNA1153	1397873	2056809	658937	396503	1	4.13998	0.114669
TK1545-KO-RNA1154	1399695	2002927	603233	1771287	77	20.2023	8.82949
TK1545-KO-RNA1155	1399695	1904351	504657	1720598	5	23.4574	0.573343
TK1545-KO-RNA1156	1402642	1795108	392467	1653415	1	28.9851	0.114669
TK1545-KO-RNA1157	1402684	1594827	192144	135959	1	4.8683	0.114669
TK1545-KO-RNA1158	1402876	2060211	657336	3316013	1	34.7076	0.114669
TK1545-KO-RNA1159	1404724	1594826	190103	131950	1	4.77547	0.114669
TK1545-KO-RNA1160	1406304	1594828	188525	131287	2	4.79125	0.229337
TK1545-KO-RNA1161	1425357	1594832	169476	125637	1	5.10041	0.114669
TK1545-KO-RNA1162	1426898	1594828	167931	125352	2	5.13566	0.229337
TK1545-KO-RNA1163	1428108	1594834	166727	125099	1	5.16231	0.114669
TK1545-KO-RNA1164	1428632	1518173	89542	68831	2	5.28875	0.229337
TK1545-KO-RNA1165	1432357	1594827	162471	123146	2	5.21483	0.229337
TK1545-KO-RNA1166	1432366	1881767	449402	1700150	1	26.0285	0.114669
TK1545-KO-RNA1167	1436390	1458164	21775	46030	1	14.5438	0.114669
TK1545-KO-RNA1168	1442412	2026370	583959	2684934	1	31.6335	0.114669
TK1545-KO-RNA1169	1446148	2064722	618575	391514	1	4.35463	0.114669
TK1545-KO-RNA1170	1446209	1446268	60	36039	1	4132.54	0.114669
TK1545-KO-RNA1171	1448754	1594621	145868	118696	1	5.59851	0.114669
TK1545-KO-RNA1172	1448761	1594627	145867	118725	1	5.59991	0.114669
TK1545-KO-RNA1173	1452361	1985050	532690	285467	2	3.68704	0.229337
TK1545-KO-RNA1174	1458142	1626420	168279	179802	1	7.35124	0.114669
TK1545-KO-RNA1175	1467698	2025981	558284	2571627	1	31.6919	0.114669
TK1545-KO-RNA1176	1470387	2063154	592768	342315	1	3.97317	0.114669
TK1545-KO-RNA1177	1470406	1829831	359426	210525	1	4.02986	0.114669
TK1545-KO-RNA1178	1476851	1476917	67	42613	6	4375.86	0.688012
TK1545-KO-RNA1179	1476851	2026988	550138	2751592	2	34.4119	0.229337
TK1545-KO-RNA1180	1476852	2026999	550148	2751832	1	34.4143	0.114669
TK1545-KO-RNA1181	1476852	2022990	546139	1849395	1	23.2982	0.114669
TK1545-KO-RNA1182	1476866	2027543	550678	2841110	1	35.4966	0.114669
TK1545-KO-RNA1183	1476879	2027295	550417	2782939	2	34.7863	0.229337
TK1545-KO-RNA1184	1476880	2024344	547465	2094835	1	26.3263	0.114669
TK1545-KO-RNA1185	1476880	2027630	550751	2868414	1	35.833	0.114669
TK1545-KO-RNA1186	1476881	2023789	546909	1976816	1	24.8684	0.114669
TK1545-KO-RNA1187	1476881	2025891	549011	2543133	1	31.8702	0.114669
TK1545-KO-RNA1188	1476881	1726080	249200	1615017	1	44.5887	0.114669
TK1545-KO-RNA1189	1476881	2027541	550661	2840918	3	35.4953	0.344006
TK1545-KO-RNA1190	1476881	2025657	548777	2482157	2	31.1193	0.229337
TK1545-KO-RNA1191	1476881	2022950	546070	1842498	3	23.2143	0.344006
TK1545-KO-RNA1192	1476881	2027166	550286	2758634	1	34.4907	0.114669
TK1545-KO-RNA1193	1480442	2024304	543863	2049349	1	25.9252	0.114669
TK1545-KO-RNA1194	1482430	2070115	587686	375772	1	4.39921	0.114669
TK1545-KO-RNA1195	1490036	1789060	299025	1590046	1	36.5846	0.114669
TK1545-KO-RNA1196	1490697	1517259	26563	16740	2	4.33585	0.229337
TK1545-KO-RNA1197	1490706	1783980	293275	1583227	2	37.1419	0.229337
TK1545-KO-RNA1198	1490844	1873339	382496	1640001	1	29.4994	0.114669
TK1545-KO-RNA1199	1490845	1578285	87441	60963	1	4.79675	0.114669
TK1545-KO-RNA1200	1490906	2026107	535202	2614374	2	33.6083	0.229337
TK1545-KO-RNA1201	1490906	2026121	535216	2614548	1	33.6096	0.114669
TK1545-KO-RNA1202	1501801	1594825	93025	65966	1	4.87884	0.114669
TK1545-KO-RNA1203	1502560	2027571	525012	2796459	1	36.6467	0.114669
TK1545-KO-RNA1204	1511849	1582172	70324	59143	1	5.78623	0.114669
TK1545-KO-RNA1205	1514343	1594832	80490	60242	1	5.14936	0.114669
TK1545-KO-RNA1206	1514356	1594826	80471	60226	2	5.14921	0.229337
TK1545-KO-RNA1207	1514369	1594825	80457	60211	1	5.14882	0.114669
TK1545-KO-RNA1208	1516967	1594831	77865	55924	2	4.94142	0.229337
TK1545-KO-RNA1209	1522650	2023184	500535	1823572	2	25.066	0.229337
TK1545-KO-RNA1210	1522985	1594825	71841	32503	1	3.11277	0.114669
TK1545-KO-RNA1211	1532404	1532529	126	108	6	5.89725	0.688012
TK1545-KO-RNA1212	1533990	1594829	60840	28717	2	3.24748	0.229337
TK1545-KO-RNA1213	1535549	2023345	487797	1818523	1	25.6493	0.114669
TK1545-KO-RNA1214	1535979	1620804	84826	30214	2	2.45062	0.229337
TK1545-KO-RNA1215	1536076	1594827	58752	28045	1	3.28419	0.114669
TK1545-KO-RNA1216	1545892	2023676	477785	1874561	1	26.9937	0.114669
TK1545-KO-RNA1217	1546258	1878265	332008	1591835	2	32.9872	0.229337
TK1545-KO-RNA1218	1546615	1594827	48213	16667	1	2.37842	0.114669
TK1545-KO-RNA1219	1549945	1758106	208162	136276	1	4.50416	0.114669
TK1545-KO-RNA1220	1549953	1669340	119388	122868	1	7.08067	0.114669
TK1545-KO-RNA1221	1553977	2057909	503933	279476	1	3.81564	0.114669
TK1545-KO-RNA1222	1577411	1788311	210901	1526063	3	49.784	0.344006
TK1545-KO-RNA1223	1593064	1593134	71	9633	1	933.468	0.114669
TK1545-KO-RNA1224	1593221	1907199	313979	172768	3	3.78581	0.344006
TK1545-KO-RNA1225	1594795	2027542	432748	2724185	1	43.3109	0.114669
TK1545-KO-RNA1226	1594800	2023768	428969	1858328	2	29.8052	0.229337
TK1545-KO-RNA1227	1594800	2025609	430810	2363575	1	37.7468	0.114669
TK1545-KO-RNA1228	1594800	2023578	428779	1814934	2	29.1221	0.229337
TK1545-KO-RNA1229	1594800	1762044	167245	1501667	1	61.7755	0.114669
TK1545-KO-RNA1230	1594800	1892747	297948	1580725	1	36.5016	0.114669
TK1545-KO-RNA1231	1594800	2025597	430798	2359478	2	37.6824	0.229337
TK1545-KO-RNA1232	1594800	2024307	429508	1975690	2	31.6478	0.229337
TK1545-KO-RNA1233	1594800	2025589	430790	2358074	1	37.6607	0.114669
TK1545-KO-RNA1234	1594801	1800996	206196	1518251	2	50.6593	0.229337
TK1545-KO-RNA1235	1594801	1762036	167236	1501658	3	61.7785	0.344006
TK1545-KO-RNA1236	1594801	2036713	441913	2760158	2	42.9728	0.229337
TK1545-KO-RNA1237	1594801	2027571	432771	2730941	3	43.416	0.344006
TK1545-KO-RNA1238	1594801	2023782	428982	1859863	2	29.829	0.229337
TK1545-KO-RNA1239	1594803	2020638	425836	1636277	1	26.4369	0.114669
TK1545-KO-RNA1240	1594803	2025582	430780	2356409	4	37.6349	0.458675
TK1545-KO-RNA1241	1594804	2023496	428693	1807151	2	29.0031	0.229337
TK1545-KO-RNA1242	1594808	1788040	193233	1515354	1	53.9547	0.114669
TK1545-KO-RNA1243	1594808	1762044	167237	1501633	1	61.7771	0.114669
TK1545-KO-RNA1244	1594808	1762037	167230	1501630	2	61.7796	0.229337
TK1545-KO-RNA1245	1601242	1601583	342	490	4	9.85748	0.458675
TK1545-KO-RNA1246	1601242	2070092	468851	299041	1	4.38826	0.114669
TK1545-KO-RNA1247	1626300	2004271	377972	189228	1	3.44447	0.114669
TK1545-KO-RNA1248	1626384	1661665	35282	48544	2	9.46626	0.229337
TK1545-KO-RNA1249	1626385	1959315	332931	135784	2	2.80602	0.229337
TK1545-KO-RNA1250	1628572	1865021	236450	1548837	1	45.0674	0.114669
TK1545-KO-RNA1251	1630320	1917525	287206	1596057	1	38.2341	0.114669
TK1545-KO-RNA1252	1658506	2070092	411587	201833	2	3.37386	0.229337
TK1545-KO-RNA1253	1660655	1840999	180345	43419	1	1.65643	0.114669
TK1545-KO-RNA1254	1691283	1959315	268033	80051	1	2.05482	0.114669
TK1545-KO-RNA1255	1705806	2054810	349005	2752043	1	54.2525	0.114669
TK1545-KO-RNA1256	1710007	1901073	191067	54910	1	1.97725	0.114669
TK1545-KO-RNA1257	1712033	1945779	233747	1612965	1	47.4761	0.114669
TK1545-KO-RNA1258	1719397	2024097	304701	1919105	1	43.3332	0.114669
TK1545-KO-RNA1259	1724113	1959316	235204	74885	1	2.19051	0.114669
TK1545-KO-RNA1260	1724641	1879653	155013	1556854	2	69.0997	0.229337
TK1545-KO-RNA1261	1726020	2023657	297638	1837374	2	42.4723	0.229337
TK1545-KO-RNA1262	1726020	2024197	298178	1924769	1	44.4119	0.114669
TK1545-KO-RNA1263	1726021	1726082	62	1478232	3	164039	0.344006
TK1545-KO-RNA1264	1743093	1762039	18947	1654	1	0.600608	0.114669
TK1545-KO-RNA1265	1746345	2024301	277957	473745	2	11.7264	0.229337
TK1545-KO-RNA1266	1757705	1757770	66	74	1	7.71408	0.114669
TK1545-KO-RNA1267	1762153	2025678	263526	863519	1	22.5447	0.114669
TK1545-KO-RNA1268	1762251	2022996	260746	229825	2	6.06423	0.229337
TK1545-KO-RNA1269	1769669	2025030	255362	693195	1	18.6765	0.114669
TK1545-KO-RNA1270	1775829	1886842	111014	30358	1	1.88144	0.114669
TK1545-KO-RNA1271	1777206	2026022	248817	947424	5	26.1975	0.573343
TK1545-KO-RNA1272	1778912	1778970	59	14	1	1.63257	0.114669
TK1545-KO-RNA1273	1783975	1886019	102045	68753	1	4.63549	0.114669
TK1545-KO-RNA1274	1784649	1785577	929	729	2	5.39893	0.229337
TK1545-KO-RNA1275	1784662	1785579	918	739	53	5.53857	6.07744
TK1545-KO-RNA1276	1785605	1975516	189912	119835	1	4.34138	0.114669
TK1545-KO-RNA1277	1786694	1965876	179183	118362	1	4.54477	0.114669
TK1545-KO-RNA1278	1787261	1787341	81	343	1	29.1343	0.114669
TK1545-KO-RNA1279	1787467	2026978	239512	1119018	2	32.1444	0.229337
TK1545-KO-RNA1280	1787469	1826248	38780	30019	1	5.3258	0.114669
TK1545-KO-RNA1281	1790080	2025582	235503	839041	1	24.5122	0.114669
TK1545-KO-RNA1282	1791895	2020445	228551	125773	1	3.78617	0.114669
TK1545-KO-RNA1283	1796468	1912731	116264	44035	5	2.60585	0.573343
TK1545-KO-RNA1284	1800963	1889416	88454	62712	1	4.87786	0.114669
TK1545-KO-RNA1285	1801062	2023230	222169	253739	2	7.85778	0.229337
TK1545-KO-RNA1286	1806108	1943514	137407	54367	1	2.72222	0.114669
TK1545-KO-RNA1287	1819176	2027515	208340	1177755	1	38.8936	0.114669
TK1545-KO-RNA1288	1822881	2023491	200611	263365	1	9.03232	0.114669
TK1545-KO-RNA1289	1824816	2023672	198857	313061	1	10.8314	0.114669
TK1545-KO-RNA1290	1826865	1826930	66	477	2	49.7245	0.229337
TK1545-KO-RNA1291	1826911	2027243	200333	1119655	1	38.4528	0.114669
TK1545-KO-RNA1292	1842335	1863909	21575	8097	1	2.58208	0.114669
TK1545-KO-RNA1293	1848963	2020443	171481	105486	1	4.23229	0.114669
TK1545-KO-RNA1294	1849270	1982802	133533	52832	1	2.7221	0.114669
TK1545-KO-RNA1295	1853128	1959316	106189	42006	1	2.72162	0.114669
TK1545-KO-RNA1296	1858703	2056671	197969	114232	1	3.96997	0.114669
TK1545-KO-RNA1297	1866905	1868416	1512	1384	3	6.29768	0.344006
TK1545-KO-RNA1298	1868587	2022684	154098	139084	2	6.20978	0.229337
TK1545-KO-RNA1299	1869520	2026107	156588	980308	2	43.0725	0.229337
TK1545-KO-RNA1300	1869801	1874862	5062	7982	1	10.8489	0.114669
TK1545-KO-RNA1301	1869809	1874864	5056	7981	2	10.8604	0.229337
TK1545-KO-RNA1302	1873769	1955339	81571	60113	1	5.07024	0.114669
TK1545-KO-RNA1303	1875781	1902098	26318	8916	2	2.33084	0.229337
TK1545-KO-RNA1304	1878238	2016614	138377	60178	1	2.99206	0.114669
TK1545-KO-RNA1305	1885664	2035735	150072	1180998	2	54.1434	0.229337
TK1545-KO-RNA1306	1889398	2027572	138175	1150406	1	57.2819	0.114669
TK1545-KO-RNA1307	1894518	2056815	162298	106829	1	4.52868	0.114669
TK1545-KO-RNA1308	1898575	1898626	52	0	2	0	0.229337
TK1545-KO-RNA1309	1902968	1904077	1110	141	2	0.873961	0.229337
TK1545-KO-RNA1310	1913493	2027476	113984	1106682	1	66.7998	0.114669
TK1545-KO-RNA1311	1913494	2024227	110734	367488	1	22.8328	0.114669
TK1545-KO-RNA1312	1921912	1921981	70	0	1	0	0.114669
TK1545-KO-RNA1313	1945727	2024118	78392	332280	1	29.1628	0.114669
TK1545-KO-RNA1314	1945728	1945789	62	23156	1292	2569.61	148.152
TK1545-KO-RNA1315	1953929	2023666	69738	227181	1	22.4129	0.114669
TK1545-KO-RNA1316	2005484	2005536	53	104	1	13.5006	0.114669
TK1545-KO-RNA1317	2020519	2074823	54305	1567333	2	198.572	0.229337
TK1545-KO-RNA1318	2022670	2058662	35993	1132452	1	216.47	0.114669
TK1545-KO-RNA1319	2022670	2025257	2588	580729	2	1543.85	0.229337
TK1545-KO-RNA1320	2022671	2023159	489	133094	2	1872.6	0.229337
TK1545-KO-RNA1321	2022679	2026097	3419	888679	2	1788.31	0.229337
TK1545-KO-RNA1322	2022693	2023676	984	184651	1	1291.08	0.114669
TK1545-KO-RNA1323	2022726	2026407	3682	873611	1	1632.41	0.114669
TK1545-KO-RNA1324	2022727	2082141	59415	1503736	1	174.129	0.114669
TK1545-KO-RNA1325	2022801	2024382	1582	268720	53186	1168.66	6098.77
TK1545-KO-RNA1326	2022830	2023330	501	81231	2	1115.53	0.229337
TK1545-KO-RNA1327	2022865	2026754	3890	885143	2	1565.52	0.229337
TK1545-KO-RNA1328	2022865	2027063	4199	926293	1	1517.74	0.114669
TK1545-KO-RNA1329	2022953	2023171	219	52519	2	1649.94	0.229337
TK1545-KO-RNA1330	2023158	2023795	638	122475	1	1320.76	0.114669
TK1545-KO-RNA1331	2023284	2026064	2781	766079	1	1895.26	0.114669
TK1545-KO-RNA1332	2023284	2082270	58987	1432644	1	167.101	0.114669
TK1545-KO-RNA1333	2023313	2039601	16289	982878	1	415.146	0.114669
TK1545-KO-RNA1334	2023344	2024313	970	191895	2	1361.09	0.229337
TK1545-KO-RNA1335	2023461	2027100	3640	835829	2	1579.84	0.229337
TK1545-KO-RNA1336	2023612	2043948	20337	953243	2	322.487	0.229337
TK1545-KO-RNA1337	2023635	2026094	2460	727950	2	2035.93	0.229337
TK1545-KO-RNA1338	2023636	2026937	3302	810885	1	1689.58	0.114669
TK1545-KO-RNA1339	2023742	2024208	467	90074	8	1327.02	0.917349
TK1545-KO-RNA1340	2023765	2024039	275	62717	2	1569.09	0.229337
TK1545-KO-RNA1341	2023809	2027610	3802	893230	1	1616.39	0.114669
TK1545-KO-RNA1342	2023810	2060169	36360	1253334	1	237.159	0.114669
TK1545-KO-RNA1343	2023811	2060177	36367	1253325	9	237.111	1.03202
TK1545-KO-RNA1344	2023811	2027500	3690	833573	1	1554.22	0.114669
TK1545-KO-RNA1345	2023811	2025898	2088	568063	1	1871.81	0.114669
TK1545-KO-RNA1346	2023861	2024019	159	55088	2	2383.72	0.229337
TK1545-KO-RNA1347	2023862	2026959	3098	767009	1	1703.39	0.114669
TK1545-KO-RNA1348	2023866	2025952	2087	583922	5	1924.99	0.573343
TK1545-KO-RNA1349	2023866	2026101	2236	678870	2	2088.87	0.229337
TK1545-KO-RNA1350	2023866	2026459	2594	712171	1	1888.91	0.114669
TK1545-KO-RNA1351	2023867	2024288	422	105831	16	1725.43	1.8347
TK1545-KO-RNA1352	2023868	2025438	1571	394786	1	1728.95	0.114669
TK1545-KO-RNA1353	2024038	2024162	125	25527	2	1405.03	0.229337
TK1545-KO-RNA1354	2024201	2025375	1175	285644	1	1672.57	0.114669
TK1545-KO-RNA1355	2024208	2026994	2787	691212	1	1706.36	0.114669
TK1545-KO-RNA1356	2024213	2054795	30583	823487	1	185.256	0.114669
TK1545-KO-RNA1357	2024255	2026079	1825	595673	1	2245.65	0.114669
TK1545-KO-RNA1358	2024347	2027542	3196	750646	1	1615.94	0.114669
TK1545-KO-RNA1359	2024355	2027543	3189	748529	1	1614.92	0.114669
TK1545-KO-RNA1360	2024535	2027670	3136	611182	4	1340.88	0.458675
TK1545-KO-RNA1361	2024584	2027631	3048	610944	11628	1379.06	1333.37
TK1545-KO-RNA1362	2024592	2027592	3001	610935	1	1400.64	0.114669
TK1545-KO-RNA1363	2024595	2027605	3011	610939	35	1395.99	4.0134
TK1545-KO-RNA1364	2024730	2025641	912	222040	2	1675.07	0.229337
TK1545-KO-RNA1365	2024744	2025738	995	225545	2	1559.57	0.229337
TK1545-KO-RNA1366	2024922	2025143	222	15166	2	470.018	0.229337
TK1545-KO-RNA1367	2024998	2040804	15807	566623	1	246.627	0.114669
TK1545-KO-RNA1368	2025063	2026064	1002	340874	1	2340.57	0.114669
TK1545-KO-RNA1369	2025064	2026102	1039	346026	3	2291.34	0.344006
TK1545-KO-RNA1370	2025072	2025512	441	77582	1	1210.37	0.114669
TK1545-KO-RNA1371	2025203	2025903	701	215641	1	2116.46	0.114669
TK1545-KO-RNA1372	2025224	2025892	669	214893	1	2210	0.114669
TK1545-KO-RNA1373	2025224	2027624	2401	540046	1	1547.51	0.114669
TK1545-KO-RNA1374	2025315	2026795	1481	376458	1	1748.87	0.114669
TK1545-KO-RNA1375	2025345	2060263	34919	977329	1	192.564	0.114669
TK1545-KO-RNA1376	2025394	2025488	95	48823	2	3535.88	0.229337
TK1545-KO-RNA1377	2025430	2027106	1677	409207	1	1678.83	0.114669
TK1545-KO-RNA1378	2025542	2027315	1774	391352	1	1517.78	0.114669
TK1545-KO-RNA1379	2025543	2025653	111	89875	3	5570.73	0.344006
TK1545-KO-RNA1380	2025587	2025834	248	125358	2	3477.73	0.229337
TK1545-KO-RNA1381	2025594	2025725	132	81061	2	4225.07	0.229337
TK1545-KO-RNA1382	2025689	2025914	226	69769	1	2123.98	0.114669
TK1545-KO-RNA1383	2025748	2026966	1219	264836	1	1494.75	0.114669
TK1545-KO-RNA1384	2025991	2026090	100	95214	1	6550.84	0.114669
TK1545-KO-RNA1385	2026043	2026341	299	105596	1	2429.81	0.114669
TK1545-KO-RNA1386	2026166	2027515	1350	176637	1	900.21	0.114669
TK1545-KO-RNA1387	2026256	2026994	739	85601	2	796.949	0.229337
TK1545-KO-RNA1388	2026475	2026544	70	11879	1	1167.56	0.114669
TK1545-KO-RNA1389	2026489	2026935	447	49703	1	765.017	0.114669
TK1545-KO-RNA1390	2026891	2054854	27964	164790	1	40.5441	0.114669
TK1545-KO-RNA1391	2026891	2026969	79	30699	1	2673.58	0.114669
TK1545-KO-RNA1392	2026891	2027314	424	64206	2	1041.85	0.229337
TK1545-KO-RNA1393	2026904	2027089	186	35616	1	1317.43	0.114669
TK1545-KO-RNA1394	2026965	2027670	706	135355	1	1319.06	0.114669
TK1545-KO-RNA1395	2027102	2027475	374	55987	1	1029.94	0.114669
TK1545-KO-RNA1396	2027191	2027261	71	24231	1	2348.06	0.114669
TK1545-KO-RNA1397	2027231	2060177	32947	455790	2	95.1798	0.229337
TK1545-KO-RNA1398	2027420	2082129	54710	530918	1	66.7662	0.114669
TK1545-KO-RNA1399	2027515	2038253	10739	69185	1	44.3245	0.114669
TK1545-KO-RNA1400	2071059	2071423	365	587	4	11.0647	0.458675
TK1545-KO-RNA1401	2071067	2071417	351	587	2	11.5061	0.229337

## Sheet: (ii) tk1545 KO - Table 2
index	Circular junction position		length	Number of aligned reads	Number of junction reads	RPKM of WT aligned reads	RPKM of WTcircular junction reads
TK1545-KO-RNA0058	47786	47847	62	1776	7	197.082	0.802681
TK1545-KO-RNA0062	51411	51477	67	780	1	80.0969	0.114669
TK1545-KO-RNA0124	108461	116468	8008	576950	110	495.69	12.6136
TK1545-KO-RNA0126	110314	110659	346	289	1	5.74669	0.114669
TK1545-KO-RNA0174	152149	156856	4708	647	2	0.945505	0.229337
TK1545-KO-RNA0245	287607	287701	95	15239	5	1103.64	0.573343
TK1545-KO-RNA0265	314708	314817	110	448	2	28.0209	0.229337
TK1545-KO-RNA0266	316130	316191	62	1523609	8	169074	0.917349
TK1545-KO-RNA0286	342441	342578	138	14	5	0.697983	0.573343
TK1545-KO-RNA0299	373199	373402	204	2929	2	98.7837	0.229337
TK1545-KO-RNA0393	474041	474095	55	159	1	19.8898	0.114669
TK1545-KO-RNA0469	569794	569871	78	18	1	1.58772	0.114669
TK1545-KO-RNA0476	584863	584934	72	304	1	29.0494	0.114669
TK1545-KO-RNA0495	609866	610011	146	3365	1	158.573	0.114669
TK1545-KO-RNA0522	643341	643403	63	21	1	2.29337	0.114669
TK1545-KO-RNA0550	714409	714893	485	536	1	7.6036	0.114669
TK1545-KO-RNA0564	743292	743359	68	6643	1	672.127	0.114669
TK1545-KO-RNA0565	743396	751607	8212	24194	1	20.2701	0.114669
TK1545-KO-RNA0569	743406	751608	8203	23960	1	20.096	0.114669
TK1545-KO-RNA0571	746793	746848	56	34	1	4.17722	0.114669
TK1545-KO-RNA0575	753242	753877	636	700	1	7.57246	0.114669
TK1545-KO-RNA0576	753759	762389	8631	15792	1	12.5884	0.114669
TK1545-KO-RNA0584	764174	768467	4294	9892	1	15.8496	0.114669
TK1545-KO-RNA0596	779653	779796	144	215	28	10.2724	3.21072
TK1545-KO-RNA0630	780433	782310	1878	4669	6	17.1051	0.688012
TK1545-KO-RNA0641	781102	781197	96	351	4	25.1554	0.458675
TK1545-KO-RNA0642	781115	781204	90	349	2	26.6796	0.229337
TK1545-KO-RNA0643	781116	781211	96	351	1	25.1554	0.114669
TK1545-KO-RNA0644	781126	781203	78	333	3	29.3728	0.344006
TK1545-KO-RNA0645	781133	781211	79	329	2	28.6527	0.229337
TK1545-KO-RNA0646	781141	781212	72	324	4	30.9605	0.458675
TK1545-KO-RNA0647	781147	781377	231	490	2	14.5942	0.229337
TK1545-KO-RNA0648	781369	781425	57	225	1	27.1584	0.114669
TK1545-KO-RNA0670	826138	826784	647	152	3	1.61635	0.344006
TK1545-KO-RNA0677	832364	832425	62	54801	1	6081.25	0.114669
TK1545-KO-RNA0678	833492	834654	1163	82233	2	486.477	0.229337
TK1545-KO-RNA0683	833801	834958	1158	80348	2	477.378	0.229337
TK1545-KO-RNA0684	833869	833935	67	28034	1	2878.77	0.114669
TK1545-KO-RNA0685	833869	834958	1090	74282	1	468.871	0.114669
TK1545-KO-RNA0693	834280	834552	273	11928	1	300.608	0.114669
TK1545-KO-RNA0694	834313	834653	341	20002	1	403.567	0.114669
TK1545-KO-RNA0698	834417	834958	542	16475	1	209.133	0.114669
TK1545-KO-RNA0709	834892	834959	68	6558	4	663.527	0.458675
TK1545-KO-RNA0711	834931	835752	822	44208	1	370.02	0.114669
TK1545-KO-RNA0712	834931	834998	68	7671	1	776.138	0.114669
TK1545-KO-RNA0713	834931	835820	890	46706	1	361.059	0.114669
TK1545-KO-RNA0714	834959	835026	68	9235	3	934.381	0.344006
TK1545-KO-RNA0718	835132	835536	405	25450	1	432.343	0.114669
TK1545-KO-RNA0721	835336	835538	203	22524	2	763.388	0.229337
TK1545-KO-RNA0734	847073	847604	532	49	1	0.633695	0.114669
TK1545-KO-RNA0794	899081	899152	72	13829	6	1321.46	0.688012
TK1545-KO-RNA0795	899084	899160	77	13821	2	1234.94	0.229337
TK1545-KO-RNA0824	953023	961138	8116	1694	3	1.43604	0.344006
TK1545-KO-RNA0835	963853	963919	67	721884	34	74129.1	3.89874
TK1545-KO-RNA0883	1053772	1053834	63	587087	3	64114.8	0.344006
TK1545-KO-RNA0941	1107271	1107335	65	8015	1	848.372	0.114669
TK1545-KO-RNA0960	1108432	1108488	57	209674	1	25308.5	0.114669
TK1545-KO-RNA1048	1159583	1159644	62	195173	1	21658.3	0.114669
TK1545-KO-RNA1076	1226948	1227017	70	17658	10	1735.56	1.14669
TK1545-KO-RNA1090	1243510	1243570	61	250524	1	28256.3	0.114669
TK1545-KO-RNA1101	1255640	1255693	54	223	2	28.4124	0.229337
TK1545-KO-RNA1106	1263224	1264580	1357	105	1	0.53236	0.114669
TK1545-KO-RNA1146	1371729	1371790	62	79569	3	8829.75	0.344006
TK1545-KO-RNA1170	1446209	1446268	60	36039	1	4132.54	0.114669
TK1545-KO-RNA1178	1476851	1476917	67	42613	6	4375.86	0.688012
TK1545-KO-RNA1211	1532404	1532529	126	108	6	5.89725	0.688012
TK1545-KO-RNA1223	1593064	1593134	71	9633	1	933.468	0.114669
TK1545-KO-RNA1245	1601242	1601583	342	490	4	9.85748	0.458675
TK1545-KO-RNA1263	1726021	1726082	62	1478232	3	164039	0.344006
TK1545-KO-RNA1266	1757705	1757770	66	74	1	7.71408	0.114669
TK1545-KO-RNA1272	1778912	1778970	59	14	1	1.63257	0.114669
TK1545-KO-RNA1274	1784649	1785577	929	729	2	5.39893	0.229337
TK1545-KO-RNA1275	1784662	1785579	918	739	53	5.53857	6.07744
TK1545-KO-RNA1278	1787261	1787341	81	343	1	29.1343	0.114669
TK1545-KO-RNA1290	1826865	1826930	66	477	2	49.7245	0.229337
TK1545-KO-RNA1297	1866905	1868416	1512	1384	3	6.29768	0.344006
TK1545-KO-RNA1300	1869801	1874862	5062	7982	1	10.8489	0.114669
TK1545-KO-RNA1301	1869809	1874864	5056	7981	2	10.8604	0.229337
TK1545-KO-RNA1308	1898575	1898626	52	0	2	0	0.229337
TK1545-KO-RNA1309	1902968	1904077	1110	141	2	0.873961	0.229337
TK1545-KO-RNA1312	1921912	1921981	70	0	1	0	0.114669
TK1545-KO-RNA1314	1945728	1945789	62	23156	1292	2569.61	148.152
TK1545-KO-RNA1316	2005484	2005536	53	104	1	13.5006	0.114669
TK1545-KO-RNA1319	2022670	2025257	2588	580729	2	1543.85	0.229337
TK1545-KO-RNA1320	2022671	2023159	489	133094	2	1872.6	0.229337
TK1545-KO-RNA1321	2022679	2026097	3419	888679	2	1788.31	0.229337
TK1545-KO-RNA1322	2022693	2023676	984	184651	1	1291.08	0.114669
TK1545-KO-RNA1323	2022726	2026407	3682	873611	1	1632.41	0.114669
TK1545-KO-RNA1325	2022801	2024382	1582	268720	53186	1168.66	6098.77
TK1545-KO-RNA1326	2022830	2023330	501	81231	2	1115.53	0.229337
TK1545-KO-RNA1327	2022865	2026754	3890	885143	2	1565.52	0.229337
TK1545-KO-RNA1328	2022865	2027063	4199	926293	1	1517.74	0.114669
TK1545-KO-RNA1329	2022953	2023171	219	52519	2	1649.94	0.229337
TK1545-KO-RNA1330	2023158	2023795	638	122475	1	1320.76	0.114669
TK1545-KO-RNA1331	2023284	2026064	2781	766079	1	1895.26	0.114669
TK1545-KO-RNA1334	2023344	2024313	970	191895	2	1361.09	0.229337
TK1545-KO-RNA1335	2023461	2027100	3640	835829	2	1579.84	0.229337
TK1545-KO-RNA1337	2023635	2026094	2460	727950	2	2035.93	0.229337
TK1545-KO-RNA1338	2023636	2026937	3302	810885	1	1689.58	0.114669
TK1545-KO-RNA1339	2023742	2024208	467	90074	8	1327.02	0.917349
TK1545-KO-RNA1340	2023765	2024039	275	62717	2	1569.09	0.229337
TK1545-KO-RNA1341	2023809	2027610	3802	893230	1	1616.39	0.114669
TK1545-KO-RNA1344	2023811	2027500	3690	833573	1	1554.22	0.114669
TK1545-KO-RNA1345	2023811	2025898	2088	568063	1	1871.81	0.114669
TK1545-KO-RNA1346	2023861	2024019	159	55088	2	2383.72	0.229337
TK1545-KO-RNA1347	2023862	2026959	3098	767009	1	1703.39	0.114669
TK1545-KO-RNA1348	2023866	2025952	2087	583922	5	1924.99	0.573343
TK1545-KO-RNA1349	2023866	2026101	2236	678870	2	2088.87	0.229337
TK1545-KO-RNA1350	2023866	2026459	2594	712171	1	1888.91	0.114669
TK1545-KO-RNA1351	2023867	2024288	422	105831	16	1725.43	1.8347
TK1545-KO-RNA1352	2023868	2025438	1571	394786	1	1728.95	0.114669
TK1545-KO-RNA1353	2024038	2024162	125	25527	2	1405.03	0.229337
TK1545-KO-RNA1354	2024201	2025375	1175	285644	1	1672.57	0.114669
TK1545-KO-RNA1355	2024208	2026994	2787	691212	1	1706.36	0.114669
TK1545-KO-RNA1357	2024255	2026079	1825	595673	1	2245.65	0.114669
TK1545-KO-RNA1358	2024347	2027542	3196	750646	1	1615.94	0.114669
TK1545-KO-RNA1359	2024355	2027543	3189	748529	1	1614.92	0.114669
TK1545-KO-RNA1360	2024535	2027670	3136	611182	4	1340.88	0.458675
TK1545-KO-RNA1361	2024584	2027631	3048	610944	11628	1379.06	1333.37
TK1545-KO-RNA1362	2024592	2027592	3001	610935	1	1400.64	0.114669
TK1545-KO-RNA1363	2024595	2027605	3011	610939	35	1395.99	4.0134
TK1545-KO-RNA1364	2024730	2025641	912	222040	2	1675.07	0.229337
TK1545-KO-RNA1365	2024744	2025738	995	225545	2	1559.57	0.229337
TK1545-KO-RNA1366	2024922	2025143	222	15166	2	470.018	0.229337
TK1545-KO-RNA1368	2025063	2026064	1002	340874	1	2340.57	0.114669
TK1545-KO-RNA1369	2025064	2026102	1039	346026	3	2291.34	0.344006
TK1545-KO-RNA1370	2025072	2025512	441	77582	1	1210.37	0.114669
TK1545-KO-RNA1371	2025203	2025903	701	215641	1	2116.46	0.114669
TK1545-KO-RNA1372	2025224	2025892	669	214893	1	2210	0.114669
TK1545-KO-RNA1373	2025224	2027624	2401	540046	1	1547.51	0.114669
TK1545-KO-RNA1374	2025315	2026795	1481	376458	1	1748.87	0.114669
TK1545-KO-RNA1376	2025394	2025488	95	48823	2	3535.88	0.229337
TK1545-KO-RNA1377	2025430	2027106	1677	409207	1	1678.83	0.114669
TK1545-KO-RNA1378	2025542	2027315	1774	391352	1	1517.78	0.114669
TK1545-KO-RNA1379	2025543	2025653	111	89875	3	5570.73	0.344006
TK1545-KO-RNA1380	2025587	2025834	248	125358	2	3477.73	0.229337
TK1545-KO-RNA1381	2025594	2025725	132	81061	2	4225.07	0.229337
TK1545-KO-RNA1382	2025689	2025914	226	69769	1	2123.98	0.114669
TK1545-KO-RNA1383	2025748	2026966	1219	264836	1	1494.75	0.114669
TK1545-KO-RNA1384	2025991	2026090	100	95214	1	6550.84	0.114669
TK1545-KO-RNA1385	2026043	2026341	299	105596	1	2429.81	0.114669
TK1545-KO-RNA1386	2026166	2027515	1350	176637	1	900.21	0.114669
TK1545-KO-RNA1387	2026256	2026994	739	85601	2	796.949	0.229337
TK1545-KO-RNA1388	2026475	2026544	70	11879	1	1167.56	0.114669
TK1545-KO-RNA1389	2026489	2026935	447	49703	1	765.017	0.114669
TK1545-KO-RNA1391	2026891	2026969	79	30699	1	2673.58	0.114669
TK1545-KO-RNA1392	2026891	2027314	424	64206	2	1041.85	0.229337
TK1545-KO-RNA1393	2026904	2027089	186	35616	1	1317.43	0.114669
TK1545-KO-RNA1394	2026965	2027670	706	135355	1	1319.06	0.114669
TK1545-KO-RNA1395	2027102	2027475	374	55987	1	1029.94	0.114669
TK1545-KO-RNA1396	2027191	2027261	71	24231	1	2348.06	0.114669
TK1545-KO-RNA1400	2071059	2071423	365	587	4	11.0647	0.458675
TK1545-KO-RNA1401	2071067	2071417	351	587	2	11.5061	0.229337

## Sheet: (iii) tk1545 KO - Table 3
index	Circular junction position		length	Number of aligned reads	Number of junction reads	RPKM of WT aligned reads	RPKM of WTcircular junction reads
TK1545-KO-RNA0124	108461	116468	8008	576950	110	495.69	12.6136
TK1545-KO-RNA0596	779653	779796	144	215	28	10.2724	3.21072
TK1545-KO-RNA0835	963853	963919	67	721884	34	74129.1	3.89874
TK1545-KO-RNA1275	1784662	1785579	918	739	53	5.53857	6.07744
TK1545-KO-RNA1314	1945728	1945789	62	23156	1292	2569.61	148.152
TK1545-KO-RNA1325	2022801	2024382	1582	268720	53186	1168.66	6098.77
TK1545-KO-RNA1361	2024584	2027631	3048	610944	11628	1379.06	1333.37
TK1545-KO-RNA1363	2024595	2027605	3011	610939	35	1395.99	4.0134
