# Supplementary material for: Genetic and Functional Analyses of Archaeal ATP-Dependent RNA Ligase in C/D Box sRNA Circularization and Ribosomal RNA Processing
Source: Front Mol Biosci. 2022 Mar 25;9:811548. doi: 10.3389/fmolb.2022.811548 (PMC9014305; doi:10.3389/fmolb.2022.811548)
Supplement: Supplementary file 3 [file DataSheet1.xlsx]

## Sheet: (A) Total RNA-Seq RPKM
Gene ID	Start of RNA	End of RNA	WT (RPKM)	WT (RPKM-log2)	tk1545 KO (RPKM)	tk1545 KO (RPKM-log2)	Ratio tk1545 KO/WT (RPKM)
3233665	94553	95713	8.98516	3.16754	8.86149	3.14755	0.986236
3233666	95823	96017	13.0472	3.70567	11.6251	3.53917	0.890998
3233667	96186	97637	12.3378	3.62501	16.4829	4.0429	1.33597
3233668	73337	74644	0.420359	0	0.4866	0	1.15758
3233669	128634	130007	23.0242	4.52508	15.7878	3.98074	0.685704
3233670	130153	131157	1.99938	0.999554	3.34004	1.73987	1.67054
3233671	1264599	1265015	12.1905	3.60768	11.646	3.54176	0.955335
3233672	1265086	1265532	12.8931	3.68853	15.175	3.92363	1.17699
3233673	1265543	1266331	13.9311	3.80023	14.6971	3.87746	1.05499
3233674	1266691	1268019	2.33938	1.22613	2.62417	1.39186	1.12174
3233675	1268070	1269077	0.639683	0	0.475729	0	0.743694
3233676	1269095	1269973	0.398057	0	0.307489	0	0.772476
3233677	1270002	1271105	0.661027	0	0.552823	0	0.836309
3233678	1022264	1023256	10.1429	3.3424	10.8788	3.44344	1.07255
3233679	1023246	1023725	14.381	3.84609	16.2933	4.0262	1.13297
3233680	1023726	1024730	17.7905	4.15304	18.5047	4.20982	1.04014
3233681	1024831	1025637	33.1744	5.052	33.9461	5.08517	1.02326
3233682	1025627	1026019	14.4866	3.85665	17.6151	4.13874	1.21596
3233683	1026028	1026312	42.7061	5.41637	40.9937	5.35733	0.959903
3233684	160791	161714	16.9807	4.08582	11.6534	3.54268	0.686273
3233685	161799	163259	36.7409	5.19931	29.1462	4.86524	0.793292
3233686	7399	7614	14.3474	3.84272	13.9259	3.7997	0.970619
3233687	861135	862547	46.1994	5.5298	54.5836	5.77039	1.18148
3233688	862731	864023	130.675	7.02984	146.925	7.19894	1.12435
3233689	864123	864821	6.85053	2.77622	6.87276	2.78089	1.00325
3233690	864893	865456	1.7725	0.825787	2.08695	1.06139	1.1774
3233691	865491	866336	297.751	8.21796	313.424	8.29197	1.05264
3233692	943835	944482	263.784	8.04321	266.125	8.05596	1.00888
3233693	944488	944931	262.948	8.03863	274.407	8.10017	1.04358
3233694	944942	945379	131.227	7.03592	144.438	7.1743	1.10067
3233695	945379	945687	162.862	7.34751	167.661	7.3894	1.02946
3233696	945701	946876	127.614	6.99564	136.669	7.09454	1.07096
3233697	1342187	1342552	235.829	7.8816	241.578	7.91634	1.02438
3233698	1342564	1342989	205.781	7.68497	191.589	7.58187	0.93103
3233699	1342993	1343337	258.282	8.01281	222.721	7.7991	0.862317
3233700	1343334	1343711	152.334	7.25109	148.312	7.21249	0.973598
3233701	1343597	1343893	146.133	7.19114	143.082	7.1607	0.979123
3233702	1343900	1344100	150.177	7.23052	153.729	7.26424	1.02365
3233703	1344087	1344716	163.727	7.35515	166.502	7.37939	1.01695
3233704	1500738	1501145	13.366	3.74049	12.6294	3.65872	0.944896
3233705	1501135	1501566	14.4053	3.84852	14.8341	3.89084	1.02977
3233706	1501563	1502558	19.5773	4.29111	23.5916	4.5602	1.20505
3233707	1502593	1503840	4.97442	2.31453	5.57501	2.47897	1.12073
3233708	1504196	1505269	3.55104	1.82824	4.14833	2.05253	1.1682
3233709	1505266	1506237	13.0001	3.70045	17.0609	4.09262	1.31237
3233710	1506301	1507494	9.81271	3.29465	13.1147	3.71312	1.3365
3233711	389062	390138	17.8914	4.16119	19.6234	4.2945	1.09681
3233712	390135	391607	9.06033	3.17956	10.7017	3.41977	1.18116
3233713	2077524	2078318	3.99248	1.99728	4.93517	2.3031	1.23612
3233714	2078361	2079386	24.0423	4.5875	25.655	4.68117	1.06708
3233715	2079688	2081529	105.768	6.72476	102.325	6.67702	0.96745
3233716	2081547	2082257	62.6248	5.96866	59.1187	5.88554	0.944014
3233717	2082279	2082635	6.00655	2.58654	5.47062	2.45171	0.910777
3233718	2082648	2083367	8.33076	3.05845	7.93169	2.98763	0.952097
3233719	2083417	2084667	9.78914	3.29118	8.6979	3.12067	0.888525
3233720	2084830	2086470	46.6827	5.54482	109.402	6.7735	2.34353
3233721	11729	12286	4.89992	2.29276	6.56254	2.71425	1.33932
3233722	46470	47128	3.36011	1.74851	4.52478	2.17785	1.34662
3233723	1	5016	13.5255	3.75761	15.357	3.94082	1.13541
3233724	14945	15964	16.0147	4.00132	20.7371	4.37414	1.29488
3233725	1388987	1389910	21.0433	4.39529	21.5894	4.43225	1.02595
3233726	1390048	1390557	5.95894	2.57506	6.65023	2.7334	1.11601
3233727	1390596	1391105	4.91025	2.2958	5.33386	2.41518	1.08627
3233728	1391223	1391609	1.31742	0.397718	1.17152	0.228381	0.889251
3233729	1391683	1392363	0.477092	0	0.614541	0	1.2881
3233730	1392378	1392647	0.407281	0	0.484378	0	1.1893
3233731	1392644	1392946	0.214455	0	0.374074	0	1.7443
3233732	291358	292701	14.7871	3.88627	18.8778	4.23862	1.27664
3233733	292708	293514	64.9242	6.02068	82.9853	6.37478	1.27819
3233734	737226	737690	22.4984	4.49175	15.4501	3.94954	0.686719
3233735	737829	739694	56.7992	5.8278	58.4384	5.86885	1.02886
3233736	739694	740530	39.4203	5.30087	41.8024	5.38551	1.06043
3233737	740717	741301	1.30729	0.386577	0.894237	0	0.684039
3233738	1928401	1929855	29.3998	4.87774	34.9531	5.12735	1.18889
3233739	1929937	1930284	2.54232	1.34614	2.02938	1.02104	0.798239
3233740	1930281	1930952	8.01092	3.00197	8.51122	3.08937	1.06245
3233741	1930899	1931354	31.635	4.98345	31.2615	4.96632	0.988195
3233742	1931656	1932291	13.1563	3.71768	14.641	3.87194	1.11285
3233743	1932292	1932588	6.49631	2.69962	8.71881	3.12413	1.34212
3233744	1932670	1932942	8.97158	3.16536	10.635	3.41075	1.18541
3233745	1932933	1933415	6.45763	2.691	7.59962	2.92593	1.17684
3233746	80433	83177	0.25493	0	0.146108	0	0.573127
3233747	558871	559329	7.15465	2.83888	6.00249	2.58556	0.838963
3233748	559513	560805	254.028	7.98884	266.493	8.05796	1.04907
3233749	560845	562371	33.9548	5.08554	39.9683	5.32079	1.1771
3233750	185992	186999	96.3442	6.59013	117.531	6.8769	1.21991
3233751	187115	187948	10.4704	3.38824	9.25197	3.20976	0.883633
3233752	529743	529988	3.08848	1.6269	3.686	1.88206	1.19347
3233753	529985	530392	2.59724	1.37698	2.97038	1.57065	1.14367
3233754	530385	530675	2.49064	1.31652	2.337	1.22466	0.938313
3233755	24882	25451	17.7138	4.1468	21.0169	4.39348	1.18647
3233757	672046	673992	8.56438	3.09835	9.51143	3.24966	1.11058
3233758	674040	674918	3.55408	1.82948	3.98744	1.99546	1.12193
3233759	451623	452606	4.76987	2.25395	5.2366	2.38863	1.09785
3233760	452777	453130	14.953	3.90236	14.8762	3.89493	0.994861
3233761	453313	454608	224.414	7.81002	214.472	7.74464	0.955699
3233762	622354	623409	107.112	6.74297	93.9996	6.55458	0.877585
3233763	623477	623902	17.4125	4.12205	17.7651	4.15097	1.02025
3233764	623821	624360	0.990434	0	1.22709	0.295243	1.23894
3233765	58403	58738	172.119	7.42727	299.424	8.22604	1.73963
3233766	840504	841322	7.91575	2.98473	6.53644	2.70851	0.825752
3233767	841294	842289	6.0674	2.60108	5.42737	2.44025	0.894513
3233768	842315	842629	6.01401	2.58833	6.17236	2.62582	1.02633
3233769	842626	843000	4.67855	2.22606	5.39404	2.43136	1.15293
3233770	842987	844060	14.5672	3.86465	15.3675	3.94181	1.05494
3233771	491929	493383	143.626	7.16617	150.479	7.23342	1.04772
3233772	493568	495415	35.4328	5.14701	32.9786	5.04346	0.930738
3233773	495426	496487	43.7482	5.45115	40.6713	5.34594	0.929668
3233774	680715	681761	128.666	7.00749	142.724	7.15708	1.10926
3233775	681818	682213	3.63524	1.86205	3.80897	1.9294	1.04779
3233776	682549	682758	9.56847	3.25829	8.38666	3.0681	0.876489
3233777	682805	684718	7.48724	2.90443	8.04007	3.00721	1.07384
3233779	455845	456273	0.978718	0	0.91456	0	0.934447
3233780	456337	456669	30.5011	4.93079	26.3397	4.71917	0.863566
3233781	479104	479646	7.34579	2.87692	8.04442	3.00799	1.09511
3233782	479636	480169	53.8878	5.75189	54.9252	5.7794	1.01925
3233783	480205	480753	10.0697	3.33196	10.9263	3.44973	1.08506
3233784	457625	458191	12.9678	3.69686	15.3925	3.94415	1.18698
3233785	458483	459133	931.893	9.86402	1100.91	10.1045	1.18137
3233786	459145	459678	9.93139	3.312	7.4616	2.89949	0.751315
3233787	995823	996929	2.14026	1.09779	2.21317	1.14612	1.03407
3233788	997042	998409	55.0195	5.78187	58.068	5.85967	1.05541
3233789	998470	999210	8.00023	3.00004	10.1661	3.34569	1.27072
3233790	999179	999607	4.39258	2.13507	6.23933	2.64139	1.42043
3233791	999704	1000174	2.11187	1.07852	2.31391	1.21033	1.09567
3233792	56245	56709	8.18027	3.03215	10.6126	3.4077	1.29734
3233793	891441	895007	24.7274	4.62804	28.3734	4.82647	1.14745
3233794	895011	895676	11.4979	3.5233	12.8295	3.68139	1.11581
3233795	895673	896095	1.61888	0.695	1.52528	0.60907	0.942177
3233796	896223	896525	14.0056	3.80793	16.6031	4.05338	1.18547
3233797	896624	899057	10.5534	3.39964	12.7057	3.6674	1.20394
3233798	1599370	1600410	14.5536	3.86331	17.0691	4.09331	1.17284
3233799	1600407	1601252	3.7577	1.90985	4.77164	2.25449	1.26983
3233800	1601614	1603239	5.17368	2.37119	6.90105	2.78682	1.33388
3233801	1603282	1603557	3.24175	1.69677	3.79079	1.9225	1.16936
3233802	1603563	1603970	10.5727	3.40227	14.2749	3.83541	1.35017
3233803	1604192	1605523	33.4881	5.06558	9.19664	3.20111	0.274624
3233804	1605514	1606377	6.93073	2.79301	7.32622	2.87307	1.05706
3233805	553182	553706	57.944	5.85659	64.8513	6.01906	1.11921
3233806	553752	554741	4.45822	2.15647	5.14322	2.36267	1.15365
3233807	554874	555683	7.27553	2.86305	8.23443	3.04167	1.1318
3233808	102561	102992	16.245	4.02192	21.2521	4.40953	1.30823
3233809	102987	103403	10.6442	3.41199	10.4124	3.38023	0.978223
3233810	1188188	1188835	0.169701	0	0.10764	0	0.634291
3233811	1188900	1189844	0.793405	0	1.06102	0.0854502	1.3373
3233813	1190284	1190517	0.341775	0	0.149039	0	0.436075
3233814	1190522	1191223	0.23497	0	0.285659	0	1.21572
3233815	1191247	1191870	0.528683	0	0.516981	0	0.977865
3233816	658780	659832	3.53642	1.82229	2.94767	1.55957	0.833518
3233817	659857	660162	8.55944	3.09752	6.83828	2.77363	0.798916
3233818	660253	664425	8.18702	3.03334	8.82118	3.14097	1.07746
3233819	2055038	2055355	9.25814	3.21072	11.9541	3.57943	1.2912
3233820	2055352	2056506	73.1765	6.19331	88.5393	6.46825	1.20994
3233821	2056564	2056827	62.0073	5.95437	73.4824	6.19933	1.18506
3233822	2056837	2058015	157.364	7.29797	175.929	7.45885	1.11797
3233823	2058102	2058509	17.2618	4.10951	18.2924	4.19317	1.0597
3233824	2058670	2058861	73.1024	6.19185	73.2471	6.1947	1.00198
3233825	2058920	2060161	84.9013	6.40771	88.6412	6.46991	1.04405
3233826	2060188	2060958	41.9909	5.392	53.5228	5.74208	1.27463
3233827	173940	174605	9.06627	3.18051	12.4106	3.6335	1.36887
3233828	174598	175353	8.72746	3.12556	11.3252	3.50147	1.29765
3233829	1583334	1583735	7.69662	2.94423	8.17659	3.0315	1.06236
3233830	1583765	1585117	18.8338	4.23525	22.7733	4.50927	1.20917
3233831	1585122	1585937	16.9188	4.08055	14.7237	3.88007	0.870256
3233832	1586149	1588023	105.957	6.72733	142.519	7.15501	1.34507
3233833	1588073	1588438	17.9589	4.16663	30.8493	4.94717	1.71777
3233834	1588422	1589690	48.4405	5.59814	65.7792	6.03956	1.35794
3233835	1589774	1591054	4.47169	2.16082	5.71044	2.5136	1.27702
3233836	684705	685181	5.63767	2.4951	6.5254	2.70607	1.15746
3233837	686260	686880	10.3591	3.37283	10.5019	3.39258	1.01378
3233838	686870	687640	14.574	3.86532	15.6056	3.964	1.07079
3233839	13808	14023	4.35051	2.12118	3.14846	1.65465	0.723699
3233840	260707	261927	4.74464	2.2463	2.14935	1.1039	0.453006
3233841	262180	262488	457.302	8.837	470.872	8.87919	1.02967
3233842	20183	21172	5.17012	2.3702	5.61879	2.49026	1.08678
3233843	1869599	1870087	56.9354	5.83125	67.0047	6.06619	1.17685
3233844	1870198	1871226	86.3533	6.43218	99.6011	6.63809	1.15341
3233845	1871419	1871922	188.255	7.55655	209.978	7.71409	1.11539
3233846	1871919	1872176	97.5086	6.60746	116.251	6.8611	1.19221
3233847	1872173	1872544	141.421	7.14386	169.946	7.40894	1.2017
3233848	1872541	1872807	120.88	6.91743	143.191	7.1618	1.18457
3233849	1872804	1873100	137.584	7.10417	161.313	7.33372	1.17247
3233850	21913	22569	16.6767	4.05976	19.8529	4.31128	1.19045
3233851	936932	938749	0.450906	0	0.724169	0	1.60603
3233852	938899	940137	8.18552	3.03307	7.78993	2.96161	0.951671
3233853	940211	940414	26.4869	4.72721	30.1739	4.91523	1.1392
3233854	940411	940755	14.4883	3.85681	16.4015	4.03575	1.13205
3233856	88267	89280	9.27228	3.21292	11.3413	3.50352	1.22314
3233857	89320	90060	15.8048	3.98229	18.7672	4.23014	1.18743
3233858	1525877	1526938	2.14623	1.1018	2.89806	1.53509	1.3503
3233859	1526935	1528056	5.68006	2.50591	6.46528	2.69271	1.13824
3233860	1528046	1529155	4.41755	2.14325	4.87782	2.28624	1.10419
3233861	1529300	1530106	11.1676	3.48124	12.014	3.58665	1.0758
3233862	1530107	1530544	7.20097	2.84819	8.42022	3.07386	1.16932
3233863	1530735	1535975	130.936	7.03272	186.118	7.54007	1.42144
3233864	1536118	1536582	27.2604	4.76873	25.1627	4.65321	0.923049
3233865	1536622	1537176	18.841	4.23581	19.0871	4.25453	1.01306
3233866	1196874	1197062	0.396703	0	0.184525	0	0.465147
3233867	1197059	1197268	0.0714065	0	0.373663	0	5.2329
3233868	1197265	1197615	0.142406	0	0.372599	0	2.61645
3233869	1197612	1197800	0.264468	0	0.276788	0	1.04658
3233870	1197797	1198054	0.232486	0	0.371732	0	1.59894
3233871	1198067	1198333	0.299533	0	0.130619	0	0.436075
3233872	1198330	1198554	0.0444307	0	0.116251	0	2.61645
3233873	243077	243988	0.712499	0	1.08985	0.124131	1.52962
3233874	243993	244529	0.707416	0	1.169	0.225277	1.6525
3233875	244595	245059	3.13881	1.65022	3.22502	1.68931	1.02746
3233876	1338896	1339342	271.818	8.08649	247.364	7.95049	0.910039
3233877	1339353	1339733	278.588	8.12199	266.576	8.0584	0.956881
3233878	1339750	1340304	302.465	8.24062	298.042	8.21937	0.985376
3233879	1340315	1340707	262.451	8.0359	261.786	8.03224	0.997468
3233880	1340719	1340889	195.349	7.60991	178.455	7.47942	0.91352
3233881	1340891	1341442	279.606	8.12725	265.134	8.05058	0.948242
3233882	1341456	1342187	224.5	7.81057	212.586	7.73191	0.946932
3233883	1106631	1107209	8.92643	3.15808	8.46281	3.08114	0.948063
3233884	1107469	1108335	8.4403	3.07729	9.22162	3.20502	1.09257
3233885	1108504	1110186	24.2676	4.60096	32.917	5.04076	1.35642
3233886	1110301	1111764	10.8949	3.44558	12.3814	3.6301	1.13645
3233887	1111807	1112016	22.4216	4.48682	25.7412	4.68601	1.14805
3233888	1112309	1112572	2.13949	1.09727	1.78339	0.834624	0.83356
3233889	1112569	1113204	15.8049	3.9823	14.8604	3.8934	0.94024
3233891	413860	414258	24.9422	4.64051	28.2542	4.82039	1.13279
3233892	414264	414860	4.99008	2.31906	5.18455	2.37422	1.03897
3233893	304703	305131	14.0283	3.81027	13.82	3.78869	0.985153
3233895	305344	306198	9.96768	3.31726	10.6665	3.41502	1.07011
3233896	1357457	1358290	5.74163	2.52146	6.16798	2.6248	1.07426
3233897	1358381	1360642	2.58762	1.37162	2.58635	1.37092	0.99951
3233898	1360639	1361076	2.63617	1.39844	2.62759	1.39374	0.996743
3233899	1361121	1362401	3.57423	1.83763	3.66857	1.87522	1.0264
3233900	1362456	1362953	8.77239	3.13297	9.8393	3.29856	1.12162
3233901	1362950	1363864	19.311	4.27135	20.1628	4.33363	1.04411
3233902	1363912	1365378	30.9141	4.95019	39.2435	5.29438	1.26944
3233903	666339	666623	11.9788	3.58241	10.8603	3.44099	0.906628
3233904	666625	667131	4.7717	2.2545	5.05588	2.33796	1.05955
3233905	667225	667722	4.40627	2.13956	2.99381	1.58198	0.679443
3233907	41072	42694	6.83399	2.77273	7.49398	2.90573	1.09657
3233908	42705	44444	4.04185	2.01502	4.87051	2.28407	1.20502
3233910	71243	71563	0.280287	0	0.271614	0	0.969056
3233911	1884655	1885992	286.6	8.1629	267.735	8.06466	0.934176
3233912	1886036	1886635	50.4511	5.65681	57.2826	5.84002	1.13541
3233913	1886632	1886925	57.0402	5.83391	69.5132	6.11922	1.21867
3233914	1886909	1887583	87.921	6.45814	98.0381	6.61527	1.11507
3233915	1887681	1887986	4.0837	2.02988	4.95775	2.30969	1.21403
3233916	1888098	1889390	152.907	7.25651	170.148	7.41065	1.11276
3233917	1889371	1889877	2.41543	1.27228	2.09802	1.06903	0.868591
3233918	1890008	1893391	6.24659	2.64307	4.6222	2.20858	0.739956
3233919	79753	80130	5.05135	2.33667	4.4286	2.14685	0.876717
3233921	144927	145229	30.4691	4.92928	48.716	5.60632	1.59886
3233922	145337	145954	6.35726	2.6684	6.84243	2.77451	1.07632
3233923	76023	77459	7.5342	2.91346	7.72983	2.95044	1.02596
3233924	1893683	1894522	20.7436	4.37459	6.84011	2.77402	0.329746
3233925	1894586	1895038	28.5232	4.83406	30.9489	4.95182	1.08504
3233926	1895094	1895648	10.0329	3.32667	11.9864	3.58333	1.1947
3233927	1895694	1896182	61.9031	5.95194	64.1697	6.00382	1.03661
3233928	1896250	1897170	7.87487	2.97726	8.19814	3.0353	1.04105
3233929	1897167	1898099	10.0719	3.33227	20.9233	4.38704	2.07739
3233930	1898194	1898619	43.449	5.44125	45.9272	5.52128	1.05704
3233931	1898703	1899542	11.8594	3.56796	12.2894	3.61934	1.03625
3233932	10095	10379	6.15599	2.62199	5.53721	2.46916	0.899483
3233933	805266	806069	5.05441	2.33754	5.55227	2.47308	1.0985
3233934	806025	807410	17.1664	4.10152	18.2051	4.18627	1.06051
3233935	807481	808746	17.3722	4.11871	17.4445	4.1247	1.00416
3233936	808747	809577	16.5893	4.05218	21.9806	4.45816	1.32499
3233937	809641	810851	3.23599	1.69421	3.16066	1.66022	0.976719
3233938	708574	711576	41.9667	5.39117	51.4738	5.68577	1.22654
3233939	711707	712447	15.4068	3.9455	21.1205	4.40057	1.37085
3233940	712452	713126	1.61432	0.690923	1.78251	0.833911	1.10419
3233941	713179	713640	8.11437	3.02048	9.60579	3.2639	1.1838
3233942	39847	40332	6.68518	2.74097	6.67365	2.73848	0.998277
3233944	340726	341310	12.8764	3.68665	12.2361	3.61308	0.950279
3233945	341564	342001	9.1296	3.19055	10.4904	3.391	1.14906
3233947	965846	966043	106.205	6.7307	92.3841	6.52957	0.86987
3233948	966120	966947	60.066	5.90848	60.9579	5.92974	1.01485
3233949	966947	967126	25.3533	4.6641	25.4299	4.66845	1.00302
3233950	967129	967932	39.7949	5.31451	40.113	5.326	1.00799
3233951	968088	968702	73.652	6.20265	59.0327	5.88344	0.801508
3233952	585724	586389	18.7029	4.22519	20.645	4.36772	1.10384
3233953	586382	587215	0.946949	0	1.14996	0.201587	1.21439
3233955	67400	68974	0.555384	0	0.542504	0	0.976808
3233956	713700	714929	81.804	6.3541	82.0064	6.35766	1.00247
3233957	715031	715477	6.26205	2.64663	10.7864	3.43114	1.7225
3233958	715550	716434	18.8473	4.23628	28.708	4.84338	1.52319
3233959	1706739	1707497	4.69552	2.23128	5.15777	2.36675	1.09844
3233960	1707532	1710042	47.7909	5.57866	48.3718	5.5961	1.01216
3233961	1710219	1711250	5.01783	2.32706	5.88013	2.55585	1.17185
3233962	1712158	1713405	10.9141	3.44812	8.2647	3.04696	0.757251
3233963	1713405	1715612	11.1016	3.4727	9.5204	3.25102	0.857567
3233964	1715613	1721009	10.5517	3.3994	9.76403	3.28748	0.925354
3233965	1721085	1721771	9.97508	3.31833	10.6352	3.41077	1.06617
3233966	331706	332458	0.756738	0	1.00735	0.0105682	1.33118
3233967	332458	332742	0.911999	0	1.07073	0.0985956	1.17405
3233968	332751	333722	2.04155	1.02966	2.27837	1.188	1.116
3233969	931057	931521	28.2923	4.82234	33.769	5.07763	1.19357
3233970	931539	932015	36.8125	5.20212	47.4325	5.5678	1.28849
3233971	932017	932396	8.05014	3.00901	8.32875	3.0581	1.03461
3233973	932480	933031	2.01025	1.00737	1.94278	0.958121	0.966437
3233974	788976	789269	5.4575	2.44824	6.07944	2.60394	1.11396
3233975	789318	789866	4.37934	2.13071	5.20905	2.38102	1.18946
3233976	789853	790446	2.97046	1.57069	3.77228	1.91544	1.26993
3233977	790439	791059	9.08737	3.18386	10.2492	3.35743	1.12785
3233978	701044	701397	49.7163	5.63565	42.5103	5.40974	0.855059
3233979	701575	702366	8.05307	3.00954	7.82711	2.96848	0.971942
3233980	702363	703184	5.60654	2.48711	6.02467	2.59088	1.07458
3233981	703189	703875	6.62095	2.72704	7.64006	2.93358	1.15392
3233982	131151	132845	1.89027	0.918593	2.80339	1.48717	1.48306
3233983	132859	133893	4.53966	2.18258	5.81254	2.53917	1.28039
3233984	538237	539304	7.30111	2.86812	6.93096	2.79306	0.949302
3233985	539311	541688	5.93803	2.56998	5.61333	2.48886	0.945318
3233987	200773	201102	1.74189	0.80065	2.66848	1.41602	1.53195
3233988	201071	201742	4.66374	2.22149	5.4752	2.45291	1.17399
3233989	464467	464979	76.1168	6.25014	81.2906	6.34502	1.06797
3233990	465352	466569	103.732	6.69672	70.2587	6.1346	0.677308
3233991	466639	466854	5.6464	2.49733	14.5717	3.8651	2.58071
3233992	722313	722488	1.93122	0.949513	1.88247	0.912627	0.974756
3233993	722599	723123	110.823	6.79211	119.24	6.89773	1.07595
3233994	723149	724321	6.92454	2.79172	6.5261	2.70622	0.942459
3233995	98421	99584	12.5434	3.64885	15.3103	3.93643	1.22059
3233996	99649	100893	7.17449	2.84288	9.36309	3.22698	1.30505
3233997	760695	761678	4.60224	2.20233	4.5632	2.19004	0.991517
3233998	761678	762253	5.9617	2.57572	5.11624	2.35509	0.858186
3233999	762334	763425	11.1458	3.47843	11.2897	3.49694	1.01291
3234000	763403	764065	9.8989	3.30727	9.77085	3.28848	0.987064
3234001	764191	765573	60.52	5.91934	72.7576	6.18503	1.20221
3234002	765644	766054	276.119	8.10915	232.035	7.8582	0.840344
3234003	766145	766690	5.14493	2.36315	5.7327	2.51921	1.11424
3234004	766701	767981	3.05136	1.60945	4.25391	2.08879	1.3941
3234005	514850	515539	0.572287	0	0.796065	0	1.39102
3234006	515550	516851	0.418457	0	0.656254	0	1.56827
3234007	517010	517810	0.798754	0	1.16468	0.219939	1.45813
3234008	10808	11365	4.19225	2.06773	4.64066	2.21433	1.10696
3234009	361512	363413	15.3291	3.9382	16.5346	4.04741	1.07864
3234010	363426	365372	4.49014	2.16676	7.25448	2.85887	1.61565
3234011	365381	366619	5.38978	2.43023	5.72809	2.51806	1.06277
3234012	208086	208844	0.737585	0	1.21765	0.284095	1.65086
3234013	208854	209483	0.476043	0	0.775005	0	1.62801
3234014	703844	705202	6.62415	2.72773	7.33304	2.87441	1.10702
3234015	705316	706467	11.854	3.5673	12.6014	3.65551	1.06305
3234016	706462	706656	13.2523	3.72817	14.1737	3.82514	1.06952
3234017	706755	708563	27.7056	4.79211	32.0364	5.00164	1.15631
3234019	75754	76026	0.201403	0	0.223559	0	1.11001
3234020	257128	258447	56.119	5.81042	60.5429	5.91989	1.07883
3234021	258560	259237	50.6038	5.66117	56.325	5.8157	1.11306
3234022	100916	101206	50.4998	5.65821	57.7359	5.8514	1.14329
3234023	1278576	1279622	1.9144	0.936895	1.94862	0.96245	1.01787
3234024	1279898	1280482	125.192	6.968	113.002	6.8202	0.902627
3234025	1280610	1281680	10.487	3.39052	13.1393	3.71581	1.25292
3234026	1281744	1282337	31.4633	4.9756	37.1503	5.2153	1.18075
3234027	1282324	1282941	35.0862	5.13283	38.9101	5.28207	1.10899
3234028	1282995	1284182	6.97175	2.80152	7.684	2.94186	1.10216
3234029	1284616	1285809	4.7389	2.24455	4.87786	2.28625	1.02932
3234030	122671	123597	10.4067	3.37944	14.1363	3.82133	1.35839
3234031	123581	123859	16.6615	4.05845	19.1876	4.2621	1.15161
3234032	18786	19280	12.1781	3.60621	14.6899	3.87675	1.20626
3234033	197036	197617	8.45958	3.08059	10.2019	3.35077	1.20596
3234034	197751	198371	1.86738	0.901014	2.44295	1.28862	1.30823
3234035	83733	83912	0.388769	0	0.532816	0	1.37052
3234036	678150	679061	30.3086	4.92166	36.8446	5.20338	1.21565
3234037	679107	679820	4.89344	2.29085	6.50858	2.70234	1.33006
3234038	679881	680477	1.0382	0.0540912	1.05151	0.0724686	1.01282
3234039	205074	206204	0.711539	0	0.909654	0	1.27843
3234040	206284	206817	0.589705	0	0.653094	0	1.10749
3234041	326953	327288	0.952087	0	0.986056	0	1.03568
3234042	327290	327520	0.887172	0	1.39652	0.481835	1.57412
3234043	192539	192985	14.7382	3.88149	16.7939	4.06987	1.13949
3234044	192996	193490	23.5483	4.55755	23.2678	4.54026	0.988088
3234045	32367	33251	85.5724	6.41907	91.2963	6.51248	1.06689
3234046	1654977	1655402	7.29821	2.86754	8.26854	3.04763	1.13295
3234047	1655399	1656718	2.86654	1.51931	3.85081	1.94516	1.34336
3234048	1656732	1657685	5.87869	2.55549	6.84527	2.77511	1.16442
3234049	1657675	1658130	2.60884	1.38341	3.5946	1.84583	1.37785
3234051	1659015	1659509	26.6786	4.73761	24.5888	4.61993	0.921667
3234052	1659612	1660091	82.0996	6.3593	99.5397	6.6372	1.21243
3234053	782336	783115	23.512	4.55532	22.0429	4.46224	0.93752
3234054	783105	784850	4.97555	2.31486	4.05979	2.0214	0.815947
3234055	784911	785417	6.52658	2.70633	7.56662	2.91965	1.15935
3234056	785389	786228	6.93238	2.79335	6.94391	2.79575	1.00166
3234057	797553	798299	20.4622	4.35489	22.0596	4.46334	1.07807
3234058	798483	799535	78.3186	6.29128	68.0282	6.08806	0.868609
3234059	799611	799859	20.0139	4.32293	23.7404	4.56927	1.18619
3234060	799843	800328	10.1512	3.34358	12.3786	3.62977	1.21942
3234061	642518	643105	5.35549	2.42102	6.9098	2.78864	1.29023
3234062	643216	643677	38.8949	5.28151	38.442	5.26461	0.988356
3234063	643832	644485	26.5209	4.72906	27.3029	4.77098	1.02949
3234064	398508	399017	1.54854	0.630909	1.65828	0.72969	1.07087
3234065	399056	404191	17.2815	4.11115	16.9419	4.08253	0.980353
3234066	54251	55021	10.146	3.34284	11.3763	3.50796	1.12126
3234067	55059	55607	7.28372	2.86468	8.25825	3.04584	1.1338
3234068	434549	435742	16.4731	4.04204	17.2478	4.10834	1.04702
3234069	435786	436307	11.1173	3.47473	12.811	3.67931	1.15235
3234070	436307	436789	44.9654	5.49074	45.0201	5.4925	1.00122
3234071	499603	499956	0.988395	0	1.2561	0.328951	1.27085
3234072	500135	500362	0.285	0	0.305923	0	1.07342
3234073	500370	500945	0.459927	0	0.272463	0	0.592404
3234074	990755	991456	10.7801	3.4303	11.8114	3.56211	1.09566
3234075	991466	991936	6.36746	2.67072	7.53409	2.91343	1.18322
3234076	991981	992955	15.6157	3.96492	16.7312	4.06447	1.07143
3234077	993003	994079	17.8728	4.1597	23.3311	4.54418	1.30539
3234078	994186	994965	12.509	3.64489	10.7867	3.43119	0.862321
3234079	995325	995789	5.17044	2.37029	5.02503	2.32913	0.971876
3234080	381117	382316	10.6009	3.40611	13.2962	3.73294	1.25425
3234081	382316	382672	6.5806	2.71822	8.84092	3.1442	1.34348
3234082	382856	383836	4.16283	2.05756	4.6838	2.22768	1.12515
3234083	149296	149700	38.6671	5.27303	82.6672	6.36924	2.13792
3234084	149702	150868	44.4892	5.47538	99.5752	6.63771	2.23819
3234085	383849	384262	3.60999	1.852	3.66443	1.87359	1.01508
3234086	384250	384477	8.26499	3.04701	8.94825	3.16161	1.08267
3234087	119064	119930	30.0138	4.90755	35.3479	5.14355	1.17772
3234088	120018	120488	9.29649	3.21669	10.9957	3.45887	1.18278
3234089	83909	84268	0.666461	0	0.484378	0	0.726792
3234091	7655	8755	9.56108	3.25717	8.82175	3.14107	0.922674
3234092	545210	545695	4.60763	2.20402	4.0006	2.00022	0.868257
3234093	545707	546462	4.13232	2.04695	4.02495	2.00897	0.974017
3234094	546484	547509	4.29205	2.10167	5.51511	2.46339	1.28496
3234095	160084	160533	7.97531	2.99554	7.69193	2.94334	0.964467
3234096	160530	160748	15.8399	3.98549	15.4072	3.94553	0.972686
3234097	211300	211986	1.4115	0.497229	2.77936	1.47475	1.96908
3234098	211983	212960	1.04262	0.0602167	1.46205	0.547992	1.40228
3234099	1679014	1679844	0.348869	0	0.283283	0	0.812002
3234100	1679841	1680602	0.669084	0	0.617868	0	0.923453
3234101	1680599	1681204	0.503145	0	0.503561	0	1.00083
3234102	1681214	1681807	1.27065	0.345568	1.67331	0.742702	1.31689
3234103	1681902	1682291	10.061	3.3307	10.7308	3.42369	1.06658
3234104	1682292	1682969	10.9627	3.45453	11.8051	3.56134	1.07684
3234105	1683042	1684676	12.1858	3.60713	13.3475	3.7385	1.09533
3234107	290141	290983	12.0781	3.59432	14.2211	3.82996	1.17742
3234108	290944	291261	4.47975	2.16342	5.15451	2.36584	1.15063
3234109	287763	288158	8.15404	3.02752	10.0839	3.33398	1.23667
3234110	288155	288523	4.71399	2.23695	7.0412	2.81582	1.49368
3234111	288510	289118	8.79039	3.13593	12.3266	3.6237	1.40228
3234112	471025	472635	9.67112	3.27368	10.7375	3.42459	1.11026
3234113	472698	474143	30.8584	4.94759	30.962	4.95243	1.00336
3234114	474246	475247	11.8975	3.57259	13.0869	3.71005	1.09997
3234115	1075964	1077223	1.06316	0.0883632	1.14175	0.191245	1.07392
3234116	1077377	1077931	23.7494	4.56982	31.0578	4.95688	1.30773
3234117	1078016	1079149	15.5904	3.96259	22.2122	4.47328	1.42473
3234118	1079146	1080408	15.8581	3.98715	20.2196	4.33768	1.27503
3234119	1080704	1081807	16.1408	4.01264	20.8651	4.38302	1.29269
3234120	1081754	1082311	10.3373	3.36979	11.3438	3.50384	1.09737
3234121	1082308	1082586	27.6975	4.79169	27.1564	4.76322	0.980464
3234122	511930	512484	11.1497	3.47893	14.6413	3.87197	1.31316
3234123	512652	513488	8.97572	3.16603	10.9167	3.44847	1.21625
3234124	16705	17752	9.9206	3.31043	14.2929	3.83722	1.44073
3234125	1036581	1037414	4.54895	2.18553	5.28983	2.40322	1.16287
3234126	1037335	1038174	8.77705	3.13374	10.9296	3.45017	1.24525
3234127	1038171	1039649	12.5654	3.65139	14.5726	3.86519	1.15974
3234128	1039741	1040628	20.0614	4.32635	24.0847	4.59005	1.20055
3234129	1041578	1041880	8.38025	3.06699	7.42393	2.89218	0.885885
3234130	1041835	1042329	2.05997	1.04262	1.99035	0.993025	0.966206
3234131	486072	486491	8.35456	3.06256	9.03019	3.17476	1.08087
3234132	486488	488986	11.245	3.49121	13.1776	3.72002	1.17186
3234133	488990	489490	7.34304	2.87638	9.937	3.31281	1.35325
3234134	137480	138508	11.527	3.52695	17.9884	4.16899	1.56054
3234135	138524	138937	88.1732	6.46227	127.876	6.9986	1.45028
3234138	209480	210490	0.553736	0	0.603676	0	1.09019
3234139	210474	211202	0.466248	0	0.418598	0	0.897802
3234140	1428117	1428545	36.6786	5.19687	32.66	5.02945	0.890436
3234141	1428653	1430221	30.099	4.91165	34.1584	5.09417	1.13487
3234142	1430232	1430618	29.1641	4.86612	36.9479	5.20742	1.2669
3234143	1430621	1431094	30.2438	4.91857	37.0457	5.21124	1.2249
3234144	1431101	1432294	27.659	4.78967	32.0566	5.00255	1.15899
3234145	1432367	1433209	38.4816	5.2661	45.4867	5.50737	1.18204
3234146	1433252	1434256	14.4831	3.8563	16.0669	4.00602	1.10936
3234147	1434243	1434575	4.53313	2.18051	6.54565	2.71054	1.44396
3234148	878968	879183	235.645	7.88047	345.16	8.43112	1.46475
3234149	879212	880501	12.5814	3.65322	19.4788	4.28383	1.54822
3234150	880516	881652	9.2012	3.20182	10.4672	3.3878	1.13759
3234151	881751	884237	11.044	3.46519	12.3087	3.62161	1.11451
3234152	884266	885669	3.6456	1.86615	4.21657	2.07607	1.15662
3234154	1349822	1351198	4.90408	2.29398	3.81171	1.93044	0.777253
3234155	1351262	1352404	9.04795	3.17759	0.03814	0	0.00421532
3234156	1352553	1353101	182.84	7.51444	155.97	7.28512	0.853041
3234157	1353196	1354359	4.8138	2.26718	4.50921	2.17288	0.936725
3234158	1354523	1355680	188.5	7.55842	224.889	7.81307	1.19305
3234159	1355761	1356342	38.1068	5.25198	42.3806	5.40533	1.11215
3234160	1356555	1357454	41.5594	5.3771	48.1569	5.58967	1.15875
3234161	37394	37870	39.7152	5.31162	47.6518	5.57446	1.19984
3234162	70514	71113	0.524838	0	0.276096	0	0.526059
3234163	404502	405296	222.07	7.79487	215.25	7.74987	0.969292
3234164	405425	405637	21.5192	4.42755	24.2326	4.59887	1.12609
3234165	405634	405969	13.6267	3.76837	16.0883	4.00794	1.18064
3234167	456845	457594	64.4801	6.01078	69.1925	6.11254	1.07308
3234168	438229	439665	9.09253	3.18468	9.12532	3.18988	1.00361
3234169	439703	440410	9.26267	3.21143	10.4305	3.38274	1.12608
3234170	440585	441451	3.09016	1.62768	2.94649	1.559	0.953508
3234171	6586	7014	10.696	3.419	10.7512	3.42642	1.00516
3234173	178324	179031	2.10387	1.07304	1.74869	0.806272	0.831177
3234174	627839	628996	10.2559	3.35838	10.8947	3.44556	1.06229
3234175	629068	629670	6.01804	2.58929	4.35217	2.12174	0.723188
3234176	629691	631031	24.8469	4.63499	22.3399	4.48155	0.899102
3234177	625932	626177	2.62114	1.39019	2.94171	1.55666	1.1223
3234178	626209	626928	4.42224	2.14478	5.15863	2.36699	1.16652
3234179	626916	627860	8.11389	3.02039	9.52149	3.25119	1.17348
3234180	122010	122441	9.81178	3.29451	12.9975	3.70016	1.32468
3234181	122443	122670	6.29191	2.6535	9.36889	3.22788	1.48904
3234182	1644192	1645307	5.68373	2.50684	6.50785	2.70218	1.145
3234183	1645317	1645670	9.88395	3.30509	9.99954	3.32186	1.01169
3234184	1645905	1647224	0.242349	0	0.118893	0	0.490585
3234186	1650667	1652166	88.5959	6.46917	94.6281	6.5642	1.06809
3234187	1652329	1652937	6.09828	2.6084	6.59995	2.72246	1.08226
3234188	1652918	1654133	6.73723	2.75215	7.22743	2.85348	1.07276
3234189	1654151	1654987	13.1262	3.71437	13.7084	3.77699	1.04436
3234190	466982	467638	5.08975	2.34759	4.71108	2.23606	0.9256
3234191	467635	468804	58.687	5.87497	60.1151	5.90965	1.02433
3234192	268114	269193	24.9321	4.63993	31.0729	4.95758	1.2463
3234193	269347	270069	9.39543	3.23196	11.2874	3.49664	1.20137
3234194	150879	151931	38.2408	5.25704	85.7888	6.42272	2.24338
3234195	152079	152747	13.262	3.72922	15.3394	3.93917	1.15664
3234196	496519	497076	1.99759	0.998261	2.73439	1.45122	1.36885
3234197	497181	499193	108.568	6.76246	100.29	6.64804	0.923754
3234199	436767	437324	7.70371	2.94555	8.54693	3.09541	1.10946
3234200	437416	438216	15.3698	3.94202	18.3628	4.19872	1.19474
3234201	459725	460681	10.9788	3.45665	10.8871	3.44455	0.991646
3234202	460674	461933	20.577	4.36296	20.1086	4.32974	0.977239
3234203	692824	694926	13.0321	3.704	16.0156	4.0014	1.22893
3234204	694993	695412	12.7818	3.67601	13.6387	3.76963	1.06704
3234205	695417	696661	31.1149	4.95953	29.714	4.89307	0.954976
3234206	696658	697815	37.2855	5.22054	34.3331	5.10153	0.920816
3234207	133888	134550	5.02107	2.328	7.82457	2.96801	1.55835
3234208	134547	134984	3.78878	1.92173	5.93197	2.56851	1.56567
3234209	599403	600104	1.78008	0.831939	1.92509	0.944928	1.08147
3234210	600101	600952	2.35843	1.23782	3.17234	1.66555	1.34511
3234211	601072	601398	4.05074	2.01818	3.51952	1.81538	0.868859
3234212	84441	85019	0.431645	0	0.55716	0	1.29078
3234213	1165068	1165652	14.158	3.82355	16.3049	4.02723	1.15164
3234214	1165731	1165886	234.671	7.8745	211.934	7.72747	0.903111
3234215	1165897	1166169	202.318	7.66048	178.752	7.48181	0.883516
3234216	1166197	1166886	92.2468	6.52743	97.0315	6.60038	1.05187
3234217	1166939	1167172	124.812	6.96361	134.732	7.07394	1.07948
3234218	1167441	1168595	3.22844	1.69084	2.74775	1.45825	0.851106
3234219	1168616	1169410	2.735	1.45154	3.663	1.87302	1.3393
3234220	123935	126160	22.3044	4.47926	22.9055	4.51762	1.02695
3234221	126309	128564	13.4998	3.75487	12.2434	3.61394	0.906933
3234222	500945	501259	0.174549	0	0.387503	0	2.22002
3234223	501256	501480	0.33323	0	0.348752	0	1.04658
3234224	69413	69796	0.0781008	0	0.158937	0	2.03502
3234225	69796	70512	0.188226	0	0.243202	0	1.29207
3234226	146010	146606	5.67664	2.50504	5.27218	2.3984	0.92875
3234227	146633	146965	6.60456	2.72346	7.85478	2.97357	1.1893
3234228	5086	5733	5.361	2.4225	6.44492	2.68816	1.20219
3234229	134981	135757	7.92548	2.9865	9.87458	3.30372	1.24593
3234230	135762	137483	12.8503	3.68373	19.3414	4.27362	1.50513
3234231	513717	514268	12.7044	3.66726	11.8462	3.56635	0.932449
3234232	514265	514465	2.85981	1.51592	2.90627	1.53917	1.01624
3234233	514543	514848	0.604388	0	0.883278	0	1.46144
3234234	822811	823515	7.07583	2.8229	6.35669	2.66828	0.898367
3234235	823600	824022	51.3198	5.68144	55.8787	5.80423	1.08883
3234236	824016	825197	31.4624	4.97555	32.0058	5.00026	1.01727
3234237	825267	826286	4.85634	2.27987	4.90647	2.29468	1.01032
3234238	826380	827414	6.02229	2.59031	6.25901	2.64593	1.03931
3234239	222476	223294	7.11013	2.82988	10.2411	3.3563	1.44036
3234240	223287	223928	5.01403	2.32597	7.71384	2.94745	1.53845
3234241	223882	224907	9.43665	3.23828	14.047	3.81219	1.48855
3234242	1057777	1058238	1.77434	0.827285	1.79283	0.842237	1.01042
3234243	1058440	1058988	7.87552	2.97738	8.97291	3.16558	1.13934
3234244	1058992	1059243	6.02988	2.59213	8.02684	3.00483	1.33118
3234245	1059344	1059808	19.2306	4.26533	23.0064	4.52396	1.19634
3234246	1059878	1060462	20.8483	4.38185	25.128	4.65123	1.20528
3234247	1060527	1061255	32.1163	5.00523	35.3775	5.14476	1.10155
3234248	308316	308891	19.3777	4.27632	25.9899	4.69988	1.34123
3234249	308935	309504	4.06892	2.02464	4.06878	2.0246	0.999965
3234250	359422	360177	0.720677	0	1.04949	0.0696829	1.45625
3234251	360177	361472	1.10305	0.141503	1.00239	0.00344923	0.908744
3234252	674964	675977	29.2267	4.86921	31.3671	4.97118	1.07323
3234253	676045	677301	3.10564	1.63489	2.85772	1.51486	0.920169
3234254	677309	678157	12.0457	3.59045	13.833	3.79004	1.14837
3234255	446204	448906	4.37711	2.12998	4.55133	2.18629	1.0398
3234256	448952	450301	12.9738	3.69753	16.1007	4.00905	1.24102
3234257	450488	451003	6.02527	2.59103	8.7526	3.12971	1.45265
3234259	887282	887485	10.879	3.44347	9.53085	3.25261	0.876079
3234260	887469	887918	7.93088	2.98748	9.59069	3.26163	1.20928
3234261	887922	890699	4.48026	2.16358	4.82077	2.26926	1.076
3234262	890971	891396	60.7324	5.92439	61.2772	5.93728	1.00897
3234263	502792	503016	0.199938	0	0.310002	0	1.55049
3234264	503001	503246	0.223508	0	0.212654	0	0.951437
3234265	503239	503484	0.121914	0	0.0354423	0	0.290717
3234266	1238372	1239646	4.01444	2.0052	4.34231	2.11846	1.08167
3234267	1239730	1239933	473.334	8.88671	532.018	9.05533	1.12398
3234268	1240272	1240739	10.3494	3.37147	11.9232	3.57569	1.15207
3234269	1241531	1241851	475.133	8.89219	477.715	8.90001	1.00543
3234270	1241922	1242944	394.712	8.62466	364.443	8.50955	0.923314
3234271	1242950	1243600	389.78	8.60651	377.815	8.56154	0.969304
3234272	1243714	1244211	364.305	8.509	378.445	8.56394	1.03881
3234273	201777	202106	26.9765	4.75363	34.6903	5.11646	1.28594
3234274	202107	202928	15.1899	3.92505	19.1135	4.25652	1.2583
3234276	1259065	1259799	8.98362	3.1673	11.6369	3.54064	1.29535
3234277	1259796	1260113	5.20279	2.37929	5.86737	2.55271	1.12774
3234278	1260170	1262197	21.3938	4.41912	22.5279	4.49364	1.05301
3234279	1262338	1262592	5.11606	2.35503	4.23973	2.08397	0.82871
3234280	1262650	1264602	8.8887	3.15197	8.99113	3.1685	1.01152
3234281	23956	24834	3.29818	1.72167	2.85667	1.51434	0.866135
3234282	10385	10807	7.38542	2.88468	6.1011	2.60907	0.826101
3234283	1125682	1126848	11.4318	3.51498	9.36132	3.22671	0.818887
3234285	1128971	1130404	9.16732	3.1965	9.56394	3.2576	1.04326
3234286	1130469	1131881	3.85585	1.94705	3.73311	1.90038	0.968167
3234287	1131943	1132359	5.71766	2.51542	7.48521	2.90404	1.30914
3234288	1132369	1132596	9.62422	3.26667	10.3249	3.36806	1.0728
3234289	333809	334951	8.9911	3.1685	9.93929	3.31314	1.10546
3234290	335086	335670	49.0105	5.61502	54.0417	5.756	1.10266
3234291	535373	536689	22.1989	4.47242	18.7418	4.22819	0.844267
3234292	537014	537853	4.14753	2.05225	3.6536	1.86932	0.880909
3234293	537854	538216	9.83167	3.29744	9.72759	3.28208	0.989414
3234294	1285915	1289763	29.5271	4.88397	39.0636	5.28775	1.32297
3234295	1289959	1292862	17.918	4.16334	19.7434	4.3033	1.10188
3234296	1292895	1293269	1.59951	0.677626	2.48777	1.31485	1.55533
3234297	1293336	1294565	5.13662	2.36082	10.3988	3.37834	2.02444
3234298	1294841	1295662	2.49315	1.31797	3.38358	1.75855	1.35715
3234299	1295688	1297055	2.64173	1.40148	3.00824	1.58892	1.13874
3234300	1297056	1298375	7.81576	2.96639	7.97903	2.99621	1.02089
3234302	219411	220478	5.19502	2.37713	7.61671	2.92917	1.46616
3234303	1082656	1084584	19.701	4.3002	22.2829	4.47787	1.13105
3234304	1084585	1085661	2.59437	1.37538	3.35961	1.7483	1.29496
3234305	1085765	1086643	8.42743	3.07509	9.73055	3.28252	1.15463
3234306	1086707	1086931	17.128	4.09829	19.6464	4.29619	1.14703
3234307	1087201	1088448	34.6247	5.11373	32.7444	5.03318	0.945695
3234308	1088513	1088749	14.8688	3.89422	15.8557	3.98693	1.06637
3234309	955149	956336	85.6175	6.41983	94.4317	6.5612	1.10295
3234310	956320	957123	4.60057	2.20181	5.67156	2.50375	1.2328
3234311	957215	957583	12.4216	3.63478	14.4132	3.84932	1.16033
3234312	957585	961274	9.32774	3.22153	10.5193	3.39496	1.12774
3234313	961358	962269	22.7068	4.50505	25.9365	4.69691	1.14224
3234314	875023	875841	1.69056	0.757505	2.19301	1.13291	1.29721
3234315	875838	876857	39.3114	5.29687	36.9609	5.20793	0.940209
3234316	876967	877236	28.7689	4.84644	38.4273	5.26406	1.33573
3234317	877272	878198	31.948	4.99766	42.9733	5.42537	1.3451
3234318	878210	878650	92.9418	6.53826	104.902	6.7129	1.12869
3234319	1786849	1788033	559.675	9.12845	623.972	9.28534	1.11488
3234320	1788044	1789039	438.655	8.77694	486.205	8.92542	1.1084
3234321	1789135	1790061	1.94654	0.960912	1.65535	0.727137	0.850407
3234322	1790069	1790932	1.99013	0.992859	2.28061	1.18942	1.14596
3234323	1790937	1791323	2.37653	1.24885	2.74856	1.45868	1.15655
3234324	1791348	1792133	1.64071	0.714324	1.86356	0.898063	1.13582
3234325	1792126	1792692	3.39401	1.76299	3.75201	1.90766	1.10548
3234326	1792689	1793888	43.5949	5.44609	50.7217	5.66453	1.16348
3234327	872123	872776	2.06358	1.04515	2.02639	1.01891	0.981977
3234328	872843	873118	5.81342	2.53939	5.14915	2.36433	0.885735
3234329	873115	873522	3.77334	1.91584	3.3764	1.75549	0.894804
3234330	873522	874307	7.28146	2.86423	6.81087	2.76784	0.935372
3234332	774854	775096	5.38928	2.43009	6.2431	2.64226	1.15843
3234333	775093	775518	3.44964	1.78644	4.76874	2.25361	1.38239
3234334	775500	776429	4.72435	2.24011	6.15004	2.6206	1.30178
3234335	776487	777650	7.9314	2.98757	8.42668	3.07496	1.06245
3234336	347357	348469	6.88017	2.78244	8.26446	3.04692	1.2012
3234337	348573	350423	60.508	5.91905	65.5441	6.03439	1.08323
3234338	1979849	1980307	61.8436	5.95055	72.3338	6.1766	1.16962
3234339	1980311	1981243	61.3047	5.93793	63.966	5.99923	1.04341
3234340	1981360	1982262	9.40462	3.23337	10.1092	3.33759	1.07492
3234341	1982259	1982672	9.23627	3.20731	11.0986	3.4723	1.20163
3234342	1982938	1983690	3.4717	1.79564	4.31888	2.11066	1.24402
3234343	1983734	1985080	164.055	7.35803	160.874	7.32979	0.980612
3234344	1985316	1986887	8.07956	3.01428	9.30117	3.21741	1.1512
3234345	1537426	1538835	2.57013	1.36184	3.05467	1.61102	1.18853
3234346	1538977	1540068	2.03234	1.02314	2.25156	1.17092	1.10787
3234347	1540143	1541513	5.07137	2.34238	5.83162	2.5439	1.14991
3234348	1541457	1541669	15.4412	3.94872	22.145	4.46891	1.43414
3234349	1541712	1543448	34.0827	5.09097	41.3554	5.37	1.21338
3234350	1543565	1543873	11.4851	3.52169	12.1048	3.5975	1.05395
3234351	1543904	1544731	5.72287	2.51674	5.66512	2.50211	0.989909
3234352	379183	380382	6.91036	2.78876	9.18381	3.19909	1.32899
3234353	380372	381115	7.80673	2.96472	10.2657	3.35976	1.31498
3234354	103477	104319	35.926	5.16696	40.8119	5.35092	1.136
3234355	104399	106102	17.0311	4.0901	20.1392	4.33194	1.1825
3234356	444700	445317	9.06678	3.18059	9.396	3.23205	1.03631
3234357	445301	446152	3.2971	1.7212	3.98077	1.99305	1.20735
3234358	111646	113022	153.79	7.26482	151.392	7.24214	0.984404
3234359	113208	114566	1.36823	0.452311	1.9311	0.949421	1.41138
3234360	357384	358043	0.469552	0	0.501992	0	1.06909
3234361	358040	359326	0.823366	0	0.738423	0	0.896834
3234362	1635851	1636831	3.68388	1.88122	4.89711	2.29193	1.32934
3234363	1636811	1638148	1.18797	0.248503	1.6812	0.749496	1.41519
3234364	1638145	1639230	0.616752	0	1.17214	0.229147	1.90051
3234365	1639227	1640279	0.759499	0	0.985316	0	1.29732
3234366	1640412	1641032	3.10693	1.63549	3.95926	1.98523	1.27433
3234367	1641056	1643020	8.27988	3.04961	8.82973	3.14237	1.06641
3234368	1643187	1643513	7.38304	2.88421	9.27873	3.21393	1.25676
3234369	1643510	1644130	9.69104	3.27665	11.7374	3.55304	1.21116
3234370	2005901	2008501	35.2217	5.13839	40.5704	5.34236	1.15186
3234371	2008507	2010006	30.5339	4.93234	36.1133	5.17446	1.18273
3234372	2010062	2011378	3.89022	1.95985	3.97212	1.98991	1.02105
3234373	2011380	2011679	3.3323	1.73652	3.86534	1.95059	1.15996
3234374	2011676	2012932	3.61463	1.85385	3.93283	1.97557	1.08803
3234375	2012969	2013982	6.85685	2.77755	8.58983	3.10263	1.25274
3234376	2013885	2014901	14.0615	3.81368	18.6636	4.22215	1.32728
3234377	2014992	2015915	73.2566	6.19489	85.4235	6.41656	1.16609
3234378	1671330	1672010	3.60388	1.84955	4.98035	2.31625	1.38194
3234379	1672187	1673437	0.958936	0	1.45662	0.542624	1.519
3234380	1673439	1674473	0.661631	0	0.943484	0	1.426
3234381	1674473	1674703	0.584235	0	0.943594	0	1.61509
3234382	1674922	1676019	6.39602	2.67717	6.00311	2.58571	0.93857
3234383	1676113	1677264	3.04593	1.60688	2.70192	1.43399	0.887059
3234384	1677295	1678110	0.82695	0	0.523556	0	0.633117
3234385	1678107	1679027	0.303923	0	0.1704	0	0.560668
3234386	35048	35824	113.729	6.82946	115.376	6.85019	1.01447
3234387	28591	29334	22.9633	4.52126	25.0549	4.64702	1.09108
3234388	912019	912891	9.88812	3.3057	11.2655	3.49384	1.1393
3234389	912888	914186	10.3663	3.37383	12.9406	3.69383	1.24833
3234390	914312	914491	443.835	8.79388	379.849	8.56928	0.855835
3234391	914709	915119	2.59044	1.3732	2.29107	1.19602	0.884434
3234392	915119	916426	5.29653	2.40505	4.63937	2.21393	0.875926
3234393	916602	917255	5.66339	2.50166	5.05264	2.33704	0.892159
3234394	189869	190282	8.72918	3.12585	11.9831	3.58293	1.37276
3234395	190257	190625	5.3371	2.41606	6.30873	2.65735	1.18205
3234396	107452	108456	9.19119	3.20025	11.9114	3.57427	1.29595
3234397	321526	321702	0.0847196	0	0.39407	0	4.65147
3234398	322018	322371	0.240039	0	0.295553	0	1.23127
3234399	571038	571745	4.34188	2.11832	4.74116	2.24524	1.09196
3234400	571742	572077	51.7995	5.69487	53.1951	5.73322	1.02694
3234401	572156	574663	31.5931	4.98154	31.8438	4.99294	1.00794
3234402	827436	828887	3.96572	1.98758	4.97188	2.31379	1.25372
3234403	828986	829729	8.80776	3.13878	11.2969	3.49786	1.28261
3234404	829726	830463	26.7532	4.74164	29.996	4.9067	1.12121
3234405	830561	832369	24.9398	4.64038	26.5709	4.73178	1.0654
3234406	832470	833036	7.3963	2.8868	9.08786	3.18394	1.2287
3234407	609684	611207	1391.77	10.4427	1371.82	10.4219	0.985669
3234408	611297	612931	167.664	7.38943	168.014	7.39244	1.00209
3234409	844072	844332	16.9488	4.08311	15.7005	3.97274	0.926352
3234410	844322	844519	18.6811	4.22351	21.7089	4.44022	1.16208
3234411	844599	845645	51.0826	5.67476	60.8901	5.92814	1.19199
3234412	845736	846389	8.94219	3.16063	8.66548	3.11528	0.969056
3234413	846424	846729	13.5579	3.76106	12.3374	3.62497	0.909979
3234414	1191863	1192063	0.273547	0	0.173509	0	0.634291
3234415	1192056	1192331	0.108662	0	0.157949	0	1.45358
3234416	1192334	1192999	0.247671	0	0.144004	0	0.581434
3234417	1193148	1195580	0.217771	0	0.175595	0	0.806328
3234418	1195814	1196200	7.69788	2.94446	7.95281	2.99147	1.03312
3234420	1196359	1196877	0.317821	0	0.470379	0	1.48001
3234421	272135	272434	8.43073	3.07566	9.82319	3.29619	1.16517
3234422	272530	274062	3.00625	1.58796	3.41245	1.77081	1.13512
3234423	215439	216599	1.51977	0.603854	2.13277	1.09273	1.40335
3234424	216592	217347	0.786794	0	1.58	0.65992	2.00814
3234425	1132681	1135062	845.075	9.72293	757.497	9.5651	0.896367
3234426	1135192	1137669	8.54054	3.09433	9.79898	3.29263	1.14735
3234427	1137725	1138804	2.94816	1.55982	3.22919	1.69117	1.09532
3234428	1139120	1142431	83.7784	6.38851	96.7651	6.59641	1.15501
3234429	1142474	1142773	7.14779	2.8375	8.66068	3.11448	1.21166
3234430	1142819	1143991	31.0433	4.95621	34.6745	5.1158	1.11697
3234431	1143991	1145058	21.4447	4.42255	22.4011	4.4855	1.0446
3234432	59899	61800	21.0424	4.39523	26.6744	4.73738	1.26765
3234433	27565	28620	20.098	4.32898	27.0151	4.75569	1.34417
3234434	25413	25811	6.66461	2.73652	6.29327	2.65381	0.944283
3234435	179208	180557	1.1589	0.212757	0.871881	0	0.752334
3234436	180547	181035	8.46364	3.08128	9.18238	3.19887	1.08492
3234438	637150	637458	3.00878	1.58918	3.21665	1.68556	1.06909
3234439	637503	638069	15.0042	3.90729	14.7005	3.87779	0.97976
3234440	1007924	1010137	12.1914	3.60779	14.3581	3.84379	1.17773
3234441	1010134	1010901	10.9341	3.45077	11.6024	3.53635	1.06112
3234442	1010956	1011894	16.9543	4.08358	16.1377	4.01236	0.951835
3234443	1011958	1012824	1.22223	0.289514	1.26709	0.341522	1.03671
3234444	1012942	1013223	5.08708	2.34684	5.87437	2.55443	1.15476
3234445	1013343	1013828	2.80777	1.48943	2.52953	1.33887	0.900903
3234446	489524	490651	34.4397	5.106	35.6714	5.15669	1.03576
3234447	490775	491851	460.345	8.84657	475.398	8.89299	1.0327
3234448	817729	818520	10.5586	3.40035	13.7718	3.78364	1.30432
3234449	818624	819469	14.3986	3.84786	16.3143	4.02806	1.13304
3234450	819476	820396	22.2353	4.47478	24.4619	4.61246	1.10014
3234451	820411	821142	174.57	7.44766	189.205	7.56381	1.08383
3234452	821147	822571	159.726	7.31946	156.798	7.29276	0.981667
3234453	366705	367292	3.19629	1.6764	4.53734	2.18185	1.41956
3234454	367296	368198	22.7781	4.50958	24.5729	4.619	1.0788
3234455	142735	143796	9.00381	3.17054	16.6084	4.05384	1.8446
3234456	143759	144919	11.7492	3.55449	20.7269	4.37343	1.76411
3234457	588227	589957	6.21703	2.63622	7.11708	2.83129	1.14477
3234458	590036	591037	95.0604	6.57077	117.826	6.88051	1.23948
3234459	591085	592308	139.728	7.12648	156.996	7.29458	1.12358
3234460	917346	918608	3.18191	1.66989	3.35498	1.7463	1.05439
3234461	918601	919116	14.7144	3.87916	17.0152	4.08875	1.15636
3234463	923224	924051	6.58613	2.71943	8.09754	3.01748	1.22948
3234464	924061	924759	38.0855	5.25117	39.9144	5.31884	1.04802
3234465	1570693	1572039	11.3588	3.50574	14.5702	3.86495	1.28272
3234466	1572088	1573113	17.2997	4.11268	20.4629	4.35494	1.18284
3234467	1573186	1575156	1.7752	0.827981	1.53497	0.618211	0.864675
3234468	1575229	1576575	931.056	9.86272	1002.18	9.96892	1.07639
3234469	1576614	1577516	126.556	6.98363	130.251	7.02515	1.0292
3234470	1577513	1578760	141.875	7.14848	153.872	7.26558	1.08456
3234471	1578770	1582072	244.718	7.93498	277.518	8.11644	1.13403
3234472	1582183	1583301	168.272	7.39465	207.078	7.69403	1.23061
3234473	1250438	1251127	25.2458	4.65797	27.1926	4.76514	1.07711
3234474	1251132	1251500	21.1046	4.39948	24.0063	4.58534	1.13749
3234475	1251571	1253517	33.8955	5.08302	36.4426	5.18755	1.07514
3234476	1253527	1254138	25.8253	4.69072	28.5926	4.83757	1.10715
3234477	1254244	1255410	19.5184	4.28676	21.2778	4.41128	1.09014
3234478	1255522	1256787	1939.5	10.9215	2652.52	11.3731	1.36763
3234479	1257343	1258902	19.3498	4.27425	29.9066	4.90239	1.54558
3234480	297209	297679	11.8435	3.56602	10.2552	3.35829	0.865898
3234481	297778	298707	5.4983	2.45899	6.17817	2.62718	1.12365
3234482	7152	7427	7.26225	2.86042	10.6458	3.41221	1.46591
3234483	1622397	1623587	9.06101	3.17967	12.0497	3.59092	1.32984
3234484	1623608	1624762	13.2124	3.72382	17.5206	4.13098	1.32608
3234485	1624796	1625038	7.44626	2.89652	10.154	3.34398	1.36364
3234487	1625394	1626254	3.75029	1.907	5.46824	2.45108	1.45808
3234488	1626484	1627080	0.251179	0	0.671801	0	2.67459
3234489	1627268	1628812	3.3776	1.756	4.11957	2.04249	1.21967
3234490	1628910	1630070	21.7762	4.44468	24.3991	4.60876	1.12045
3234491	924964	927189	21.1525	4.40276	19.6467	4.29621	0.928812
3234492	927194	928156	20.2274	4.33824	21.1587	4.40318	1.04604
3234493	928202	929254	16.9843	4.08613	13.8938	3.79637	0.818037
3234494	929369	929650	3.63363	1.86141	4.11206	2.03986	1.13167
3234495	929686	930417	6.60315	2.72315	7.93268	2.98781	1.20135
3234496	930425	930958	5.2231	2.38491	6.84116	2.77424	1.30979
3234497	56702	57268	15.78	3.98002	19.5289	4.28754	1.23758
3234498	1311905	1313248	205.115	7.68029	228.317	7.8349	1.11312
3234499	1313352	1314155	22.3376	4.4814	23.0766	4.52836	1.03308
3234500	1314197	1315501	12.6053	3.65596	15.1995	3.92595	1.2058
3234501	1315601	1315810	40.8445	5.35207	36.8266	5.20268	0.901629
3234503	1316359	1317705	18.862	4.23741	20.0267	4.32385	1.06175
3234504	1317702	1317941	20.4937	4.35711	23.2865	4.54142	1.13628
3234505	2032094	2032780	9.76408	3.28748	11.6378	3.54074	1.1919
3234506	2032870	2033826	28.8678	4.85139	31.8779	4.99448	1.10427
3234507	2033819	2034970	37.1239	5.21428	42.8221	5.42028	1.15349
3234508	2035030	2035614	42.0554	5.39422	48.5272	5.60072	1.15389
3234509	2035691	2036605	9.52711	3.25204	10.9676	3.45517	1.1512
3234510	2036660	2037580	35.3419	5.14331	38.8039	5.27813	1.09796
3234511	2037580	2038755	7.52743	2.91216	8.71139	3.1229	1.15729
3234512	2038748	2039686	7.9049	2.98275	9.09021	3.18431	1.14995
3234513	278528	278986	0.91475	0	0.87378	0	0.955212
3234514	278992	279741	1.94606	0.96056	1.77864	0.830772	0.913966
3234515	1831063	1832136	5.59417	2.48392	5.63394	2.49414	1.00711
3234516	1832141	1833073	11.5291	3.52721	13.5408	3.75924	1.17448
3234518	1833519	1834220	21.3396	4.41546	21.4368	4.42202	1.00456
3234519	1834356	1834967	2.32771	1.21891	2.94901	1.56023	1.26691
3234520	1834945	1835565	1.36029	0.443912	1.41803	0.503893	1.04245
3234521	1835603	1836475	12.7509	3.67253	14.3815	3.84615	1.12788
3234522	1861461	1862255	61.5847	5.9445	30.0497	4.90928	0.487941
3234523	1862266	1863144	71.8379	6.16667	34.5777	5.11177	0.481329
3234524	1863147	1864250	68.525	6.09856	31.4872	4.97669	0.4595
3234525	1864636	1865013	145.682	7.18668	209.459	7.71052	1.43778
3234526	1865020	1866075	304.915	8.25226	421.104	8.71803	1.38105
3234527	1866081	1866587	186.924	7.54631	268.151	8.0669	1.43454
3234528	1866870	1869002	137.224	7.10039	136.615	7.09397	0.99556
3234529	1869008	1869508	91.3889	6.51395	98.1518	6.61694	1.074
3234530	141311	141859	16.5796	4.05133	31.429	4.97402	1.89565
3234531	141856	142701	20.2361	4.33886	26.5274	4.72941	1.3109
3234532	620123	620335	2.79256	1.48159	0.777734	0	0.278502
3234533	620770	621588	113.109	6.82157	94.7784	6.56649	0.837938
3234534	621576	622373	90.8366	6.5052	77.5843	6.27769	0.854108
3234535	574660	575418	17.5572	4.13399	18.1154	4.17914	1.03179
3234536	575497	576510	9.75537	3.2862	10.8512	3.43978	1.11233
3234537	576547	577593	0.305541	0	0.441353	0	1.4445
3234538	595617	597557	5.53925	2.46969	5.09832	2.35002	0.9204
3234539	597527	598606	4.41993	2.14402	4.77112	2.25433	1.07946
3234540	598702	599406	2.09155	1.06457	1.90453	0.929438	0.910584
3234541	1912285	1912839	8.47486	3.08319	8.57742	3.10054	1.0121
3234542	1912836	1913414	9.72929	3.28233	10.6011	3.40614	1.08961
3234543	1913751	1914176	49.0224	5.61537	41.3222	5.36885	0.842926
3234544	1914246	1915496	11.6631	3.54387	13.9459	3.80177	1.19573
3234545	1915616	1915843	9.42691	3.23678	8.87177	3.14922	0.941111
3234546	1915885	1916715	3.49471	1.80517	3.56726	1.83482	1.02076
3234547	1916674	1917231	43.6155	5.44677	42.3284	5.40355	0.970489
3234548	1917324	1918073	2.71916	1.44316	2.66214	1.41259	0.979031
3234549	1000171	1001157	2.92716	1.5495	2.72076	1.44401	0.929489
3234550	1001162	1001932	6.34693	2.66606	6.80768	2.76716	1.07259
3234551	1001947	1003182	10.7006	3.41962	11.4417	3.51623	1.06926
3234552	1003279	1005411	24.7064	4.62681	25.8539	4.69231	1.04645
3234553	1005412	1006023	25.4987	4.67235	27.695	4.79156	1.08614
3234554	1006147	1007835	12.8291	3.68134	15.3728	3.94231	1.19828
3234555	91188	91367	0.583153	0	0.193751	0	0.332248
3234556	91364	92980	0.612056	0	0.711739	0	1.16287
3234557	907973	908371	2.21736	1.14884	2.64405	1.40275	1.19243
3234558	908368	909258	5.3631	2.42307	5.36241	2.42288	0.999871
3234559	909311	910114	18.166	4.18317	19.0534	4.25198	1.04885
3234560	910104	910514	15.0927	3.91577	15.0405	3.91078	0.996542
3234561	910523	912022	15.5519	3.95901	16.2286	4.02047	1.04352
3234562	1392991	1393413	0.271784	0	0.391625	0	1.44094
3234563	1393410	1393826	0.131854	0	0.12545	0	0.951437
3234564	1393826	1394479	0.282787	0	0.53326	0	1.88573
3234565	1394436	1396058	0.249461	0	0.279346	0	1.1198
3234566	1396144	1396890	3.79401	1.92372	5.42737	2.44025	1.43051
3234567	1396916	1397461	7.80894	2.96513	10.3157	3.36676	1.32101
3234568	1397467	1397889	70.262	6.13467	66.7824	6.06139	0.950477
3234570	1467702	1468286	3.4861	1.80161	7.5563	2.91768	2.16755
3234571	1468309	1468830	5.26657	2.39686	4.82708	2.27115	0.916551
3234572	1469076	1470344	0.795656	0	1.00998	0.0143267	1.26937
3234573	1470420	1471592	19.4399	4.28095	21.7338	4.44187	1.118
3234574	1471693	1472484	3.69204	1.88442	4.26033	2.09096	1.15392
3234575	1472523	1474025	1.15068	0.202481	0.823733	0	0.715869
3234576	1474010	1474447	11.3207	3.50089	8.99749	3.16952	0.794782
3234577	548538	549521	23.895	4.57864	25.7666	4.68743	1.07832
3234578	549522	549857	34.3197	5.10097	39.027	5.2864	1.13716
3234579	12347	13411	385.735	8.59147	457.512	8.83767	1.18608
3234580	1092151	1093461	13.4741	3.75212	15.0434	3.91106	1.11647
3234581	1093501	1093902	17.2956	4.11234	19.2378	4.26587	1.11229
3234582	1093912	1095072	16.8983	4.07881	17.7455	4.14938	1.05014
3234583	1095346	1096260	2.1578	1.10956	1.74376	0.802203	0.808119
3234584	1096329	1096784	252.641	7.98095	233.285	7.86595	0.923386
3234585	1096815	1098248	45.7111	5.51447	49.0965	5.61755	1.07406
3234586	1098226	1098483	72.187	6.17367	80.7334	6.33509	1.11839
3234587	71689	72594	0.435848	0	0.461924	0	1.05983
3234588	72795	73340	2.45345	1.29481	2.55496	1.3533	1.04137
3234589	1052977	1053738	11.7549	3.55519	12.2544	3.61523	1.04249
3234590	1053897	1055219	17.164	4.10131	16.6995	4.06173	0.972938
3234591	1055303	1055608	2.22154	1.15156	2.47888	1.30969	1.11584
3234592	1055828	1056340	4.06307	2.02257	4.33391	2.11567	1.06666
3234593	1056337	1057317	2.11453	1.08034	2.55076	1.35093	1.2063
3234594	1057307	1057780	2.26723	1.18093	2.15211	1.10575	0.949224
3234595	120482	120955	62.8919	5.9748	67.9294	6.08597	1.0801
3234596	121455	121859	210.552	7.71803	227.141	7.82744	1.07879
3234597	117478	118149	5.93566	2.56941	7.97927	2.99626	1.34429
3234598	118181	119062	6.81762	2.76927	8.03672	3.00661	1.17882
3234600	767992	768441	4.87627	2.28578	6.58754	2.71974	1.35094
3234601	768484	769350	18.5294	4.21175	22.0333	4.46162	1.1891
3234602	769475	769969	25.5981	4.67797	40.0008	5.32196	1.56265
3234603	769957	771276	21.5502	4.42963	30.027	4.90819	1.39336
3234605	582580	583452	17.5719	4.1352	16.4189	4.03729	0.934386
3234606	583589	585235	138.023	7.10877	230.305	7.8474	1.66859
3234607	601395	601835	2.58423	1.36974	2.43178	1.28201	0.941004
3234608	601919	602578	2.25688	1.17433	3.47431	1.79673	1.53943
3234609	602650	603972	12.2638	3.61633	13.8196	3.78864	1.12686
3234610	31276	32235	5.54516	2.47123	5.45834	2.44846	0.984342
3234611	146953	147174	17.4946	4.12884	15.5525	3.95907	0.888987
3234612	147210	149195	6.91881	2.79052	6.28667	2.6523	0.908635
3234613	603983	605404	8.90372	3.15441	10.4295	3.38259	1.17136
3234614	605537	605830	5.37249	2.42559	5.13045	2.35909	0.954949
3234615	605863	606753	7.71927	2.94847	11.8306	3.56445	1.5326
3234616	303310	303768	17.8267	4.15597	18.1404	4.18114	1.0176
3234617	303755	304693	12.9779	3.69798	12.6557	3.66172	0.975177
3234618	286548	287084	4.18865	2.06648	4.93579	2.30328	1.17837
3234619	287051	287584	9.59441	3.26219	12.2292	3.61226	1.27462
3234620	777625	778353	7.54225	2.91499	9.26896	3.21241	1.22894
3234621	778369	779418	23.1833	4.53501	24.9939	4.6435	1.0781
3234622	779421	780254	35.9721	5.16881	42.005	5.39249	1.16771
3234623	780445	782283	2894.24	11.499	2544.63	11.3132	0.879206
3234624	50279	50557	90.8142	6.50485	118.907	6.89369	1.30934
3234625	1326162	1326527	290.607	8.18292	273.261	8.09413	0.940311
3234626	1326678	1327463	79.6637	6.31585	84.6368	6.40321	1.06243
3234627	1327488	1327910	175.631	7.45641	169.388	7.40419	0.964453
3234628	1327907	1328449	260.73	8.02641	264.663	8.04801	1.01509
3234629	1328460	1328909	353.602	8.46598	362.063	8.5001	1.02393
3234631	1329652	1330449	5.07988	2.3448	5.14606	2.36347	1.01303
3234632	430625	430897	30.9794	4.95324	28.5836	4.83712	0.922665
3234633	430890	432257	43.4003	5.43963	40.2161	5.3297	0.926632
3234634	432404	432745	11.6338	3.54025	10.9622	3.45447	0.942273
3234635	368243	369295	93.9453	6.55375	81.2927	6.34505	0.86532
3234636	369464	370369	2.11855	1.08308	3.06987	1.61818	1.44904
3234637	370520	371455	3.05461	1.61099	3.58626	1.84248	1.17405
3234638	1048663	1049544	9.03349	3.17528	10.3301	3.36878	1.14353
3234639	1049541	1051142	49.8909	5.64071	48.7916	5.60856	0.977965
3234640	1051252	1051647	17.6334	4.14024	19.6173	4.29406	1.11251
3234641	1051653	1051940	16.4185	4.03725	18.0431	4.17337	1.09895
3234642	1052146	1052646	13.7682	3.78327	15.3493	3.9401	1.11484
3234643	1052707	1052967	19.5916	4.29217	20.11	4.32984	1.02646
3234644	1986900	1988213	2.17969	1.12412	2.45507	1.29576	1.12634
3234645	1988248	1989036	6.37952	2.67345	7.32645	2.87311	1.14843
3234646	1989077	1990216	3.93738	1.97724	5.01714	2.32686	1.27423
3234647	1990408	1991553	4.2308	2.08093	5.26476	2.39637	1.24439
3234648	1991543	1992646	5.51913	2.46444	6.09685	2.60806	1.10468
3234649	1992685	1993284	46.6772	5.54465	44.8583	5.4873	0.961031
3234650	1993321	1994049	7.47368	2.90182	8.56333	3.09817	1.1458
3234651	1994046	1995059	8.41456	3.07289	9.13153	3.19086	1.08521
3234652	352993	354108	42.5182	5.41001	72.6098	6.18209	1.70774
3234653	354180	355340	2.20862	1.14314	3.14658	1.65378	1.42468
3234654	37874	39298	34.5823	5.11196	43.9061	5.45635	1.26961
3234655	986796	987191	15.5634	3.96008	27.8517	4.7997	1.78957
3234656	987188	987472	16.6791	4.05997	28.2061	4.81794	1.69111
3234657	987462	988328	19.2789	4.26895	31.5868	4.98125	1.63841
3234658	988328	989518	18.8397	4.2357	30.2633	4.9195	1.60636
3234659	989522	989794	22.8684	4.51528	31.8093	4.99138	1.39097
3234660	990158	990634	1.71855	0.781189	2.26652	1.18048	1.31886
3234661	289178	289498	19.1841	4.26184	24.2823	4.60183	1.26575
3234662	289495	289953	13.7648	3.78291	18.9762	4.24612	1.3786
3234663	19290	20183	6.86589	2.77945	8.29945	3.05302	1.20879
3234664	1460670	1461173	11.2069	3.48631	12.663	3.66255	1.12994
3234665	1461154	1461597	20.0726	4.32716	23.8785	4.57764	1.18961
3234666	1461597	1462262	21.69	4.43896	23.5905	4.56014	1.08762
3234667	1462305	1462919	15.8	3.98185	21.0953	4.39885	1.33514
3234668	1462916	1464058	35.0285	5.13046	38.2239	5.2564	1.09122
3234669	1464066	1466333	31.1059	4.95912	34.3832	5.10363	1.10536
3234670	1466410	1467411	17.8637	4.15896	20.5788	4.36309	1.15199
3234671	1067160	1067747	12.0966	3.59653	14.042	3.81168	1.16082
3234672	1067738	1068328	10.7327	3.42394	12.4217	3.63479	1.15737
3234673	1068339	1069232	10.1255	3.33992	11.0302	3.46338	1.08935
3234674	1069233	1071083	11.9952	3.58439	12.878	3.68684	1.0736
3234675	1071080	1072567	9.66099	3.27217	10.7169	3.42181	1.10929
3234676	1072564	1072908	6.172	2.62574	7.30358	2.8686	1.18334
3234677	345486	345746	0.517081	0	0.367459	0	0.710641
3234678	345743	345997	0.490045	0	0.718019	0	1.46521
3234679	224895	225809	24.3695	4.60701	35.8853	5.16532	1.47255
3234680	225806	226726	29.0464	4.86029	41.1422	5.36255	1.41643
3234681	1198713	1198907	10.4583	3.38658	12.2958	3.62009	1.17569
3234682	1198946	1199155	15.757	3.97792	19.5966	4.29253	1.24367
3234683	1199148	1199465	17.4003	4.12104	21.0567	4.39621	1.21014
3234684	1199550	1200056	9.90818	3.30862	11.3671	3.5068	1.14725
3234685	1200148	1200480	100.87	6.65635	96.7971	6.59689	0.959625
3234686	1200484	1201023	50.1141	5.64715	52.6196	5.71753	1.05
3234687	193487	193708	3.15218	1.65635	3.10264	1.6335	0.984284
3234689	306198	306863	5.47128	2.45188	6.57183	2.7163	1.20115
3234690	307381	308112	13.1926	3.72166	13.4951	3.75436	1.02293
3234692	624308	624739	2.03641	1.02603	2.38153	1.25189	1.16947
3234693	624742	625161	7.94992	2.99094	10.7324	3.42391	1.35001
3234694	625275	625898	3.35633	1.74689	2.68271	1.42369	0.799298
3234695	202933	203376	9.9181	3.31006	12.98	3.69822	1.30872
3234696	203598	204479	0.595054	0	0.54369	0	0.913681
3234697	204476	205087	0.171516	0	0.35616	0	2.07655
3234698	856639	857151	2.48461	1.31302	2.46438	1.30122	0.991857
3234699	857234	858229	7.02092	2.81166	7.53704	2.914	1.07351
3234700	858631	858936	55.6691	5.7988	67.8699	6.0847	1.21917
3234701	859335	860342	1.21986	0.286717	1.52233	0.606282	1.24795
3234702	860406	861053	30.469	4.92927	32.9646	5.04285	1.08191
3234703	933073	933375	83.819	6.3892	114.524	6.83951	1.36633
3234704	933414	933849	6.78689	2.76275	8.99877	3.16973	1.3259
3234705	933864	934337	2.72068	1.44397	2.59357	1.37494	0.953281
3234706	934512	935324	25.8038	4.68951	29.6203	4.88852	1.14791
3234707	935458	936528	2.12353	1.08646	1.70957	0.773633	0.805062
3234708	936611	936859	3.13156	1.64688	1.3656	0.449531	0.436075
3234709	14153	14896	15.8083	3.98261	18.0001	4.16993	1.13865
3234710	726884	727798	1.38755	0.472539	1.74376	0.802203	1.25672
3234711	727893	729032	1.39869	0.484077	1.56021	0.641738	1.11548
3234712	729089	729667	4.07473	2.02671	3.91518	1.96908	0.960844
3234713	729851	730996	3.70304	1.88871	3.21059	1.68284	0.867014
3234714	21266	21919	14.4069	3.84868	20.8238	4.38016	1.44541
3234715	2060924	2061271	24.0443	4.58762	33.1214	5.04969	1.37752
3234716	2061357	2061806	15.4175	3.94649	20.4408	4.35338	1.32582
3234717	2061808	2062326	33.063	5.04715	36.2528	5.18002	1.09648
3234718	2062326	2062967	0.249144	0	2.96059	1.56589	11.883
3234719	2062972	2063574	30.8445	4.94694	33.9498	5.08533	1.10068
3234720	2063640	2064788	227.51	7.82979	198.294	7.6315	0.871583
3234721	2064831	2066129	13.7602	3.78243	13.3836	3.74239	0.972633
3234722	1228561	1230432	39.726	5.31201	47.4271	5.56764	1.19386
3234723	1230528	1233020	103.662	6.69575	122.294	6.93421	1.17974
3234724	1233175	1234485	17.5994	4.13746	24.8596	4.63573	1.41252
3234725	1234502	1236223	28.0314	4.80897	27.9589	4.80524	0.997414
3234726	1236272	1236454	2.1578	1.10956	1.81046	0.856358	0.839031
3234727	1236523	1237917	84.0421	6.39304	87.1631	6.44565	1.03714
3234728	1237914	1238315	69.0707	6.11	71.4422	6.1587	1.03433
3234729	405966	406700	13.7236	3.77859	13.7366	3.77995	1.00094
3234730	406841	408061	180.124	7.49285	176.333	7.46216	0.978949
3234731	342439	343467	0.199161	0	0.135569	0	0.680703
3234733	1774503	1775432	11.7921	3.55974	12.347	3.62608	1.04706
3234734	1775437	1775904	7.36952	2.88157	7.75005	2.95421	1.05164
3234735	1775950	1776657	6.33985	2.66445	7.33956	2.87569	1.15769
3234736	1776651	1777175	12.4152	3.63404	14.0497	3.81247	1.13166
3234737	1777163	1778194	30.3152	4.92197	37.7393	5.23799	1.24489
3234738	1778583	1778918	36.8636	5.20413	45.0472	5.49336	1.222
3234739	1778922	1779278	169.359	7.40394	220.461	7.78438	1.30174
3234740	1779343	1780881	5.95008	2.57291	6.19777	2.63175	1.04163
3234741	58868	59704	3.77422	1.91618	3.46877	1.79443	0.91907
3234742	974768	976129	102.443	6.67867	109.689	6.77728	1.07074
3234743	976179	976748	172.113	7.42722	192.716	7.59033	1.1197
3234744	976816	976998	49.9845	5.64341	52.4081	5.71172	1.04849
3234745	977027	977710	6.71576	2.74755	6.95975	2.79904	1.03633
3234746	977707	978651	11.8323	3.56466	14.0424	3.81171	1.18678
3234747	978721	979692	59.0661	5.88426	64.3326	6.00748	1.08916
3234748	157381	158232	39.7706	5.31363	38.1908	5.25515	0.960279
3234749	158162	159001	3.71909	1.89495	3.56018	1.83195	0.957272
3234750	2066232	2066918	12.6817	3.66467	13.1099	3.71259	1.03377
3234751	2066983	2067744	8.93425	3.15935	13.2613	3.72915	1.48432
3234752	2067744	2069198	6.7608	2.75719	8.67087	3.11618	1.28252
3234753	2069188	2069544	8.91881	3.15685	11.796	3.56023	1.3226
3234754	2069549	2070052	12.1292	3.60041	14.3065	3.83859	1.17951
3234755	2070138	2070959	5.53965	2.46979	6.5338	2.70792	1.17946
3234756	2071082	2071429	36.8133	5.20216	32.6204	5.0277	0.886102
3234757	2071435	2072346	21.0242	4.39398	17.7818	4.15233	0.845777
3234758	1899535	1900233	35.5326	5.15107	38.3303	5.26041	1.07874
3234759	1900235	1900501	22.8768	4.51581	21.7807	4.44498	0.952086
3234760	1900569	1901084	9.31882	3.22015	11.6251	3.53917	1.24748
3234761	1901156	1902070	14.1705	3.82482	17.5424	4.13278	1.23796
3234762	1902110	1902637	13.2724	3.73036	13.0122	3.70179	0.980392
3234763	1902647	1903798	8.85577	3.14662	10.3536	3.37206	1.16913
3234764	1903801	1904826	4.38948	2.13405	3.81554	1.93189	0.869246
3234765	90089	90268	151.731	7.24537	159.845	7.32053	1.05348
3234766	79243	79497	1.37212	0.456412	2.22244	1.15215	1.61971
3234767	664589	665593	6.97297	2.80177	5.613	2.48877	0.804966
3234768	665634	666002	5.20164	2.37897	6.30873	2.65735	1.21283
3234769	666106	666342	4.30247	2.10516	5.73896	2.52079	1.33388
3234770	5730	6119	2.40951	1.26874	2.2803	1.18923	0.946376
3234771	171387	172529	3.72151	1.89589	2.92152	1.54672	0.785038
3234772	172531	173826	3.45958	1.7906	2.81208	1.49164	0.81284
3234773	1731310	1731642	11.1227	3.47543	10.3683	3.37411	0.932177
3234774	1731697	1732347	4.66062	2.22052	4.23217	2.0814	0.908071
3234775	1732363	1732476	21.0461	4.39548	23.709	4.56737	1.12653
3234776	1732838	1733632	9.16698	3.19645	9.60714	3.26411	1.04802
3234777	1733620	1734411	9.50464	3.24863	13.5626	3.76156	1.42694
3234778	1734505	1735158	1.34515	0.427767	1.55979	0.641349	1.15956
3234779	1735178	1735885	1.12253	0.166759	1.37925	0.46388	1.22869
3234780	1735869	1736261	0.763123	0	1.13145	0.178171	1.48266
3234781	1181296	1181655	3.40173	1.76627	3.77815	1.91768	1.11066
3234782	1181657	1181854	1.38846	0.473485	1.71734	0.780176	1.23687
3234783	1181855	1182222	2.37698	1.24913	2.67724	1.42075	1.12632
3234784	1182219	1182602	1.75727	0.813335	1.95265	0.965433	1.11118
3234785	1182915	1183793	1.34771	0.430506	1.32915	0.410501	0.986229
3234786	1183812	1184369	5.78674	2.53275	7.39067	2.88571	1.27717
3234787	1184373	1184714	12.2184	3.61099	13.7155	3.77774	1.12253
3234788	11415	11726	10.6538	3.41329	11.5971	3.5357	1.08855
3234789	2072356	2072850	6.89686	2.78594	6.48186	2.69641	0.939828
3234790	2072894	2073097	169.629	7.40624	227.287	7.82837	1.33991
3234791	2073450	2074784	33.3867	5.0612	32.1518	5.00683	0.963014
3234792	2074926	2075522	9.8462	3.29957	10.6028	3.40637	1.07684
3234793	2075559	2075762	211.626	7.72537	170.615	7.4146	0.806211
3234794	2075888	2076319	5.40342	2.43387	4.94469	2.30588	0.915104
3234795	2076355	2077023	11.6855	3.54664	12.3028	3.62091	1.05283
3234796	2077063	2077512	2.71027	1.43844	3.70065	1.88778	1.36542
3234797	644605	646503	31.0278	4.95549	36.4868	5.1893	1.17594
3234798	646578	647540	0.892766	0	1.15889	0.212739	1.29808
3234799	647589	650024	15.0467	3.91137	15.4762	3.95198	1.02855
3234800	1801609	1802727	38.4064	5.26327	43.6252	5.44709	1.13588
3234801	1802727	1802954	61.8668	5.95109	61.6817	5.94677	0.997008
3234802	1803039	1803644	1.83112	0.872724	2.76239	1.46592	1.50858
3234803	1803681	1803890	11.5917	3.53501	15.1956	3.92559	1.31091
3234804	1803935	1804411	7.01041	2.8095	9.57789	3.25971	1.36624
3234805	1804415	1804933	9.30348	3.21777	13.305	3.7339	1.43011
3234806	1804885	1805217	35.7847	5.16127	47.3381	5.56493	1.32286
3234807	343894	344082	0.370256	0	0.507444	0	1.37052
3234808	344087	344407	0.31143	0	0.162968	0	0.52329
3234809	344404	344595	0.260336	0	0.454105	0	1.7443
3234810	1380472	1381224	10.4483	3.3852	11.0114	3.46093	1.05389
3234811	1381221	1382618	2.07733	1.05473	1.92712	0.946445	0.927692
3234812	1382725	1384512	6.01604	2.58881	5.7589	2.52579	0.957258
3234813	1384509	1385282	5.2826	2.40125	6.84888	2.77587	1.2965
3234814	1385291	1385854	2.56126	1.35686	3.78742	1.92122	1.47873
3234815	1386001	1387938	20.2698	4.34126	25.2297	4.65705	1.24469
3234816	1387944	1388990	19.0724	4.25342	22.9504	4.52045	1.20333
3234817	262548	263834	939.006	9.87499	863.833	9.75461	0.919943
3234818	264069	266267	225.819	7.81902	182.845	7.51448	0.809697
3234819	266376	266708	3.58748	1.84297	2.93245	1.55211	0.817413
3234820	1322780	1322935	106.922	6.74042	118.095	6.88381	1.1045
3234821	1323123	1323728	150.811	7.2366	182.793	7.51407	1.21206
3234822	1323742	1324767	63.0068	5.97744	78.3673	6.29218	1.24379
3234823	1324774	1324947	47.1693	5.55978	59.5284	5.89551	1.26202
3234824	1325079	1325276	86.9681	6.44241	95.8628	6.5829	1.10228
3234825	1325309	1325716	177.335	7.47033	176.043	7.45978	0.992715
3234826	1325727	1326155	363.932	8.50752	369.828	8.53071	1.0162
3234827	562368	563402	25.7746	4.68788	29.7282	4.89376	1.15339
3234828	563399	564310	21.4407	4.42228	22.8391	4.51343	1.06522
3234829	564317	565318	10.401	3.37865	13.3218	3.73572	1.28083
3234830	2047137	2047673	29.2368	4.86971	37.2944	5.22089	1.2756
3234831	2047680	2048459	32.4451	5.01993	39.6594	5.30959	1.22235
3234832	2048466	2048831	55.0376	5.78235	60.2693	5.91335	1.09506
3234833	2050072	2050974	8.87322	3.14946	10.9492	3.45275	1.23396
3234834	2051024	2051260	11.9372	3.5774	14.1635	3.8241	1.18649
3234835	2051248	2051658	9.94826	3.31444	12.7706	3.67476	1.2837
3234836	2051655	2052374	11.7533	3.555	13.3567	3.73949	1.13642
3234837	2052469	2054619	17.0356	4.09048	19.2941	4.27008	1.13257
3234838	181032	181292	16.6998	4.06176	16.402	4.0358	0.982169
3234839	181349	183328	2.0221	1.01586	1.19774	0.260309	0.592322
3234840	254657	255199	3.52561	1.81787	4.12658	2.04495	1.17046
3234841	255231	256982	2.17684	1.12223	2.79181	1.4812	1.28251
3234842	283426	284421	4.32095	2.11135	4.32439	2.1125	1.0008
3234843	284418	285104	5.52231	2.46527	6.73899	2.75253	1.22032
3234844	1904865	1905701	8.916	3.1564	9.08339	3.18323	1.01877
3234845	1905698	1906462	9.79436	3.29195	11.4199	3.51348	1.16597
3234846	1906453	1907430	16.8659	4.07604	17.0364	4.09055	1.01011
3234847	1907491	1908813	11.1606	3.48034	13.1013	3.71164	1.17389
3234848	1908881	1909378	3.52301	1.81681	3.8867	1.95854	1.10323
3234849	1909411	1910091	106.421	6.73364	133.88	7.0648	1.25803
3234850	1911383	1911910	38.5487	5.26861	54.1788	5.75966	1.40546
3234851	1912015	1912266	67.1023	6.06829	83.0363	6.37567	1.23746
3234852	1660080	1660988	24.2884	4.6022	28.2858	4.822	1.16458
3234853	1660994	1662049	25.3047	4.66133	31.8947	4.99524	1.26043
3234854	1662060	1665656	48.6547	5.60451	58.4478	5.86908	1.20128
3234855	1665660	1666508	35.4131	5.14621	46.069	5.52572	1.3009
3234856	1666520	1667962	72.0498	6.17092	88.9282	6.47457	1.23426
3234857	1668056	1668388	4.56315	2.19003	4.97469	2.31461	1.09019
3234858	1668345	1669418	9.42911	3.23712	9.92028	3.31038	1.05209
3234859	1669415	1671361	2.729	1.44837	2.95105	1.56123	1.08137
3234860	408070	408813	13.7861	3.78514	18.0821	4.17649	1.31163
3234861	408815	409468	13.4668	3.75133	16.2778	4.02483	1.20873
3234862	409465	409653	27.2403	4.76767	29.2011	4.86795	1.07198
3234863	15968	16699	17.1122	4.09695	24.6318	4.62245	1.43943
3234864	39323	39847	7.91184	2.98401	9.36649	3.22751	1.18386
3234865	530666	532153	2.63024	1.39519	2.89455	1.53334	1.10049
3234866	532130	532537	6.30932	2.65749	6.92376	2.79156	1.09739
3234867	532622	533761	13.5353	3.75865	16.864	4.07588	1.24593
3234868	2039676	2040176	12.9601	3.696	14.7228	3.87998	1.13601
3234869	2040157	2041092	19.9404	4.31762	21.5083	4.42682	1.07863
3234870	2041182	2042318	2.23326	1.15915	2.5842	1.36972	1.15714
3234871	2042370	2043563	39.9165	5.31891	38.7527	5.27622	0.970845
3234872	2043781	2044530	11.1166	3.47464	12.3226	3.62323	1.10849
3234873	2044487	2045383	6.29683	2.65462	7.26081	2.86013	1.15309
3234874	2045437	2046759	16.1515	4.01359	20.3768	4.34886	1.26161
3234875	2046766	2047140	11.2898	3.49695	13.8571	3.79255	1.22739
3234876	195399	196115	6.51821	2.70448	7.25959	2.85989	1.11374
3234877	196142	196963	10.1672	3.34585	10.522	3.39533	1.0349
3234878	1213039	1214280	9.77958	3.28977	13.4362	3.74806	1.37391
3234879	1214304	1215794	10.8853	3.44431	13.6367	3.76942	1.25276
3234881	1217168	1219129	0.848362	0	0.795447	0	0.937627
3234882	1219136	1220629	11.8504	3.56687	14.152	3.82294	1.19422
3234883	1220679	1221425	34.5007	5.10855	35.9374	5.16741	1.04164
3234884	1805275	1806021	97.7409	6.61089	95.7785	6.58163	0.979923
3234885	1806018	1806437	124.295	6.95762	112.95	6.81954	0.908727
3234886	1806555	1807448	8.85073	3.1458	10.0159	3.32422	1.13165
3234889	1807758	1808174	4.09945	2.03543	5.79163	2.53397	1.41278
3234890	1808400	1810982	0.414119	0	0.320668	0	0.774339
3234891	1811117	1811851	0.76847	0	0.86595	0	1.12685
3234892	477068	477664	6.12039	2.61362	6.80563	2.76673	1.11196
3234893	477745	478038	5.40649	2.43469	6.49462	2.69925	1.20126
3234894	477978	479048	34.3358	5.10164	37	5.20945	1.07759
3234895	555790	556818	38.0397	5.24944	47.0256	5.55538	1.23622
3234896	556886	558139	28.9424	4.85511	44.8316	5.48645	1.54899
3234897	558132	558761	18.7482	4.22868	22.0738	4.46426	1.17738
3234898	1102454	1102738	9.90922	3.30877	13.1853	3.72086	1.33061
3234899	1102731	1103117	13.4325	3.74766	15.9732	3.99758	1.18914
3234900	1103176	1103547	6.57055	2.71601	9.00006	3.16993	1.36976
3234901	1103618	1104406	48.4768	5.59922	50.2022	5.64968	1.03559
3234902	1104530	1106437	53.288	5.73574	51.8559	5.69644	0.973124
3234904	163366	164409	8.22064	3.03925	9.3034	3.21776	1.13171
3234905	164402	165397	1.80165	0.84932	1.55818	0.639862	0.864862
3234906	617437	617883	5.61348	2.48889	3.29637	1.72088	0.587225
3234907	617880	619898	3.74575	1.90525	0.656394	0	0.175237
3234908	619895	620122	2.60884	1.38341	0.267683	0	0.102606
3234909	577793	578572	4.74853	2.24748	4.6165	2.2068	0.972195
3234910	578628	579032	10.9349	3.45087	15.2202	3.92792	1.3919
3234912	1836472	1837872	15.1024	3.91671	19.3731	4.27598	1.28278
3234913	1837879	1839201	17.7987	4.1537	21.2006	4.40603	1.19113
3234914	1839207	1842185	20.7791	4.37706	25.375	4.66533	1.22118
3234915	1842360	1844228	56.3951	5.8175	61.6101	5.9451	1.09247
3234916	1844311	1844637	12.8248	3.68086	14.6647	3.87427	1.14346
3234917	1844605	1845255	4.00798	2.00287	4.21878	2.07682	1.0526
3234918	1845305	1845532	241.395	7.91525	287.682	8.16833	1.19175
3234919	1845631	1846548	5.74441	2.52216	5.46113	2.4492	0.950685
3234920	1846555	1847475	3.25632	1.70324	3.4648	1.79277	1.06402
3234921	1847481	1849028	1.52731	0.610989	1.77981	0.831722	1.16533
3234922	1849025	1850257	0.972935	0	0.862688	0	0.886686
3234923	1850553	1851737	6.98518	2.8043	6.96769	2.80068	0.997496
3234924	1851734	1852720	5.63149	2.49352	6.25422	2.64483	1.11058
3234925	1852801	1853148	12.7403	3.67133	11.9257	3.576	0.936062
3234926	1853297	1853971	82.419	6.3649	26.3889	4.72186	0.32018
3234927	1853976	1855187	72.2384	6.17469	20.6029	4.36477	0.285206
3234928	239681	240430	1.42623	0.512202	1.39501	0.480275	0.978112
3234929	240573	243032	1.58691	0.666218	1.92452	0.944497	1.21275
3234930	85027	85341	0.428439	0	0.719648	0	1.6797
3234931	85431	85949	2.05139	1.0366	1.91511	0.93743	0.933569
3234932	1721830	1722801	4.99845	2.32148	6.1534	2.62138	1.23106
3234933	1723546	1724124	5.55959	2.47498	7.13768	2.83545	1.28385
3234934	1724587	1725225	3.77035	1.9147	4.24343	2.08523	1.12547
3234935	1725222	1725971	8.97722	3.16627	10.0324	3.3266	1.11754
3234936	1727329	1728387	7.1366	2.83524	6.64408	2.73207	0.930986
3234937	1728439	1729152	22.304	4.47923	25.3138	4.66185	1.13495
3234938	1729149	1729592	15.6708	3.97001	18.6551	4.2215	1.19044
3234939	1729635	1731320	24.5031	4.61489	27.4958	4.78114	1.12214
3234940	1855292	1856941	19.5334	4.28787	20.1272	4.33108	1.0304
3234941	1857020	1857376	90.9243	6.50659	108.045	6.75549	1.18829
3234942	1857381	1858664	13.4616	3.75077	10.6269	3.40965	0.789425
3234943	1858744	1858962	56.7861	5.82747	99.4103	6.63532	1.75061
3234944	1859059	1859505	10.9698	3.45546	13.8682	3.79371	1.26422
3234945	1859508	1859939	10.182	3.34795	10.1518	3.34366	0.997026
3234946	1859920	1860129	29.7289	4.89379	27.4435	4.77839	0.923125
3234947	1860178	1861464	63.2089	5.98206	32.538	5.02405	0.51477
3234948	393464	394756	2.36972	1.24472	2.77141	1.47062	1.16951
3234949	394909	398115	65.4537	6.0324	87.4708	6.45073	1.33638
3234950	398184	398477	8.10974	3.01966	10.6168	3.40827	1.30914
3234951	25813	27315	4.04399	2.01578	4.3333	2.11547	1.07154
3234952	374839	375540	4.30066	2.10456	5.75044	2.52367	1.3371
3234953	375541	376314	2.11821	1.08284	3.82997	1.93733	1.80812
3234954	376304	376981	2.49185	1.31722	3.6907	1.8839	1.48111
3234955	1317947	1318468	14.6123	3.86912	16.3686	4.03286	1.12019
3234956	1318525	1319238	27.1555	4.76317	28.2323	4.81928	1.03966
3234957	1319248	1319577	4.68037	2.22662	5.94464	2.57159	1.27012
3234958	1319560	1319991	9.27954	3.21405	10.7976	3.43264	1.16359
3234959	1321275	1322036	27.5965	4.78641	36.0423	5.17162	1.30605
3234960	1322042	1322341	45.2693	5.50046	49.9588	5.64267	1.10359
3234961	1322450	1322779	19.4334	4.28047	18.8115	4.23354	0.967998
3234962	1158298	1159482	14.3289	3.84086	14.2885	3.83679	0.997183
3234963	1159623	1160234	18.0091	4.17066	17.4946	4.12884	0.971429
3234964	1160268	1161572	2.64669	1.40419	2.41855	1.27414	0.913801
3234965	1161628	1163523	7.23405	2.8548	6.91159	2.78902	0.955424
3234966	1163641	1164594	14.2828	3.83621	15.4818	3.9525	1.08395
3234967	1164601	1165020	7.97372	2.99525	10.6494	3.4127	1.33556
3234968	1434685	1435209	8.87345	3.14949	8.86827	3.14865	0.999417
3234969	1435206	1435910	14.336	3.84157	14.89	3.89627	1.03864
3234970	1435991	1436404	35.4359	5.14714	40.1823	5.32849	1.13394
3234971	1436456	1436737	7.28498	2.86493	10.0792	3.33331	1.38356
3234972	1436769	1437578	88.7318	6.47138	95.4333	6.57642	1.07552
3234973	1437580	1438329	87.3263	6.44834	97.825	6.61213	1.12022
3234974	1438313	1439086	99.4847	6.6364	111.407	6.7997	1.11984
3234975	384534	385046	2.52359	1.33548	2.24344	1.16571	0.888987
3234976	385036	386145	3.31429	1.7287	3.51109	1.81192	1.05938
3234977	386206	388428	3.80674	1.92856	4.38882	2.13383	1.15291
3234978	1072905	1073612	8.24604	3.0437	8.66955	3.11596	1.05136
3234979	1073615	1073899	5.36676	2.42405	5.53721	2.46916	1.03176
3234980	1073896	1074288	5.49448	2.45798	7.16584	2.84114	1.30419
3234981	1074285	1074539	7.21346	2.85069	7.24858	2.8577	1.00487
3234982	1074536	1075069	7.31983	2.87181	7.54324	2.91518	1.03052
3234983	1075305	1075805	95.0405	6.57047	108.002	6.75491	1.13638
3234984	1811882	1812874	1.02687	0.0382575	0.957049	0	0.932004
3234985	1813002	1813391	11.3939	3.51019	11.7816	3.55846	1.03402
3234986	1813505	1813924	12.6747	3.66387	12.9121	3.69066	1.01874
3234987	1814193	1815326	55.124	5.78461	54.258	5.76177	0.98429
3234988	1815332	1816366	9.77475	3.28906	9.34218	3.22376	0.955746
3234989	1816363	1817109	6.71814	2.74806	6.69959	2.74407	0.99724
3234990	1817192	1818079	55.9962	5.80726	60.5604	5.9203	1.08151
3234991	1818209	1819573	11.4397	3.51598	12.9792	3.69813	1.13458
3234992	8843	10093	9.21777	3.20442	7.33885	2.87555	0.796163
3234993	1480771	1481592	56.0471	5.80857	78.2465	6.28995	1.39608
3234994	1481860	1482591	23.7085	4.56733	25.68	4.68257	1.08315
3234995	1484233	1486224	5.17661	2.37201	5.70312	2.51175	1.10171
3234996	1486268	1488022	8.66114	3.11456	10.5371	3.3974	1.21659
3234997	1488064	1489119	30.6534	4.93798	27.5187	4.78234	0.897738
3234998	1489228	1489968	3.75727	1.90969	3.50635	1.80997	0.933216
3234999	1490031	1490564	30.0562	4.90959	28.9484	4.85541	0.963141
3235000	793112	795001	32.6566	5.0293	35.5211	5.1506	1.08772
3235001	795045	795545	1.81581	0.86061	2.38418	1.2535	1.31302
3235002	795714	796226	2.17282	1.11957	1.5976	0.675905	0.735266
3235003	796311	797537	38.9122	5.28215	45.2142	5.4987	1.16195
3235005	442365	442880	10.2681	3.3601	10.4592	3.3867	1.01861
3235006	442938	444149	12.1497	3.60285	12.8768	3.6867	1.05984
3235007	444242	444688	8.20775	3.03699	9.55753	3.25664	1.16445
3235008	376953	377615	1.31181	0.39156	2.02518	1.01805	1.54381
3235009	377612	379213	2.39626	1.26079	3.23826	1.69522	1.35138
3235011	744591	745379	9.21135	3.20341	10.7852	3.43099	1.17086
3235012	743594	744610	39.6977	5.31098	42.5395	5.41073	1.07159
3235013	246243	247052	0.845418	0	0.678129	0	0.802124
3235014	247230	248138	36.7048	5.1979	41.4263	5.37248	1.12863
3235015	1616335	1617036	6.50084	2.70063	7.60101	2.92619	1.16924
3235016	1617084	1617992	5.92776	2.56749	6.86762	2.77981	1.15855
3235017	1618104	1618751	3.71027	1.89153	4.37286	2.12858	1.17858
3235018	1618738	1620693	112.583	6.81484	131.584	7.03985	1.16878
3235019	1620780	1621409	4.13364	2.04741	4.01342	2.00483	0.970916
3235020	1621381	1622076	1.67333	0.742725	1.51577	0.60005	0.905839
3235021	1622150	1622395	7.53832	2.91424	6.66315	2.73621	0.883904
3235022	311827	312108	8.43711	3.07675	9.49175	3.24667	1.125
3235023	312113	312496	7.62785	2.93128	7.31108	2.87009	0.958472
3235024	1941983	1943941	77.3344	6.27304	84.9494	6.40853	1.09847
3235025	1944094	1945221	8.26872	3.04766	5.99804	2.58449	0.72539
3235026	1945358	1945594	13.287	3.73195	17.2169	4.10575	1.29577
3235027	1946693	1947811	12.3733	3.62916	15.6378	3.96696	1.26383
3235028	1947892	1949199	8.07472	3.01341	9.08542	3.18355	1.12517
3235029	1949153	1951084	37.6436	5.23433	42.6644	5.41496	1.13338
3235030	1951190	1952557	7.15057	2.83806	7.5716	2.9206	1.05888
3235031	1952554	1953843	6.61423	2.72557	7.3603	2.87976	1.1128
3235032	899154	899993	14.4063	3.84862	15.0815	3.9147	1.04687
3235033	900144	900383	57.024	5.8335	95.144	6.57204	1.66849
3235034	900409	901701	4.45724	2.15615	6.64868	2.73307	1.49166
3235035	901694	902572	9.75807	3.2866	16.8425	4.07403	1.726
3235036	902698	903456	13.9351	3.80065	14.6118	3.86906	1.04856
3235038	101225	101734	26.7172	4.7397	31.7296	4.98776	1.18761
3235039	101806	102348	50.3712	5.65453	52.6982	5.71968	1.0462
3235040	371496	372926	41.067	5.35991	44.1119	5.4631	1.07415
3235041	374589	374846	1.41429	0.500079	1.6221	0.697866	1.14694
3235042	83184	83435	0.317362	0	0.103795	0	0.327056
3235043	83432	83629	0.328181	0	0.220172	0	0.670885
3235044	52064	52597	14.3214	3.8401	16.5886	4.05212	1.15831
3235045	1516656	1517666	11.1242	3.47562	8.95165	3.16215	0.804704
3235047	1521546	1522403	10.562	3.40081	13.3323	3.73685	1.26228
3235048	1522429	1522611	2.23974	1.16333	2.66805	1.41579	1.19123
3235049	1523030	1524478	7.38212	2.88404	8.4721	3.08272	1.14765
3235050	1524521	1525180	3.31716	1.72995	4.02915	2.01047	1.21464
3235051	1525174	1525887	1.97418	0.981253	2.7231	1.44525	1.37936
3235052	1793885	1794178	32.728	5.03245	33.4517	5.06401	1.02211
3235053	1794328	1795488	3.56909	1.83556	4.14538	2.0515	1.16146
3235054	1795493	1796509	24.2845	4.60197	30.503	4.93088	1.25607
3235055	1796599	1796925	17.9149	4.16309	23.2235	4.53751	1.29632
3235056	1796925	1797251	18.1595	4.18265	23.8101	4.5735	1.31116
3235057	1797238	1797480	29.4765	4.88149	34.8035	5.12116	1.18072
3235058	1800050	1800661	33.7886	5.07846	40.3459	5.33435	1.19407
3235059	1800965	1801489	248.571	7.95751	253.925	7.98826	1.02154
3235060	786225	786845	29.0248	4.85922	31.1546	4.96138	1.07338
3235061	786912	787281	102.738	6.68283	110.823	6.79211	1.07869
3235062	787284	787580	147.783	7.20733	141.145	7.14103	0.955085
3235063	787750	788931	9.11732	3.18861	10.7104	3.42094	1.17473
3235064	87664	88266	15.07	3.9136	16.4978	4.0442	1.09475
3235065	1825590	1825865	14.3434	3.84231	14.942	3.9013	1.04174
3235066	1825936	1826250	22.9612	4.52112	21.6171	4.4341	0.941464
3235067	1826247	1826834	6.5881	2.71986	8.67432	3.11675	1.31667
3235068	1826927	1827763	2.3768	1.24902	1.65626	0.72793	0.696844
3235069	1827866	1829062	89.9095	6.4904	85.287	6.41425	0.948586
3235070	1829095	1829922	6.08507	2.60527	5.81254	2.53917	0.955212
3235071	1829985	1830479	20.6502	4.36808	24.9058	4.63841	1.20608
3235072	1830440	1831009	9.90922	3.30877	11.2427	3.49091	1.13457
3235073	1439083	1439793	117.713	6.87913	128.599	7.00674	1.09248
3235074	1439805	1440587	90.3616	6.49764	87.9007	6.4578	0.972766
3235075	1440651	1440872	13.4868	3.75348	15.4739	3.95177	1.14734
3235076	1440926	1441393	7.40156	2.88783	8.70018	3.12104	1.17545
3235077	1441368	1441688	8.56433	3.09834	13.1461	3.71656	1.53498
3235078	1441699	1441986	17.9806	4.16837	21.4943	4.42588	1.19542
3235079	1442079	1442336	6.41275	2.68094	7.19808	2.84761	1.12247
3235080	170461	171132	3.38437	1.75889	2.02401	1.01722	0.598046
3235081	171134	171376	3.22945	1.69129	1.82987	0.871744	0.56662
3235082	528952	529224	2.43514	1.28401	2.45915	1.29816	1.00986
3235083	529221	529535	3.72901	1.89879	4.17949	2.06333	1.12081
3235084	529516	529746	1.94745	0.961586	2.67981	1.42213	1.37606
3235085	293641	294420	75.4574	6.23759	86.8639	6.44068	1.15116
3235086	294420	294668	78.0883	6.28703	93.4558	6.54621	1.1968
3235087	1013940	1014356	0.0599335	0	0.12545	0	2.09316
3235088	1014783	1017173	6.81303	2.7683	7.1581	2.83958	1.05065
3235089	1017285	1020656	15.5616	3.95992	17.3756	4.11899	1.11657
3235092	1021465	1022283	11.2908	3.49707	12.0615	3.59234	1.06827
3235093	1061252	1061713	3.95981	1.98543	3.58566	1.84224	0.905511
3235094	1061835	1063166	4.47309	2.16127	4.60159	2.20213	1.02873
3235095	1063243	1064544	11.1371	3.4773	15.0403	3.91076	1.35047
3235096	1064601	1065224	3.74884	1.90644	5.01611	2.32657	1.33804
3235097	1065315	1065959	7.94328	2.98973	9.73262	3.28283	1.22526
3235098	1065965	1067149	11.005	3.46009	12.1769	3.60607	1.10648
3235100	800516	800707	1.04134	0.0584476	0.681157	0	0.654113
3235101	800920	802425	39.9279	5.31932	40.9483	5.35573	1.02556
3235102	802437	802673	27.8395	4.79906	30.9389	4.95135	1.11133
3235104	66046	67383	0.971299	0	0.977445	0	1.00633
3235105	1755498	1756274	2.18723	1.1291	2.28911	1.19479	1.04658
3235106	1756394	1756816	5.99106	2.58281	6.55456	2.7125	1.09406
3235107	1756859	1758091	50.6778	5.66328	47.6317	5.57385	0.939894
3235108	1758235	1758627	0.635936	0	1.13145	0.178171	1.77919
3235109	1758764	1759174	4.28091	2.09792	5.85497	2.54966	1.36769
3235110	1759392	1759943	1.46694	0.552808	2.06914	1.04903	1.41051
3235111	1760017	1761297	4.81896	2.26872	6.81306	2.7683	1.4138
3235112	1761531	1761908	132.975	7.05501	117.058	6.87108	0.880303
3235113	13392	13808	7.4797	2.90298	9.99422	3.32109	1.33618
3235114	501477	501668	0.208269	0	0.227052	0	1.09019
3235115	501665	502426	0.275505	0	0.423354	0	1.53665
3235116	502554	502799	0.507973	0	0.673404	0	1.32567
3235117	606753	607625	10.7928	3.43199	16.4189	4.03729	1.52129
3235118	607685	608632	9.21656	3.20423	15.6626	3.96925	1.6994
3235119	608727	609356	8.27522	3.0488	9.93667	3.31276	1.20077
3235120	409653	410465	16.7906	4.06958	21.8346	4.44854	1.3004
3235121	410466	411086	19.0038	4.24821	23.7556	4.5702	1.25005
3235122	355408	355878	1.85718	0.89311	2.94329	1.55743	1.58482
3235123	355862	356458	0.586083	0	0.452735	0	0.772476
3235124	356455	357387	0.375018	0	0.401831	0	1.0715
3235125	217329	218099	0.901148	0	1.59449	0.673095	1.7694
3235126	218024	219118	1.49725	0.582319	2.96997	1.57045	1.98361
3235127	1330480	1331496	25.7246	4.68508	27.0394	4.75699	1.05111
3235128	1331506	1331745	14.8079	3.8883	18.1642	4.18302	1.22665
3235129	1331717	1331938	15.4457	3.94913	16.2201	4.01971	1.05014
3235130	1331983	1332693	2.88237	1.52726	3.34773	1.74318	1.16145
3235131	1332801	1333052	181.194	7.50139	161.817	7.33822	0.893059
3235132	1333053	1333634	193.342	7.59501	187.394	7.54993	0.969237
3235133	1333646	1333918	132.377	7.0485	118.518	6.88897	0.895311
3235134	50709	51413	29.6008	4.88756	30.151	4.91413	1.01859
3235135	735072	735767	2.81522	1.49325	2.65573	1.40911	0.943346
3235136	735769	735948	1.22184	0.289061	1.4047	0.490259	1.14965
3235137	735972	737069	4.83912	2.27475	4.25618	2.08956	0.879534
3235138	1474542	1474739	2.82741	1.49948	2.86223	1.51714	1.01232
3235139	1474883	1475782	4.59858	2.20119	5.12472	2.35747	1.11441
3235140	1475892	1476842	6.42283	2.68321	6.49097	2.69843	1.01061
3235141	1476918	1477385	12.9661	3.69667	14.2146	3.82931	1.09629
3235142	1477395	1478840	14.9504	3.90211	16.8829	4.07749	1.12926
3235143	1478841	1479695	13.8437	3.79115	14.5721	3.86514	1.05262
3235144	1479899	1480684	18.7665	4.23008	18.6689	4.22256	0.994801
3235145	1371787	1372065	30.4207	4.92698	13.6876	3.7748	0.449943
3235146	1372289	1373692	1.62343	0.699045	1.53386	0.617171	0.944829
3235147	1373851	1376604	43.3671	5.43853	49.5269	5.63014	1.14204
3235148	1376876	1378342	5.07001	2.34199	6.63866	2.73089	1.3094
3235149	1378410	1379624	0.131647	0	0.10764	0	0.817641
3235150	1379589	1379954	1.88466	0.914307	2.81098	1.49107	1.4915
3235151	1379921	1380385	15.5866	3.96223	20.5689	4.36239	1.31965
3235152	632624	633106	4.82253	2.26979	5.975	2.57894	1.23898
3235153	633128	633940	6.61542	2.72583	8.34346	3.06065	1.26121
3235154	633980	634771	14.5914	3.86705	14.091	3.8167	0.965703
3235155	638141	638935	14.7124	3.87896	16.4506	4.04007	1.11814
3235156	639020	639658	12.3984	3.63208	13.8764	3.79456	1.11921
3235157	639633	640403	5.56248	2.47573	5.54114	2.47018	0.996162
3235158	90286	90561	136.606	7.09388	152.137	7.24923	1.11369
3235159	90584	91057	4.82973	2.27194	4.96641	2.3122	1.0283
3235160	1442422	1444335	91.2988	6.51252	97.6105	6.60897	1.06913
3235162	1444765	1444986	9.68169	3.27526	9.54356	3.25453	0.985733
3235163	1445099	1445782	9.85806	3.3013	9.87877	3.30433	1.0021
3235164	1445839	1446225	2.68651	1.42573	2.32051	1.21444	0.863764
3235165	1446232	1446546	12.5834	3.65345	12.317	3.62258	0.978832
3235166	1446601	1447638	5.75448	2.52469	6.23252	2.63982	1.08307
3235167	454893	455348	16.4642	4.04126	18.9863	4.24689	1.15319
3235169	612928	613875	29.3896	4.87724	30.2399	4.91838	1.02893
3235170	613862	614623	43.3331	5.4374	45.0357	5.493	1.03929
3235171	614620	615381	57.9808	5.8575	61.6495	5.94602	1.06328
3235172	1552141	1552899	22.9507	4.52047	25.3638	4.6647	1.10514
3235173	1552919	1555279	1.84399	0.882829	2.18986	1.13084	1.18757
3235174	1555285	1556265	0.779575	0	0.897655	0	1.15147
3235175	1556266	1557234	0.804705	0	0.764808	0	0.95042
3235176	1557227	1558204	0.863741	0	1.10545	0.144636	1.27984
3235177	1558201	1559145	0.708776	0	0.599706	0	0.846116
3235178	1559148	1560146	0.770532	0	0.750568	0	0.97409
3235179	1560193	1562073	5.29608	2.40492	5.50661	2.46117	1.03975
3235180	1221442	1222134	2.11334	1.07953	1.98784	0.9912	0.940613
3235181	1222224	1223594	1.89584	0.922837	1.81244	0.857936	0.956011
3235182	1223721	1225052	5.55009	2.47251	5.36089	2.42247	0.965911
3235183	1225052	1225930	5.57848	2.47987	6.56638	2.7151	1.17709
3235184	1225991	1226800	2.51774	1.33213	2.66946	1.41655	1.06026
3235185	1227015	1227632	20.01	4.32265	22.9821	4.52244	1.14853
3235186	1227695	1228405	47.3904	5.56652	51.8346	5.69584	1.09378
3235187	1305176	1306189	12.9398	3.69374	14.5055	3.85853	1.121
3235188	1306186	1306608	6.86549	2.77936	7.75005	2.95421	1.12884
3235189	1306605	1306979	5.53162	2.4677	5.60329	2.48627	1.01296
3235190	1307016	1307891	6.22524	2.63813	6.44953	2.68919	1.03603
3235191	1307929	1308993	3.93306	1.97565	4.26526	2.09263	1.08446
3235192	1309055	1309888	22.0136	4.46032	24.5465	4.61744	1.11506
3235193	1309890	1310960	8.94215	3.16062	10.6726	3.41584	1.19352
3235194	1741291	1743069	9.19333	3.20059	12.3553	3.62706	1.34394
3235195	1743059	1743313	1.39173	0.476876	1.50442	0.589209	1.08098
3235196	1743303	1743608	1.37212	0.456412	1.42464	0.510599	1.03827
3235197	1743610	1744956	4.10044	2.03578	5.2041	2.37965	1.26916
3235198	1745036	1745665	4.7525	2.24869	5.05137	2.33668	1.06289
3235199	1745704	1746633	6.84197	2.77441	6.28129	2.65106	0.918053
3235200	1746673	1748025	5.59324	2.48369	6.39895	2.67783	1.14405
3235201	1748022	1748690	2.23399	1.15962	2.52832	1.33818	1.13175
3235202	1031759	1032280	75.9535	6.24704	73.0075	6.18997	0.961213
3235203	1032351	1032737	8.34367	3.06068	6.51094	2.70287	0.780345
3235204	1032819	1034318	13.1793	3.7202	13.6013	3.76568	1.03203
3235205	1034403	1035443	151.226	7.24056	148.697	7.21623	0.983277
3235206	1035486	1036046	8.43768	3.07685	9.54251	3.25437	1.13094
3235207	1036043	1036594	13.5284	3.75792	16.6005	4.05315	1.22708
3235208	338953	339372	13.6148	3.76711	15.0088	3.90774	1.10239
3235209	339369	339794	5.51473	2.46329	5.2804	2.40065	0.95751
3235210	593921	594502	5.39352	2.43123	5.69269	2.50911	1.05547
3235211	594531	595172	2.81066	1.49091	3.36801	1.7519	1.1983
3235212	595156	595617	3.68934	1.88336	3.60453	1.84981	0.977013
3235213	188078	189319	22.5373	4.49424	23.5169	4.55563	1.04347
3235214	189316	189792	2.17962	1.12408	2.66865	1.41611	1.22436
3235216	194513	195409	6.73705	2.75212	8.33973	3.06	1.23789
3235217	527502	527651	35.489	5.1493	31.2715	4.96677	0.881158
3235218	527705	528331	26.1163	4.70688	26.4345	4.72435	1.01218
3235219	528371	528976	4.66852	2.22297	3.75513	1.90886	0.804351
3235220	979780	981045	2.02544	1.01824	2.30022	1.20177	1.13567
3235221	981104	981361	6.19963	2.63218	5.84633	2.54753	0.943013
3235222	981617	982084	10.9688	3.45534	13.2831	3.73152	1.21099
3235223	982081	982428	11.8354	3.56504	15.4834	3.95265	1.30823
3235224	982425	982898	5.81044	2.53865	6.254	2.64478	1.07634
3235225	316251	316979	208.207	7.70188	222.862	7.80001	1.07038
3235226	317133	318278	0.497228	0	0.585819	0	1.17817
3235227	318271	319122	6.0662	2.60079	6.48794	2.69776	1.06952
3235228	322376	324262	0.712551	0	0.776237	0	1.08938
3235229	324267	326405	0.378565	0	0.383155	0	1.01213
3235230	326420	326941	0.928832	0	0.86854	0	0.935089
3235231	866527	868314	13.0776	3.70903	17.5839	4.13618	1.34458
3235232	868484	870223	5.27136	2.39817	8.46827	3.08207	1.60647
3235233	870264	870548	0.491076	0	1.13192	0.178766	2.30497
3235234	870560	870841	0.620376	0	1.02029	0.0289735	1.64463
3235235	870852	871847	1.25965	0.333024	1.51441	0.598757	1.20225
3235236	871837	872121	0.859383	0	1.16251	0.21724	1.35272
3235237	114680	115354	36.2629	5.18042	37.0582	5.21172	1.02193
3235238	115400	116404	17.6463	4.14129	16.0062	4.00056	0.907056
3235239	441518	441889	0.913696	0	1.19532	0.257397	1.30823
3235240	441894	442274	10.3774	3.37537	12.3345	3.62462	1.18859
3235241	198499	199710	2.00433	1.00312	2.53939	1.34448	1.26695
3235242	199752	200690	2.67223	1.41804	3.22197	1.68794	1.20572
3235243	86334	87128	10.9714	3.45568	12.7108	3.66798	1.15854
3235244	87221	87664	28.8199	4.84899	36.4462	5.1877	1.26462
3235245	475257	475715	9.39797	3.23235	9.91551	3.30969	1.05507
3235246	475775	477049	14.3642	3.8444	14.8938	3.89664	1.03687
3235247	1490707	1490898	580.237	9.1805	577.984	9.17489	0.996117
3235248	1491033	1491206	138.52	7.11395	161.699	7.33717	1.16733
3235249	1491217	1491513	209.666	7.71195	205.2	7.68089	0.978701
3235250	1491503	1492030	55.4563	5.79328	60.3051	5.91421	1.08743
3235251	1492033	1492236	53.8804	5.75169	58.7665	5.87692	1.09068
3235252	1492239	1492811	131.007	7.0335	146.713	7.19686	1.11989
3235253	1492848	1493384	167.267	7.38601	170.658	7.41496	1.02028
3235254	1493442	1494404	0.975815	0	1.05024	0.0707197	1.07627
3235255	480850	481125	1021.51	9.99649	1047.8	10.0332	1.02574
3235256	481322	482686	13.7247	3.7787	8.69964	3.12096	0.633868
3235257	414883	415215	3.40735	1.76865	3.53465	1.82157	1.03736
3235258	415226	415876	1.75061	0.807858	1.5268	0.610507	0.87215
3235259	415881	416501	0.957836	0	1.01088	0.0156063	1.05538
3235260	1762041	1762211	39.9292	5.31937	38.8522	5.27993	0.973029
3235261	1762208	1762858	32.156	5.00701	39.4824	5.30314	1.22784
3235262	1762955	1763506	7.96855	2.99432	7.61316	2.9285	0.955401
3235263	1763501	1763965	18.9834	4.24666	17.0439	4.09118	0.897831
3235264	1764114	1765169	14.4605	3.85404	18.5687	4.2148	1.2841
3235265	1765214	1766047	17.986	4.16881	18.3994	4.20159	1.02298
3235266	1766053	1766433	22.0798	4.46465	27.6668	4.79008	1.25304
3235267	1766444	1767250	25.1038	4.64983	26.2104	4.71207	1.04408
3235268	1748674	1749123	1.33292	0.414591	1.74376	0.802203	1.30823
3235269	1749120	1749818	1.00112	0.00161639	1.19743	0.259945	1.19609
3235270	1749781	1750881	2.71033	1.43847	3.49227	1.80417	1.2885
3235271	1751082	1752158	8.63707	3.11054	9.56883	3.25834	1.10788
3235272	1752160	1752801	5.20088	2.37876	6.53231	2.70759	1.256
3235273	1752833	1754656	0.761826	0	0.860409	0	1.1294
3235274	1754809	1755465	1.60529	0.682832	1.77827	0.83047	1.10775
3235275	175744	177033	3.90964	1.96704	2.96034	1.56576	0.757189
3235276	177151	178155	1.21853	0.28514	1.03238	0.0459687	0.847232
3235277	152805	153485	40.3179	5.33335	41.9168	5.38946	1.03966
3235278	153491	154753	43.9571	5.45802	46.2725	5.53208	1.05267
3235279	344592	344903	0.22429	0	0.139724	0	0.622965
3235280	344903	345478	0.598773	0	0.454105	0	0.758392
3235281	547518	547766	7.22668	2.85333	6.61789	2.72637	0.915758
3235282	547837	548190	140.154	7.13087	129.748	7.01956	0.925748
3235283	548234	548560	44.6039	5.4791	45.4071	5.50485	1.01801
3235284	1973664	1974722	2.38359	1.25313	2.56871	1.36105	1.07767
3235285	1975069	1976382	0.517344	0	0.577273	0	1.11584
3235287	1976761	1977069	7.63518	2.93266	7.11048	2.82995	0.931279
3235288	1977184	1977765	8.41664	3.07324	9.37796	3.22927	1.11422
3235289	1977762	1978334	16.9407	4.08242	20.1613	4.33352	1.19011
3235290	1978331	1979134	13.1738	3.7196	16.6243	4.05522	1.26192
3235291	1979231	1979854	4.4137	2.14199	4.56899	2.19188	1.03518
3235292	1404902	1405999	134.945	7.07622	159.241	7.31507	1.18005
3235293	1405996	1406304	85.7502	6.42207	103.864	6.69855	1.21124
3235294	1406311	1408068	155.509	7.28086	178.522	7.47996	1.14798
3235295	1408074	1409465	184.275	7.52572	210.761	7.71946	1.14373
3235296	1409494	1410138	126.961	6.98824	157.871	7.3026	1.24346
3235297	1410233	1411000	11.4222	3.51377	12.2381	3.61331	1.07143
3235298	1411010	1411765	12.3705	3.62883	13.2051	3.72302	1.06746
3235299	266701	266973	13.256	3.72857	13.1261	3.71437	0.990204
3235300	267007	268080	9.82005	3.29573	13.3705	3.74098	1.36155
3235301	1145123	1146451	19.1024	4.25569	21.1049	4.39951	1.10483
3235302	1146529	1147977	5.86775	2.55281	6.93172	2.79321	1.18133
3235303	1148023	1149168	5.82281	2.54171	6.42879	2.68455	1.10407
3235304	1149281	1149895	19.7094	4.30081	23.8456	4.57565	1.20986
3235305	1149867	1150070	4.90045	2.29291	6.32541	2.66116	1.29078
3235306	1150210	1151031	2.61476	1.38668	2.96991	1.57042	1.13582
3235307	631028	631768	26.0041	4.70067	24.7092	4.62697	0.950203
3235308	631893	632357	10.5989	3.40584	11.4751	3.52043	1.08267
3235309	632440	632637	2.8779	1.52502	3.21451	1.6846	1.11696
3235310	226723	227382	34.8604	5.12352	46.7645	5.54734	1.34148
3235311	227375	227689	119.027	6.89514	161.893	7.3389	1.36014
3235312	56064	56264	7.63446	2.93253	8.32841	3.05804	1.0909
3235313	279864	280520	10.7121	3.42116	8.63918	3.11089	0.806491
3235314	280643	281077	4.79162	2.26051	6.45392	2.69018	1.34692
3235315	281118	282077	31.7194	4.98729	31.0607	4.95702	0.979236
3235316	314210	315595	64.2298	6.00517	71.5496	6.16087	1.11396
3235317	315624	316064	20.9912	4.39172	24.1398	4.59334	1.15
3235318	1113413	1114162	5.95149	2.57325	8.07943	3.01425	1.35755
3235319	1114361	1117027	35.3903	5.14528	34.2345	5.09738	0.967342
3235320	1117109	1117519	23.8369	4.57513	23.6956	4.56655	0.994073
3235321	1117523	1117975	94.5734	6.56336	94.0399	6.5552	0.994359
3235322	1118032	1119567	2.41787	1.27374	2.53731	1.3433	1.0494
3235323	1119786	1120124	49.6749	5.63445	47.9406	5.58318	0.965086
3235324	1344722	1345192	225.652	7.81796	217.544	7.76517	0.96407
3235325	1345203	1345604	160.485	7.3263	143.08	7.16067	0.891543
3235326	1345610	1346329	190.504	7.57367	176.471	7.46329	0.92634
3235327	1346343	1346603	263.558	8.04198	243.759	7.92931	0.924877
3235328	1346610	1347377	217.765	7.76663	206.061	7.68693	0.946257
3235329	1347388	1348428	202.166	7.6594	189.879	7.56894	0.939223
3235330	1348430	1349200	77.1162	6.26896	75.5404	6.23918	0.979565
3235331	903910	904113	9.38435	3.23026	11.4114	3.5124	1.216
3235332	904125	904553	6.41993	2.68256	7.72295	2.94915	1.20297
3235333	904617	905024	13.0964	3.7111	14.7878	3.88633	1.12915
3235334	905112	906896	20.6183	4.36585	19.8261	4.30933	0.96158
3235335	906980	907972	11.0489	3.46584	14.145	3.82222	1.28021
3235336	270066	270311	4.55144	2.18632	5.03281	2.33136	1.10576
3235337	270306	271283	12.905	3.68986	14.4689	3.85489	1.12119
3235338	271366	272124	11.617	3.53816	11.694	3.5477	1.00663
3235339	508810	510189	15.2308	3.92892	18.4232	4.20345	1.2096
3235340	510170	511333	8.80312	3.13801	10.0446	3.32835	1.14103
3235341	511603	511959	5.99254	2.58317	5.49505	2.45813	0.91698
3235342	851136	851327	295.586	8.20743	291.49	8.1873	0.986143
3235343	851348	851578	301.855	8.23771	297.798	8.21819	0.986561
3235344	851740	854037	21.0292	4.39432	23.6599	4.56437	1.1251
3235345	854131	855843	58.9748	5.88203	58.7056	5.87543	0.995436
3235346	855890	856654	13.3096	3.7344	14.8049	3.888	1.11234
3235347	946878	949598	102.466	6.679	100.998	6.65819	0.985682
3235348	949604	952975	92.5752	6.53255	92.5843	6.5327	1.0001
3235349	952993	953241	61.4469	5.94127	66.7041	6.0597	1.08556
3235350	953440	954120	76.8852	6.26463	61.3389	5.93873	0.797799
3235351	954255	954965	14.8196	3.88944	15.2181	3.92771	1.02689
3235352	954949	955152	46.3092	5.53323	44.3206	5.46991	0.957058
3235353	716431	718143	18.9784	4.24628	26.0241	4.70178	1.37125
3235355	718330	719346	3.39128	1.76183	3.01772	1.59346	0.889846
3235356	719562	719795	1.02532	0.0360798	0.335339	0	0.327056
3235357	810848	811258	4.03768	2.01353	3.96695	1.98803	0.982483
3235358	811392	811607	12.1953	3.60825	12.0691	3.59324	0.989651
3235359	811618	812352	12.0303	3.5886	12.1114	3.5983	1.00674
3235360	812657	813649	1.66615	0.73652	2.7131	1.43994	1.62837
3235361	346012	346362	1.02532	0.0360798	0.943916	0	0.920603
3235362	346534	346887	1.69439	0.760767	1.69943	0.76505	1.00297
3235364	320071	320934	0.046282	0	0.0403648	0	0.87215
3235365	320931	321215	0.0526153	0	0.0611846	0	1.16287
3235366	411182	411694	39.0815	5.28841	37.4926	5.22853	0.959344
3235367	411884	413299	57.1328	5.83625	52.6884	5.71941	0.922211
3235368	413310	413921	29.0351	4.85973	33.3936	5.0615	1.15011
3235369	533796	534923	16.4001	4.03563	18.8907	4.23961	1.15187
3235370	534924	535361	36.3586	5.18423	32.2277	5.01023	0.886385
3235371	451084	451245	696.606	9.4442	843.033	9.71945	1.2102
3235372	451257	451604	1117.71	10.1263	1148.75	10.1659	1.02777
3235373	212942	214243	0	0	0	0	#DIV/0!
3235374	214240	214818	0.846025	0	1.47572	0.561421	1.7443
3235375	214811	215437	1.41902	0.504894	1.87726	0.908625	1.32292
3235376	1933393	1935099	27.7506	4.79445	32.633	5.02826	1.17594
3235377	1935109	1936014	181.611	7.5047	182.7	7.51334	1.006
3235378	1936252	1937199	18.5491	4.21328	18.2286	4.18813	0.982719
3235379	1937329	1938591	12.3042	3.62108	12.5225	3.64645	1.01774
3235380	1938992	1940323	1.55733	0.639071	2.23207	1.15838	1.43327
3235381	1940320	1941228	2.89239	1.53226	3.08851	1.62691	1.0678
3235382	1941225	1941872	5.34557	2.41834	6.13546	2.61717	1.14776
3235383	329296	330096	0.511702	0	0.631324	0	1.23377
3235384	330230	331693	0.365324	0	0.375195	0	1.02702
3235385	1819551	1820291	25.0125	4.64458	31.7336	4.98794	1.26871
3235386	1820325	1820882	94.7825	6.56655	120.891	6.91757	1.27546
3235387	1821023	1821307	27.5529	4.78413	28.512	4.8335	1.03481
3235388	1821469	1822437	7.13402	2.83471	8.19694	3.03509	1.14899
3235389	1822467	1823234	2.85719	1.5146	3.38308	1.75834	1.18406
3235390	1823221	1824039	2.9356	1.55366	3.97084	1.98944	1.35265
3235391	1824026	1824910	4.64263	2.21494	4.26581	2.09282	0.918835
3235392	1825012	1825606	12.6515	3.66124	12.4994	3.64379	0.987974
3235393	57265	57603	4.82152	2.26949	5.01524	2.32632	1.04018
3235394	57600	58247	15.435	3.94814	13.8855	3.79551	0.899609
3235395	524735	525088	0.310638	0	0.172406	0	0.555005
3235396	525404	525580	0.112959	0	0.246294	0	2.18038
3235398	592425	593198	7.93036	2.98739	8.00914	3.00165	1.00993
3235399	593236	593964	8.04278	3.00769	7.97729	2.9959	0.991857
3235400	52603	54201	18.1245	4.17987	22.9339	4.51941	1.26536
3235401	44441	46435	3.20703	1.68124	4.07752	2.02769	1.27143
3235402	802673	802891	25.0607	4.64736	22.6928	4.50416	0.905511
3235403	802855	803298	19.6111	4.2936	23.3287	4.54403	1.18957
3235404	803304	805028	37.032	5.2107	38.6963	5.27413	1.04494
3235406	1630224	1631195	8.36161	3.06378	9.01482	3.1723	1.07812
3235407	1631274	1632548	4.99061	2.31922	3.94569	1.98028	0.790622
3235408	1632532	1632732	2.08891	1.06275	2.38574	1.25444	1.1421
3235409	1632733	1633476	4.98502	2.3176	5.56644	2.47676	1.11663
3235410	1633609	1634214	0.593876	0	0.935186	0	1.57472
3235411	1634219	1634521	0.725848	0	0.719374	0	0.99108
3235412	1634524	1635753	3.42577	1.77643	5.27381	2.39885	1.53945
3235413	1494424	1495371	0.216178	0	0.174744	0	0.808334
3235414	1495368	1496435	0.168487	0	0.187765	0	1.11441
3235415	1496488	1497027	0.731255	0	0.710421	0	0.971509
3235416	1497042	1497638	0.787026	0	0.832449	0	1.05771
3235417	1497826	1498317	0.721322	0	0.248096	0	0.343947
3235418	1498324	1498545	0.675467	0	0.157096	0	0.232573
3235419	1499704	1500654	20.2461	4.33957	24.4145	4.60967	1.20589
3235420	940879	942000	7.95209	2.99133	8.93639	3.15969	1.12378
3235421	942170	942583	6.10922	2.61099	6.38116	2.67382	1.04451
3235422	942558	942863	7.92239	2.98594	9.08921	3.18416	1.14728
3235423	942860	943252	41.8318	5.38653	43.8824	5.45557	1.04902
3235425	943479	943724	47.8511	5.58048	44.7991	5.4854	0.936219
3235426	251450	251764	77.357	6.27346	95.6578	6.57981	1.23657
3235427	251786	253114	1.62854	0.70358	0.800372	0	0.491466
3235428	253127	254446	0.829289	0	0.786014	0	0.947816
3235429	2016050	2016781	10.55	3.39917	12.6256	3.65828	1.19674
3235430	2016747	2018162	31.611	4.98235	36.5931	5.1935	1.15761
3235431	2018159	2018545	6.63877	2.73092	5.8576	2.55031	0.882331
3235432	2018542	2018766	8.99722	3.16948	7.59505	2.92506	0.844155
3235433	2018833	2019015	0.300454	0	0.857588	0	2.85431
3235434	2019123	2019785	8.05181	3.00931	9.71825	3.2807	1.20696
3235435	2019795	2020430	33.7317	5.07603	35.0397	5.13092	1.03878
3235436	2020517	2020882	15.6646	3.96943	17.6997	4.14565	1.12992
3235438	1562308	1563762	12.4979	3.64361	12.2003	3.60885	0.976195
3235439	1563759	1563968	16.5901	4.05225	18.9738	4.24594	1.14368
3235440	1563965	1564414	12.5295	3.64725	12.4776	3.64127	0.99586
3235441	1564436	1565236	4.36195	2.12497	4.29954	2.10418	0.985692
3235443	1569175	1570260	13.4121	3.74546	13.0862	3.70998	0.975707
3235444	1570334	1570696	6.12758	2.61532	6.07674	2.6033	0.991703
3235445	1244246	1244704	179.683	7.48931	203.344	7.66778	1.13168
3235446	1244727	1244912	109.993	6.78127	133.407	7.05969	1.21287
3235447	1244943	1246064	152.284	7.25062	180.942	7.49939	1.18819
3235448	1246180	1246998	13.9456	3.80174	15.894	3.99041	1.13971
3235449	1247048	1247224	11.8607	3.56812	14.6299	3.87084	1.23347
3235450	1247308	1248516	19.3365	4.27325	24.7429	4.62895	1.2796
3235451	1248569	1249165	9.09267	3.1847	9.50744	3.24906	1.04562
3235452	462625	463815	59.9101	5.90473	71.6538	6.16297	1.19602
3235453	463818	464276	51.1498	5.67666	62.6652	5.96959	1.22513
3235455	1918057	1919736	23.8825	4.57788	26.8986	4.74946	1.12629
3235456	1919793	1920695	7.97649	2.99575	8.33259	3.05877	1.04464
3235457	1920771	1922429	1.53961	0.622563	2.12321	1.08624	1.37906
3235458	1922741	1923325	18.4986	4.20934	20.4482	4.3539	1.1054
3235459	1923331	1923681	33.9923	5.08714	36.3408	5.18352	1.06909
3235460	1923842	1925614	68.7548	6.10339	85.0342	6.40997	1.23677
3235461	1925625	1925930	48.4327	5.59791	65.8184	6.04042	1.35897
3235462	1926080	1928389	4.88593	2.28863	4.75949	2.25081	0.97412
3235463	1953914	1954573	16.8963	4.07863	15.073	3.91389	0.892087
3235464	1954618	1956759	35.0289	5.13047	39.5928	5.30717	1.13029
3235465	1956762	1957343	14.0592	3.81345	16.8384	4.07368	1.19767
3235468	1959362	1960369	2.56865	1.36101	3.3474	1.74304	1.30317
3235469	1960404	1961279	3.17824	1.66823	3.09538	1.63011	0.973927
3235471	1120136	1120450	25.7063	4.68405	24.9386	4.64031	0.970133
3235472	1120451	1121353	38.6591	5.27274	42.5899	5.41244	1.10168
3235473	1121354	1122376	24.3913	4.60829	26.7615	4.74209	1.09718
3235474	1122463	1123665	51.0732	5.67449	59.8793	5.90399	1.17242
3235475	1123774	1124418	6.56386	2.71454	7.11022	2.82989	1.08324
3235476	1124515	1125015	83.1679	6.37795	66.6179	6.05784	0.801006
3235477	1125116	1125571	23.1836	4.53503	24.4738	4.61317	1.05565
3235478	1544781	1545158	21.8848	4.45186	26.018	4.70144	1.18886
3235479	1545243	1545779	3.59293	1.84516	3.31217	1.72778	0.921858
3235480	1545976	1549173	43.9826	5.45886	46.991	5.55431	1.0684
3235482	1550006	1551265	1.8407	0.880255	2.87859	1.52536	1.56386
3235483	1551448	1551819	3.89664	1.96223	4.28909	2.10067	1.10071
3235484	1551786	1552019	5.5752	2.47902	5.06734	2.34123	0.908908
3235485	47171	47800	12.6866	3.66523	11.4313	3.51492	0.901058
3235486	541678	542301	1.29768	0.37593	0.768485	0	0.592201
3235487	542298	542921	1.89845	0.924823	1.76053	0.816008	0.92735
3235488	542923	545166	3.3724	1.75377	3.06557	1.61616	0.909018
3235489	350543	351604	0.67305	0	0.722462	0	1.07342
3235490	351607	352161	0.441305	0	0.596963	0	1.35272
3235491	352224	352991	243.226	7.92615	321.665	8.32941	1.3225
3235492	1169514	1170959	2.16392	1.11365	2.12845	1.0898	0.983607
3235493	1170959	1171834	1.38085	0.465558	1.11473	0.156699	0.80728
3235494	1172009	1172215	8.47564	3.08332	8.21337	3.03797	0.969056
3235495	1172202	1172963	20.8072	4.37901	26.0763	4.70467	1.25323
3235496	1172960	1173574	19.1242	4.25733	20.2021	4.33643	1.05637
3235497	1173634	1173960	12.6414	3.66008	16.1311	4.01178	1.27606
3235498	1173961	1174203	323.85	8.33918	383.986	8.58491	1.18569
3235499	1591059	1592051	5.08403	2.34597	6.89251	2.78503	1.35572
3235500	1592244	1592990	3.98806	1.99569	3.79332	1.92346	0.951171
3235501	1593157	1594347	16.1579	4.01417	13.9896	3.80629	0.865807
3235502	1594492	1594800	50.2272	5.6504	65.6027	6.03568	1.30612
3235503	1594837	1595961	2.48368	1.31248	2.81327	1.49225	1.1327
3235504	1595940	1597097	0.263304	0	0.271051	0	1.02942
3235505	1597226	1597975	81.4748	6.34828	86.7579	6.43892	1.06484
3235506	1598175	1599377	16.4247	4.03779	21.0396	4.39504	1.28098
3235507	2020855	2021574	8.50431	3.08819	10.9106	3.44766	1.28295
3235508	2021629	2022471	29.2021	4.868	26.7873	4.74348	0.917307
3235509	2027796	2028272	8.20501	3.03651	5.84909	2.54821	0.712869
3235510	2028283	2028849	10.9666	3.45505	10.4103	3.37994	0.94927
3235511	2028843	2029454	7.65286	2.936	8.77579	3.13353	1.14673
3235512	2029502	2030374	2.18718	1.12907	2.70653	1.43644	1.23745
3235513	2030507	2032087	18.8462	4.2362	19.445	4.28133	1.03177
3235514	2086576	2087928	7.98718	2.99769	8.02285	3.00411	1.00447
3235515	2088009	2088281	3.89989	1.96343	5.07799	2.34426	1.30208
3235516	2088265	2088741	6.03587	2.59356	5.55664	2.47421	0.920603
3235517	116485	116628	88.2019	6.46274	81.7388	6.35295	0.926724
3235518	116679	117488	28.5961	4.83775	35.6502	5.15584	1.24668
3235519	190634	191803	2.43087	1.28147	2.88391	1.52803	1.18637
3235520	191890	192513	4.71008	2.23575	4.93227	2.30225	1.04717
3235521	40372	41070	4.94125	2.30488	5.27619	2.3995	1.06778
3235522	518779	519582	1.64128	0.714824	1.67002	0.739866	1.01751
3235523	519586	519816	0.627512	0	1.05683	0.0797366	1.68415
3235524	519818	520153	0.803323	0	1.1677	0.223666	1.45358
3235525	719797	720588	3.49008	1.80326	2.84022	1.506	0.813797
3235527	721493	721777	2.68338	1.42405	3.48752	1.8022	1.29967
3235528	721847	722311	6.23463	2.6403	5.94379	2.57138	0.953351
3235529	813662	814114	0.220682	0	0.269455	0	1.22101
3235530	814078	816420	0.57814	0	0.792619	0	1.37098
3235532	816755	817729	11.6938	3.54767	15.3451	3.93971	1.31224
3235533	1699096	1699638	6.02944	2.59202	6.0855	2.60538	1.0093
3235534	1699684	1700958	7.76623	2.95721	6.72203	2.7489	0.865546
3235536	1703588	1704334	2.57618	1.36523	2.82457	1.49803	1.09642
3235537	1704353	1704616	7.34621	2.877	8.78486	3.13502	1.19583
3235538	1704731	1705504	80.0915	6.32358	72.4878	6.17967	0.905062
3235539	1705620	1706348	5.57441	2.47882	7.15205	2.83836	1.28302
3235540	1706359	1706742	5.16767	2.36951	5.97147	2.57809	1.15554
3235541	154848	155816	10.6933	3.41863	9.06972	3.18106	0.848169
3235542	156054	157313	127.238	6.99139	100.239	6.64729	0.787801
3235543	1398210	1399115	55.6506	5.79832	64.1689	6.0038	1.15307
3235544	1399112	1400632	66.577	6.05695	74.0267	6.20997	1.1119
3235545	1400632	1401321	57.9241	5.85609	67.9056	6.08546	1.17232
3235546	1401441	1401752	212.418	7.73076	241.947	7.91855	1.13901
3235547	1401754	1403745	136.885	7.09682	161.736	7.33749	1.18154
3235548	1403763	1404248	270.904	8.08164	327.655	8.35603	1.20949
3235549	1404288	1404899	157.843	7.30235	201.231	7.65271	1.27488
3235550	1965238	1966023	5.65983	2.50076	5.69052	2.50856	1.00542
3235552	1968761	1970017	0.695887	0	1.08205	0.113764	1.55492
3235553	1970178	1970627	0.744214	0	0.871881	0	1.17155
3235554	1970633	1971037	0.5307	0	0.430558	0	0.811303
3235555	1971047	1971760	0.581053	0	0.793729	0	1.36602
3235556	1971867	1973216	9.14162	3.19245	10.004	3.32251	1.09434
3235557	1973219	1973641	4.254	2.08882	5.21479	2.38261	1.22586
3235558	1879197	1879628	137.365	7.10187	197.102	7.6228	1.43488
3235559	1879629	1880162	31.9096	4.99592	36.8508	5.20363	1.15485
3235560	1880149	1880634	30.6387	4.93728	31.6999	4.9864	1.03464
3235561	1880636	1881124	20.0654	4.32664	22.0021	4.45957	1.09652
3235562	1881155	1881637	5.22613	2.38574	6.26382	2.64704	1.19856
3235563	1881699	1882907	12.7876	3.67667	14.7261	3.8803	1.15159
3235564	1882908	1883441	10.362	3.37323	11.821	3.56328	1.14081
3235565	1883522	1884514	48.1422	5.58923	45.4467	5.5061	0.944009
3235566	1606387	1607151	20.4773	4.35596	26.6465	4.73587	1.30127
3235567	1607138	1607644	14.2757	3.83549	16.681	4.06013	1.16849
3235568	1607688	1608695	91.9359	6.52256	85.5965	6.41948	0.931046
3235569	1608706	1609665	105.363	6.71923	103.372	6.69171	0.981104
3235570	1609677	1611098	88.8192	6.4728	86.5811	6.43598	0.974801
3235571	1611110	1612159	87.3635	6.44896	83.9247	6.39102	0.960639
3235572	1612340	1614787	338.2	8.40173	432.325	8.75597	1.27831
3235573	1615128	1616357	8.17227	3.03074	8.40691	3.07158	1.02871
3235574	846775	847905	13.1215	3.71386	13.8375	3.79052	1.05457
3235575	847898	848992	7.64147	2.93385	8.68696	3.11885	1.13682
3235576	848989	849390	3.96644	1.98784	4.51122	2.17352	1.13735
3235577	849377	849598	5.3587	2.42188	5.57689	2.47946	1.04072
3235578	849671	851038	8.2248	3.03998	7.82016	2.9672	0.950803
3235579	312678	312908	2.63988	1.40047	3.28371	1.71533	1.24389
3235580	312895	313311	3.88369	1.95743	4.4744	2.16169	1.1521
3235581	313412	314125	23.7112	4.56749	24.9841	4.64294	1.05369
3235582	484576	484917	5.87538	2.55468	6.27142	2.64879	1.06741
3235583	484988	485452	19.8003	4.30745	18.4314	4.20409	0.930862
3235584	485449	486015	10.6845	3.41745	12.6707	3.66343	1.18589
3235585	983003	983431	6.87433	2.78122	7.29616	2.86714	1.06136
3235586	983428	983766	0.383362	0	0.488665	0	1.27468
3235587	983747	984307	26.2664	4.71515	43.9359	5.45733	1.67271
3235588	984304	985149	26.8593	4.74735	43.3467	5.43785	1.61384
3235589	985149	986297	22.8302	4.51287	35.0877	5.13289	1.5369
3235590	986294	986806	21.7964	4.44602	33.4986	5.06603	1.53689
3235591	1184770	1185681	1.0249	0.0354865	0.97513	0	0.951437
3235592	1185668	1185853	0.644962	0	0.468753	0	0.726792
3235593	1185864	1186205	0.59923	0	0.407897	0	0.680703
3235594	1186202	1186717	0.716833	0	0.70967	0	0.990008
3235595	1186724	1186996	0.146475	0	0.383244	0	2.61645
3235596	1186993	1187193	0.348151	0	0.173509	0	0.498372
3235597	1187310	1188182	0.354988	0	0.259667	0	0.731481
3235598	506822	507331	12.6333	3.65917	13.3688	3.7408	1.05822
3235599	507342	507572	9.0881	3.18398	10.3795	3.37567	1.1421
3235600	507696	508703	3.61495	1.85398	4.17776	2.06273	1.15569
3235601	139368	140975	1.96146	0.971927	3.15569	1.65795	1.60885
3235602	141081	141314	12.7525	3.6727	29.7706	4.89582	2.3345
3235603	1873097	1873546	128.649	7.0073	156.706	7.29192	1.21809
3235604	1873543	1873902	122.309	6.93439	159.99	7.32184	1.30808
3235605	1873899	1875443	152.458	7.25227	186.904	7.54615	1.22594
3235606	1875445	1875792	178.364	7.47868	228.267	7.83458	1.27978
3235607	1875830	1876360	142.31	7.15289	184.047	7.52393	1.29328
3235608	1876357	1876926	179.208	7.48549	225.909	7.8196	1.2606
3235609	1876923	1878203	174.747	7.44912	218.188	7.76943	1.24859
3235610	1878208	1879200	161.259	7.33324	202.666	7.66296	1.25677
3235611	248201	249601	7.61007	2.92791	9.06731	3.18067	1.19149
3235612	249807	251102	10.3325	3.36911	12.0085	3.58599	1.16222
3235613	1507491	1508180	12.9163	3.69112	13.6974	3.77583	1.06047
3235614	1508177	1509061	6.13934	2.61808	7.70408	2.94562	1.25487
3235615	1509095	1511395	8.83039	3.14248	10.2458	3.35696	1.16029
3235616	1511593	1512882	8.75311	3.1298	9.68531	3.2758	1.1065
3235617	1512845	1513570	8.48911	3.08561	9.94376	3.31379	1.17136
3235618	1513567	1514646	21.1833	4.40485	25.1069	4.65001	1.18523
3235619	1514648	1515466	16.6371	4.05633	20.2907	4.34274	1.2196
3235620	1515487	1516653	27.6436	4.78887	32.1333	5.006	1.16242
3235621	1767247	1767624	24.9129	4.63882	26.364	4.7205	1.05825
3235622	1767635	1768705	27.4798	4.7803	28.216	4.81844	1.02679
3235623	1768833	1769417	13.4061	3.74482	15.0381	3.91055	1.12173
3235624	1770256	1771533	9.61362	3.26508	9.23047	3.2064	0.960146
3235625	1771508	1772026	7.78179	2.9601	6.6861	2.74116	0.859198
3235626	1772017	1772877	8.35398	3.06246	7.33149	2.87411	0.877605
3235627	1772935	1773849	83.0672	6.37621	92.1716	6.52625	1.1096
3235628	1773853	1774500	36.0614	5.17238	46.6618	5.54417	1.29395
3235629	640400	641188	12.5056	3.64451	11.8019	3.56095	0.943725
3235630	641211	641930	1.20102	0.264257	1.10196	0.140072	0.917522
3235631	641988	642497	4.48881	2.16633	5.09452	2.34895	1.13494
3235632	49394	49732	11.3682	3.50693	12.7053	3.66736	1.11762
3235633	49729	50298	7.82214	2.96756	8.07637	3.01371	1.0325
3235634	1365538	1366095	4.66702	2.2225	6.01566	2.58872	1.28897
3235635	1366144	1367286	1.9023	0.927744	1.96802	0.976748	1.03455
3235636	1367297	1368421	3.35008	1.74419	3.63477	1.86187	1.08498
3235637	1368522	1369133	4.55741	2.18822	4.71556	2.23743	1.0347
3235638	1369197	1370507	25.5337	4.67433	29.5349	4.88435	1.1567
3235641	432758	433456	9.01724	3.17269	10.7021	3.41982	1.18684
3235642	433453	434430	2.19768	1.13598	3.14697	1.65396	1.43195
3235643	1088760	1089320	28.7077	4.84337	31.1919	4.9631	1.08653
3235644	1089429	1089824	7.04328	2.81625	7.50786	2.9084	1.06596
3235645	1089854	1090549	18.0117	4.17086	20.1309	4.33134	1.11766
3235646	1090631	1091026	21.3192	4.41408	20.8503	4.38199	0.978006
3235647	1091063	1091470	1749.46	10.7727	1706.04	10.7364	0.975184
3235648	1091591	1092142	3.79412	1.92376	4.73848	2.24442	1.2489
3235649	525891	526874	0.0863554	0	0.0531635	0	0.615636
3235650	527215	527475	168.243	7.3944	147.518	7.20475	0.876816
3235651	1447574	1448110	19.6215	4.29436	18.493	4.2089	0.942485
3235652	1448165	1448575	10.8117	3.43453	14.7011	3.87785	1.35973
3235653	1448616	1449038	13.3292	3.73652	15.4177	3.94651	1.15668
3235654	1449035	1449463	6.60635	2.72385	7.49939	2.90677	1.13518
3235655	1449584	1449883	1.83277	0.874023	2.12158	1.08514	1.15758
3235656	1449887	1451083	1.6411	0.71466	1.83554	0.876203	1.11848
3235657	1451173	1452159	1.26607	0.34036	1.13071	0.177224	0.893082
3235658	1452156	1452368	47.4736	5.56905	50.4299	5.65621	1.06227
3235659	77769	79046	2.01424	1.01024	3.30196	1.72332	1.6393
3235660	79043	79249	1.11077	0.151557	1.09512	0.131083	0.985909
3235661	1420261	1420725	8.91122	3.15562	9.80631	3.29371	1.10045
3235662	1420860	1421891	6.61617	2.726	7.08825	2.82543	1.07135
3235663	1421980	1422570	4.51637	2.17516	6.26987	2.64844	1.38825
3235664	1422551	1423405	11.1018	3.47273	14.4804	3.85603	1.30432
3235665	1423428	1423940	40.7281	5.34795	43.1691	5.43193	1.05993
3235666	1424104	1424598	11.9761	3.58209	12.9461	3.69445	1.081
3235667	1424598	1428071	16.1018	4.00915	18.1403	4.18113	1.1266
3235668	550087	551157	6.2539	2.64476	7.89659	2.98123	1.26267
3235670	552325	553050	27.4089	4.77657	27.3814	4.77512	0.998997
3235671	756965	757657	19.0273	4.25	25.238	4.65753	1.32641
3235672	757719	758456	11.189	3.484	10.5146	3.39432	0.939726
3235673	758705	759652	82.2003	6.36107	82.6907	6.36965	1.00597
3235674	759769	760698	3.03132	1.59995	3.14065	1.65106	1.03607
3235675	697808	699511	36.8255	5.20263	35.8679	5.16462	0.973996
3235676	699514	700230	30.8412	4.94679	30.1328	4.91326	0.977029
3235677	700235	701011	30.975	4.95303	29.2198	4.86887	0.943335
3235678	565416	567548	13.3269	3.73627	10.8443	3.43887	0.813721
3235679	567563	567859	139.031	7.11926	154.678	7.27313	1.11254
3235680	567872	568519	132.266	7.0473	173.636	7.43992	1.31278
3235681	108483	109091	240.599	7.91049	267.133	8.06142	1.11029
3235682	109093	111036	285.76	8.15866	293.358	8.19652	1.02659
3235683	1780964	1782292	7.72523	2.94958	7.9906	2.9983	1.03435
3235684	1782230	1783192	2.26825	1.18158	2.56222	1.3574	1.1296
3235685	1783401	1783958	476.734	8.89704	581.285	9.1831	1.21931
3235686	1784000	1784317	548.808	9.10016	642.752	9.32812	1.17118
3235687	1784328	1785515	564.989	9.14208	673.704	9.39597	1.19242
3235688	1785521	1786456	367.349	8.52101	449.857	8.81332	1.2246
3235689	1786520	1786837	527.856	9.044	585.366	9.1932	1.10895
3235690	47938	49140	13.8694	3.79383	13.937	3.80085	1.00488
3235691	335639	336118	54.025	5.75555	65.1549	6.0258	1.20602
3235692	336140	336718	23.5074	4.55504	29.2584	4.87078	1.24465
3235693	1995096	1996427	7.23125	2.85424	8.37189	3.06555	1.15774
3235694	1996427	1999078	11.484	3.52155	12.2859	3.61893	1.06983
3235695	1999075	2000457	7.50672	2.90818	8.77555	3.13349	1.16903
3235696	2000598	2002376	8.01607	3.0029	8.97856	3.16648	1.12007
3235697	2002576	2003076	9.39829	3.2324	11.6425	3.54133	1.23879
3235698	2003076	2003582	5.71815	2.51555	6.63799	2.73075	1.16086
3235699	2003585	2004424	2.45757	1.29723	2.44957	1.29253	0.996743
3235700	2004553	2005740	168.702	7.39833	207.747	7.69868	1.23144
3235701	285109	285498	10.2148	3.35259	12.2734	3.61746	1.20153
3235702	285479	285682	13.9418	3.80134	15.6426	3.96741	1.12199
3235703	285721	286488	10.5631	3.40097	12.7263	3.66974	1.20478
3235704	336892	337266	10.1169	3.33869	9.41631	3.23516	0.930753
3235705	337259	337690	4.29265	2.10187	4.0163	2.00587	0.935622
3235706	337717	338730	5.96462	2.57643	6.93033	2.79292	1.16191
3235707	968699	968947	62.6714	5.96973	47.8309	5.57987	0.763201
3235708	968949	969608	7.45224	2.89767	7.82051	2.96726	1.04942
3235709	969605	970408	7.8707	2.97649	7.51509	2.90979	0.954819
3235710	970500	971837	11.5248	3.52667	12.1073	3.5978	1.05054
3235711	971897	973267	107.013	6.74164	135.45	7.08162	1.26574
3235712	973311	974708	67.6472	6.07996	87.9801	6.45911	1.30057
3235713	97630	98148	9.41905	3.23558	13.0362	3.70445	1.38403
3235714	98141	98437	10.2998	3.36455	12.1535	3.6033	1.17997
3235715	653791	655086	69.3613	6.11606	81.2477	6.34426	1.17137
3235716	655944	657686	12.8962	3.68887	12.3204	3.62297	0.955351
3235717	657729	658649	0.455885	0	0.3976	0	0.87215
3235718	69118	69375	0.445599	0	0.371732	0	0.834231
3235719	836011	837252	104.513	6.70754	85.4401	6.41684	0.817509
3235720	837336	837602	1.70359	0.768581	3.1022	1.63329	1.82097
3235721	837648	839630	4.89763	2.29208	7.74272	2.95284	1.58091
3235722	839650	839877	4.27499	2.09592	6.69207	2.74245	1.5654
3235723	840107	840472	39.5506	5.30563	49.7877	5.63772	1.25884
3235724	55639	56019	5.79873	2.53574	5.65235	2.49885	0.974756
3235725	183440	185176	0.52373	0	0.547121	0	1.04466
3235726	185366	185959	32.9107	5.04048	51.1239	5.67593	1.55341
3235727	1692658	1692963	27.3608	4.77404	30.0599	4.90977	1.09865
3235728	1692973	1693530	25.8522	4.69222	26.422	4.72367	1.02204
3235729	1693718	1695103	4.69912	2.23239	4.98847	2.3186	1.06157
3235730	1695116	1695739	4.77416	2.25525	5.51912	2.46444	1.15604
3235731	1695749	1697191	7.6068	2.92729	8.08438	3.01514	1.06278
3235732	1697281	1697619	3.15537	1.65781	3.16346	1.6615	1.00257
3235733	1697593	1698591	4.70325	2.23366	5.57689	2.47946	1.18575
3235734	1698624	1699037	1.15906	0.212958	1.32677	0.407924	1.1447
3235735	1042471	1043646	101.083	6.65939	110.512	6.78806	1.09329
3235736	1043621	1044757	10.4321	3.38296	11.1573	3.47992	1.06951
3235737	1044754	1046013	13.6585	3.77172	15.507	3.95485	1.13534
3235738	1046010	1046804	6.18677	2.62919	6.77764	2.76078	1.09551
3235739	1046961	1048037	9.6117	3.26479	10.2165	3.35282	1.06292
3235740	1048154	1048546	283.03	8.14481	235.119	7.87725	0.830724
3235741	520165	520686	0.8235	0	0.851837	0	1.03441
3235742	520701	522839	0.36688	0	0.317937	0	0.866595
[truncated: 329 more rows]

## Sheet: (B) Small RNA-Seq RPKM
Gene ID	Start of RNA	End of RNA	WT (RPKM)	WT (RPKM-log2)	tk1545 KO (RPKM)	tk1545 KO (RPKM-log2)	Ratio tk1545 KO/WT (RPKM)
3233870	1197797	1198054	0.851713	0	0	0	0
3234223	501256	501480	3.41821	1.77324	0	0	0
3234264	503001	503246	0.297753	0	0	0	0
3234265	503239	503484	0.297753	0	0	0	0
3234155	1351262	1352404	94.1064	6.55622	0.749617	0	0.00796563
3234908	619895	620122	34.6961	5.1167	7.04615	2.81684	0.203082
3233871	1198067	1198333	0.96017	0	0.200565	0	0.208884
3234532	620123	620335	50.379	5.65475	11.8164	3.56271	0.234549
3233730	1392378	1392647	5.01879	2.32734	1.19002	0	0.237112
3233866	1196874	1197062	4.65062	2.21742	1.13335	0	0.243698
3234907	617880	619898	27.3906	4.77561	7.26741	2.86144	0.265325
3233869	1197612	1197800	1.93776	0	0.566675	0	0.292438
3234013	208854	209483	3.08104	1.62342	1.02001	0	0.331062
24779715	63873	64067	4.1319	2.0468	1.3731	0	0.332316
3234072	500135	500362	4.65827	2.21979	1.6441	0	0.352943
24779727	499956	500141	2.95352	1.56244	1.15163	0	0.389918
24779745	1182705	1182777	1270.79	10.3115	509.833	8.99388	0.401193
3235478	1544781	1545158	499.651	8.96478	206.836	7.69235	0.413961
3233803	1604192	1605523	140.363	7.13302	59.6214	5.89776	0.424766
3235396	525404	525580	9.72492	3.28169	4.23565	2.08258	0.435546
3234040	206284	206817	4.5951	2.2001	2.00565	1.00407	0.436475
3235479	1545243	1545779	923.98	9.85172	409.957	8.67933	0.443687
3234073	500370	500945	2.79764	1.48421	1.30158	0	0.465243
3234523	1862266	1863144	154.411	7.27063	74.9954	6.22873	0.485687
3235916	734356	734946	61.5351	5.94334	29.9014	4.90214	0.485925
3233810	1188188	1188835	8.08207	3.01472	3.96672	1.98795	0.490805
3235059	1800965	1801489	2456.23	11.2622	1214.33	10.2459	0.494387
3233813	1190284	1190517	5.47789	2.45362	2.74619	1.45743	0.501323
3235880	636187	637101	2.3215	1.21506	1.17051	0	0.504204
3235914	731593	733992	157.527	7.29946	79.6344	6.31532	0.505527
3235048	1522429	1522611	1111.72	10.1186	567.404	9.14823	0.510385
3234926	1853297	1853971	144.161	7.17154	74.7331	6.22367	0.518398
3234391	914709	915119	32.0791	5.00356	16.8079	4.07107	0.523952
3234215	1165897	1166169	1438.52	10.4904	759.715	9.56931	0.528123
3253145	1311075	1311151	10363.5	13.3392	5478.17	12.4195	0.528601
3234708	936611	936859	58.9802	5.88216	31.1842	4.96274	0.528722
32154134	193978	194362	7.03935	2.81544	3.75551	1.90901	0.533502
3234154	1349822	1351198	43.0866	5.42917	23.2559	4.53952	0.539747
3233677	1270002	1271105	4.71065	2.23593	2.57082	1.36223	0.545747
3234042	327290	327520	24.0987	4.59088	13.2138	3.72398	0.548322
3234041	326953	327288	0.871991	0	0.478132	0	0.548322
3234176	629691	631031	94.3311	6.55966	51.9534	5.69915	0.550756
3234524	1863147	1864250	319.495	8.31965	176.611	7.46443	0.552781
3234927	1853976	1855187	164.957	7.36595	91.9907	6.52342	0.557663
3253165	995072	995157	1909.54	10.899	1076	10.0715	0.563485
3234986	1813505	1813924	41.2452	5.36615	23.3328	4.54429	0.56571
3233966	331706	332458	3.89096	1.96013	2.20461	1.14053	0.566599
3234438	637150	637458	138.672	7.11553	78.6798	6.29792	0.56738
3234946	1859920	1860129	146.843	7.19813	83.3862	6.38174	0.567858
3253146	1128153	1128229	2154.14	11.0729	1226.8	10.2607	0.569509
3253164	2054776	2054852	4392.46	12.1008	2522.45	11.3006	0.574268
3234204	694993	695412	70.3697	6.13688	40.4181	5.33693	0.574367
3234930	85027	85341	18.0212	4.17162	10.3701	3.37436	0.575443
3234775	1732363	1732476	1067.87	10.0605	615.364	9.2653	0.576255
3234757	2071435	2072346	53.6906	5.7466	30.9444	4.9516	0.576346
24779739	1112035	1112322	14.4969	3.85767	8.36731	3.06476	0.577181
3235827	965557	965841	1059.9	10.0497	614.424	9.26309	0.5797
24779714	62858	62928	291.442	8.18706	168.949	7.40044	0.579701
3234158	1354523	1355680	1432.05	10.4839	853.899	9.73792	0.596276
3234947	1860178	1861464	186.818	7.54549	111.928	6.80643	0.599131
3234514	278992	279741	1568.13	10.6148	939.566	9.87585	0.599165
3235355	718330	719346	16.5653	4.05009	10.0046	3.32259	0.603948
29255251	259360	259673	771.546	9.59161	467.631	8.86923	0.606096
3235081	171134	171376	6.1793	2.62744	3.74635	1.90549	0.606274
3253156	1931408	1931485	3732.32	11.8659	2271.1	11.1492	0.608495
3253116	27369	27490	135421	17.0471	82462.5	16.3314	0.608933
3234975	384534	385046	17.5622	4.1344	10.7519	3.42652	0.612218
3253150	1311255	1311332	1117.96	10.1267	684.488	9.41888	0.612266
3253126	1769480	1769601	127171	16.9564	77960.7	16.2505	0.613036
3234522	1861461	1862255	229.692	7.84356	141.118	7.14076	0.614378
3235041	374589	374846	24.2738	4.60133	14.9444	3.90153	0.615659
3235026	1945358	1945594	340.584	8.41187	211.04	7.72137	0.61964
3235641	432758	433456	52.5515	5.71566	32.7127	5.03178	0.622488
3235915	734038	734343	84.1386	6.3947	52.6757	5.71907	0.626059
3235365	320931	321215	0.899528	0	0.563692	0	0.626653
3235165	1446232	1446546	154.052	7.26727	96.9014	6.59845	0.629018
3235356	719562	719795	23.9462	4.58173	15.1041	3.91686	0.630749
3253153	1250287	1250374	2486.66	11.28	1569.4	10.616	0.631128
3234212	84441	85019	5.56629	2.47672	3.51456	1.81334	0.631401
3853333	1201523	1201610	2035.94	10.9915	1285.83	10.3285	0.631564
3233785	458483	459133	3414.16	11.7373	2161.77	11.078	0.633179
3234928	239681	240430	17.3352	4.11563	10.9958	3.45887	0.634303
3234677	345486	345746	8.69987	3.12099	5.53973	2.46982	0.636761
3233729	1391683	1392363	15.0582	3.91248	9.59353	3.26206	0.637098
3235961	35882	36541	35.9023	5.166	22.9619	4.52117	0.639567
3233927	1895694	1896182	289.394	8.17689	185.73	7.53706	0.64179
3235230	326420	326941	9.26115	3.21119	5.95008	2.57291	0.642478
3233947	965846	966043	239.718	7.9052	154.432	7.27083	0.644221
3234086	384250	384477	576.18	9.17038	371.802	8.53839	0.645288
3234981	1074285	1074539	12.3515	3.62661	7.98011	2.99641	0.646084
3235599	507342	507572	98.6143	6.62372	63.9827	5.99961	0.648818
3235145	1371787	1372065	13831.5	13.7557	8985.2	13.1333	0.649618
3234386	35048	35824	36.8122	5.20211	23.9152	4.57986	0.649655
3234129	1041578	1041880	83.5212	6.38407	54.4344	5.76645	0.651744
3234620	777625	778353	48.0779	5.5873	31.3665	4.97115	0.652409
3235001	795045	795545	13191.2	13.6873	8655.66	13.0794	0.656168
3233669	128634	130007	94.8909	6.5682	62.4369	5.96433	0.657986
3235811	1276060	1276515	174.765	7.44928	115.322	6.84952	0.659867
3233768	842315	842629	271.713	8.08594	179.693	7.48939	0.661333
3233721	11729	12286	89.5245	6.48421	59.2129	5.88784	0.661416
3233675	1268070	1269077	6.7216	2.7488	4.46256	2.15787	0.663914
3235279	344592	344903	2.58244	1.36873	1.71637	0	0.664632
3233874	243993	244529	13.0263	3.70335	8.67582	3.117	0.666024
3235772	1030221	1030895	333.845	8.38303	222.454	7.79736	0.666339
3235649	525891	526874	43.5836	5.44571	29.0611	4.86102	0.666789
32154132	49154	49321	505.537	8.98167	337.242	8.39764	0.667097
3235262	1762955	1763506	96.1371	6.58702	64.3191	6.00718	0.669036
3235805	652350	653555	22.8974	4.51711	15.3192	3.93727	0.66904
24779738	1055641	1055829	96.1128	6.58666	64.3176	6.00714	0.669188
3235751	506249	506671	465.025	8.86116	311.557	8.28335	0.669978
3235392	1825012	1825606	350.294	8.45242	234.723	7.87482	0.670075
3233887	1111807	1112016	178.061	7.47622	119.597	6.90203	0.671663
3234697	204476	205087	2.99213	1.58117	2.01253	1.00901	0.672608
3253115	424153	424230	1250.37	10.2881	843.768	9.7207	0.674815
3235131	1332801	1333052	1970.41	10.9443	1330.06	10.3773	0.675015
3235793	616720	617382	97.4421	6.60647	65.8279	6.04063	0.675559
3235394	57600	58247	89.2419	6.47965	60.4925	5.91868	0.677849
3253117	424241	424318	5796.86	12.5011	3929.8	11.9402	0.677918
3235831	1686343	1686519	171.324	7.42058	116.48	6.86394	0.679883
3233957	715031	715477	36.7875	5.20114	25.0383	4.64606	0.680619
3233792	56245	56709	281.411	8.13654	191.746	7.58305	0.681374
3234694	625275	625898	20.8943	4.38503	14.2459	3.83247	0.681808
3235133	1333646	1333918	1470.04	10.5216	1002.75	9.96975	0.682125
25392755	417928	419181	8.67402	3.1167	5.93585	2.56945	0.684325
3235087	1013940	1014356	8.43134	3.07576	5.77886	2.53078	0.685402
3234381	1674473	1674703	86.0893	6.42776	59.1145	5.88544	0.686664
3233716	2081547	2082257	539.877	9.07649	370.788	8.53445	0.686801
3234392	915119	916426	21.5598	4.43027	14.8206	3.88953	0.68742
3253160	1770013	1770090	369.523	8.52952	254.023	7.98881	0.687434
3235280	344903	345478	8.52008	3.09087	5.85711	2.55019	0.687448
3253122	86216	86293	655.469	9.35638	451.062	8.81718	0.688151
3235176	1557227	1558204	7.93887	2.98893	5.47554	2.453	0.689713
3235870	690557	691360	163.804	7.35583	113.229	6.8231	0.691247
3235064	87664	88266	6832.65	12.7382	4726.68	12.2066	0.691778
3234096	160530	160748	114.052	6.83354	78.9813	6.30344	0.692504
3235679	567563	567859	282.014	8.13962	195.632	7.612	0.693694
3233918	1890008	1893391	11.3745	3.50774	7.89652	2.98122	0.694228
3235404	803304	805028	226.472	7.82319	157.765	7.30164	0.696621
3234044	192996	193490	70.8797	6.1473	49.4398	5.6276	0.697517
3234857	1668056	1668388	64.7787	6.01745	45.1885	5.49788	0.697582
3235362	346534	346887	31.6577	4.98449	22.0859	4.46505	0.697647
3234676	1072564	1072908	30.1482	4.914	21.1099	4.39985	0.700204
3235265	1765214	1766047	377.039	8.55857	264.158	8.04526	0.700612
3235717	657729	658649	16.7411	4.06532	11.7451	3.55399	0.701574
3235233	870264	870548	9.89481	3.30667	6.9522	2.79747	0.702611
3234071	499603	499956	23.8985	4.57885	16.7913	4.06965	0.702611
3253139	1326589	1326676	1077.07	10.0729	757.621	9.56533	0.703411
3235704	336892	337266	214.175	7.74265	150.656	7.23512	0.703425
3234443	1011958	1012824	17.995	4.16952	12.6619	3.66243	0.703637
3235255	480850	481125	2063.13	11.0106	1452.27	10.5041	0.703917
3233717	2082279	2082635	40.4194	5.33697	28.5004	4.83291	0.705117
3234064	398508	399017	141.109	7.14066	99.6464	6.63875	0.706168
3235897	742088	743383	1082.71	10.0804	764.834	9.579	0.706404
3235352	954949	955152	109.153	6.77021	77.1761	6.27008	0.707046
3235515	2088009	2088281	118.993	6.89474	84.1512	6.39491	0.707193
3235123	355862	356458	5.70519	2.51227	4.03649	2.0131	0.707512
3234773	1731310	1731642	239.758	7.90544	169.979	7.40922	0.708961
3235747	1178844	1179260	198.839	7.63546	141.133	7.14091	0.709783
3235634	1365538	1366095	31.3073	4.96843	22.2648	4.47669	0.71117
3235196	1743303	1743608	9.33544	3.22272	6.65009	2.73337	0.712349
3234262	890971	891396	1018.76	9.99259	726.706	9.50523	0.713327
3235497	1173634	1173960	930.599	9.86202	663.898	9.37482	0.71341
3233990	465352	466569	155.876	7.28425	111.234	6.79746	0.713608
3234539	597527	598606	172.708	7.43219	123.266	6.94563	0.713726
3235181	1222224	1223594	22.2253	4.47413	15.8973	3.99071	0.715279
3235246	475775	477049	131.041	7.03387	93.7873	6.55132	0.715711
3253118	995180	995254	24485.1	14.5796	17560.4	14.1	0.717186
3235432	2018542	2018766	80.2465	6.32637	57.5968	5.84792	0.717749
3234070	436307	436789	270.772	8.08094	194.357	7.60257	0.717788
3233763	623477	623902	86.1429	6.42866	61.9731	5.95357	0.719421
3253135	1095166	1095243	5034.81	12.2977	3624.97	11.8238	0.719982
3234611	146953	147174	152.763	7.25516	109.996	6.78131	0.720042
3234503	1316359	1317705	184.097	7.52432	132.585	7.05077	0.72019
3233761	453313	454608	273.377	8.09475	197.014	7.62215	0.720666
3235857	294755	295006	153.18	7.25908	110.502	6.78792	0.721385
3235898	391576	392367	51.6985	5.69205	37.3233	5.222	0.72194
3234976	385036	386145	42.4636	5.40816	30.6831	4.93937	0.722575
3234425	1132681	1135062	739.115	9.52965	534.159	9.06112	0.7227
3235542	156054	157313	316.126	8.30436	228.696	7.83729	0.723432
3253133	1249192	1249268	807.147	9.65669	584.886	9.19201	0.724633
3233779	455845	456273	19.6351	4.29536	14.2303	3.83089	0.724738
3233925	1894586	1895038	743.064	9.53734	539.172	9.0746	0.725607
3235826	964776	965375	68.0589	6.08871	49.4452	5.62776	0.726506
3234283	1125682	1126848	31.4455	4.97478	22.852	4.51425	0.726718
3233905	667225	667722	46.1105	5.52702	33.5499	5.06824	0.727597
3234993	1480771	1481592	118.782	6.89217	86.4499	6.43379	0.727805
3235598	506822	507331	32.2432	5.01092	23.5203	4.55584	0.729467
3234024	1279898	1280482	326.545	8.35114	238.461	7.89761	0.730255
3234809	344404	344595	1.52598	0	1.11564	0	0.731095
3235953	328339	328821	2.57806	1.36629	1.88481	0	0.731095
3234138	209480	210490	3.55007	1.82785	2.59544	1.37598	0.731095
3234222	500945	501259	1.39519	0	1.02001	0	0.731095
3235524	519818	520153	0.653994	0	0.478132	0	0.731095
3235745	1177801	1178139	82.3222	6.36321	60.1854	5.91134	0.731095
3233688	862731	864023	336.807	8.39578	246.259	7.94403	0.731157
3235386	1820325	1820882	411.589	8.68506	301.631	8.23664	0.732844
3233976	789853	790446	26.882	4.74857	19.7435	4.3033	0.734449
3233968	332751	333722	169.102	7.40175	124.401	6.95885	0.735657
3235032	899154	899993	485.656	8.92379	358.216	8.48469	0.737593
3253129	1483657	1483734	2650.05	11.3718	1955.98	10.9337	0.73809
3233734	737226	737690	367.812	8.52282	271.554	8.0851	0.738297
3235211	594531	595172	132.404	7.0488	97.7593	6.61116	0.73834
3235877	388425	389057	20.25	4.33985	14.9739	3.90438	0.739451
3235358	811392	811607	98.5108	6.62221	72.8885	6.18762	0.739904
3233692	943835	944482	300.167	8.22962	222.136	7.7953	0.740043
3253147	307263	307339	2394.81	11.2257	1774.13	10.7929	0.740824
3234332	774854	775096	67.2187	6.07079	49.8044	5.6382	0.740931
3234354	103477	104319	92.3628	6.52924	68.4789	6.09759	0.741412
3234576	1474010	1474447	208.036	7.70069	154.295	7.26954	0.741674
3235594	1186202	1186717	4.61344	2.20584	3.42476	1.776	0.742343
3233891	413860	414258	73.7062	6.20371	54.7587	5.77502	0.742931
3235237	114680	115354	162.392	7.34334	120.668	6.9149	0.743065
3235174	1555285	1556265	103.711	6.69642	77.0782	6.26825	0.743201
3233892	414264	414860	183.18	7.51711	136.254	7.09015	0.743827
3235625	1771508	1772026	52.2892	5.70844	38.8991	5.28166	0.743922
3234563	1393410	1393826	5.00611	2.32369	3.72415	1.89691	0.743922
3234897	558132	558761	178.468	7.47952	132.942	7.05465	0.744908
3235418	1498324	1498545	128.183	7.00206	95.523	6.57778	0.745209
32154140	874708	874941	7.98208	2.99676	5.95008	2.57291	0.745431
3233985	539311	541688	22.6703	4.50273	16.9119	4.07997	0.745996
3234389	912888	914186	89.7406	6.48769	66.9488	6.06499	0.746025
3235398	592425	593198	39.1315	5.29026	29.1969	4.86774	0.746124
3234791	2073450	2074784	158.757	7.31068	118.453	6.88818	0.746129
3233817	659857	660162	63.7922	5.99531	47.6007	5.57291	0.746184
3235801	1157853	1158224	3084.66	11.5909	2302.11	11.1687	0.746309
3235045	1516656	1517666	864.658	9.75599	645.946	9.33527	0.747053
3234156	1352553	1353101	1332.53	10.3799	996.98	9.96142	0.748188
3235510	2028283	2028849	81.1921	6.34327	60.8231	5.92655	0.749126
3235136	735769	735948	32.1474	5.00663	24.0978	4.59083	0.749604
3235210	593921	594502	24.1641	4.59479	18.1263	4.18001	0.750134
3233681	1024831	1025637	163.15	7.35005	122.43	6.93582	0.750415
3233959	1706739	1707497	94.8644	6.56779	71.1893	6.15359	0.750433
3235342	851136	851327	1167.19	10.1888	876.336	9.77534	0.75081
3233824	2058670	2058861	312986	18.2557	235302	17.8442	0.751797
3253132	262077	262163	1068.4	10.0612	803.877	9.65083	0.752412
3235957	518285	518767	2.50224	1.32322	1.88481	0	0.75325
3233766	840504	841322	57.462	5.84454	43.2852	5.4358	0.753284
3234272	1243714	1244211	1342.79	10.391	1011.98	9.98297	0.753638
3234291	535373	536689	53.698	5.7468	40.4985	5.3398	0.754191
3233731	1392644	1392946	7.49395	2.90573	5.65553	2.49966	0.754679
3235439	1563759	1563968	69.5849	6.1207	52.5307	5.71509	0.754916
3235039	101806	102348	140.559	7.13503	106.214	6.73083	0.755652
3233956	713700	714929	295.431	8.20668	223.694	7.80538	0.75718
3235445	1244246	1244704	2399.77	11.2287	1818.51	10.8285	0.757786
3234705	933864	934337	40.1006	5.32555	30.3906	4.92555	0.75786
3253137	1127984	1128059	4388.57	12.0995	3326.49	11.6998	0.757989
3235407	1631274	1632548	63.9693	5.99931	48.5107	5.60023	0.758343
3235911	159058	159468	1962.71	10.9386	1488.61	10.5397	0.758446
3234149	879212	880501	354.795	8.47084	269.124	8.07213	0.758533
3234188	1652918	1654133	639.348	9.32046	484.995	8.92183	0.758579
3235525	719797	720588	11.0518	3.46621	8.38421	3.06767	0.758626
3233735	737829	739694	92.1479	6.52588	69.9087	6.1274	0.758658
3233865	1536622	1537176	71.5976	6.16184	54.3227	5.76348	0.758722
3235970	22597	23862	166.369	7.37824	126.348	6.98125	0.759444
3233915	1887681	1887986	132.013	7.04453	100.276	6.64784	0.759597
3235495	1172202	1172963	164.566	7.36252	125.092	6.96685	0.760134
3235886	1738142	1738864	50.8071	5.66696	38.6632	5.27289	0.760981
3233690	864893	865456	25.2599	4.65878	19.2745	4.26862	0.763046
3235806	1271102	1272112	4.85417	2.27923	3.70777	1.89055	0.763831
3234260	887469	887918	144.623	7.17615	110.553	6.78859	0.764421
3234140	1428117	1428545	945.214	9.8845	722.623	9.4971	0.764507
3235660	79043	79249	15.2156	3.92748	11.6415	3.5412	0.7651
3233974	788976	789269	321.64	8.3293	246.261	7.94404	0.76564
3234398	322018	322371	2.17259	1.11942	1.66401	0	0.76591
3234504	1317702	1317941	79.809	6.31848	61.1371	5.93398	0.766043
3253151	2049896	2049973	399.573	8.64232	306.2	8.25833	0.766319
3235716	655944	657686	74.1508	6.21239	56.8382	5.82879	0.766521
3235678	565416	567548	51.2697	5.68003	39.3157	5.29704	0.766842
3233760	452777	453130	174.738	7.44905	134.028	7.06639	0.767023
3235521	40372	41070	114.848	6.84359	88.1021	6.4611	0.767117
3235509	2027796	2028272	428.044	8.74161	328.377	8.35921	0.767159
3235370	534924	535361	150.508	7.2337	115.538	6.85222	0.76765
3234643	1052707	1052967	63.5652	5.99016	48.8317	5.60975	0.768215
3234608	601919	602578	32.1844	5.00829	24.7469	4.62918	0.768911
3235061	786912	787281	360	8.49185	276.872	8.11307	0.769088
3234175	629068	629670	57.3345	5.84133	44.1372	5.46392	0.769819
3235072	1830440	1831009	137.756	7.10597	106.068	6.72885	0.769969
3234006	515550	516851	13.108	3.71238	10.1179	3.33884	0.771886
3233873	243077	243988	13.5331	3.75842	10.4518	3.38568	0.772315
3235956	517812	518279	9.62544	3.26685	7.4376	2.89484	0.772703
3235617	1512845	1513570	675.267	9.39931	521.788	9.02732	0.772713
3235023	312113	312496	189.127	7.56321	146.149	7.1913	0.772757
3233922	145337	145954	48.2982	5.5939	37.3469	5.22292	0.773257
3234543	1913751	1914176	641.945	9.32631	496.539	8.95576	0.773491
3233911	1884655	1885992	356.328	8.47706	275.758	8.10726	0.77389
3234267	1239730	1239933	4362.88	12.0911	3377.9	11.7219	0.774236
3253140	1127900	1127977	378.444	8.56394	293.156	8.19553	0.774635
3234794	2075888	2076319	86.3877	6.43275	66.9384	6.06476	0.774861
3234045	32367	33251	149.309	7.22215	115.694	6.85417	0.774864
3235320	1117109	1117519	329.345	8.36346	255.246	7.99574	0.775009
3234871	2042370	2043563	446.262	8.80175	346.196	8.43545	0.775768
3234980	1073896	1074288	21.2473	4.40921	16.4876	4.04331	0.775987
3235073	1439083	1439793	140.725	7.13674	109.286	6.77196	0.776588
3235391	1824026	1824910	93.6489	6.54919	72.7322	6.18452	0.776648
32154138	635941	636201	24.5561	4.61801	19.0813	4.25409	0.77705
3235851	791148	792470	69.787	6.12489	54.2389	5.76125	0.777206
3235939	311022	311630	201.159	7.6522	156.344	7.28858	0.777212
3235333	904617	905024	293.617	8.19779	228.247	7.83445	0.777362
3235350	953440	954120	333.861	8.38311	259.812	8.02132	0.778202
3235569	1608706	1609665	191.702	7.58272	149.329	7.22235	0.778962
3235501	1593157	1594347	184.164	7.52484	143.566	7.16557	0.779559
3234109	287763	288158	275.602	8.10644	214.879	7.74738	0.779672
3235383	329296	330096	2.74334	1.45594	2.13936	1.09718	0.779835
3234513	278528	278986	7.18111	2.84421	5.60008	2.48545	0.779835
3235927	749037	749450	59.9778	5.90636	46.8246	5.54919	0.780698
3235611	248201	249601	43.8386	5.45413	34.248	5.09795	0.78123
3233919	79753	80130	107.642	6.7501	84.1512	6.39491	0.781765
3234590	1053897	1055219	28.2913	4.82229	22.1408	4.46863	0.782601
3235789	429072	430397	48.3896	5.59663	37.8813	5.24341	0.78284
3235218	527705	528331	310.162	8.27688	242.815	7.92371	0.782864
3235108	1758235	1758627	101.111	6.6598	79.1679	6.30684	0.78298
3234316	876967	877236	131.438	7.03824	102.936	6.68561	0.783155
3234173	178324	179031	15.8289	3.98449	12.4044	3.63278	0.783658
3234145	1432367	1433209	497.091	8.95737	390.038	8.60747	0.78464
3234192	268114	269193	565.598	9.14363	443.876	8.79401	0.784791
3235025	1944094	1945221	38.734	5.27553	30.4309	4.92746	0.785637
3233998	761678	762253	35.7335	5.1592	28.077	4.81131	0.785733
3233933	805266	806069	43.6386	5.44753	34.3018	5.10021	0.786042
3253123	1724368	1724444	19792.9	14.2727	15566.6	13.9262	0.786471
3234571	1468309	1468830	130.568	7.02866	102.69	6.68216	0.786487
3233977	790439	791059	50.8367	5.6678	40.0122	5.32237	0.787073
3234089	83909	84268	1.32252	0	1.04126	0	0.787334
3235612	249807	251102	109.164	6.77036	86.0283	6.42674	0.788062
3235803	650594	651094	75.952	6.24702	59.8571	5.90345	0.788091
3234566	1396144	1396890	39.6143	5.30795	31.2559	4.96605	0.789004
3235774	1209032	1209310	195.326	7.60974	154.126	7.26797	0.789072
3233962	1712158	1713405	137.456	7.10283	108.518	6.76178	0.789471
3233711	389062	390138	35.7055	5.15807	28.1925	4.81724	0.789583
3234920	1846555	1847475	13.3213	3.73566	10.5241	3.39562	0.79002
3235475	1123774	1124418	52.6358	5.71797	41.5952	5.37835	0.790246
3234000	763403	764065	30.5473	4.93297	24.1503	4.59397	0.790588
3235967	274249	274968	24.3649	4.60673	19.2634	4.26779	0.790621
3233790	999179	999607	63.942	5.99869	50.5549	5.65978	0.790637
3233727	1390596	1391105	66.9997	6.06608	53.0257	5.72862	0.791432
3235143	1478841	1479695	34.6532	5.11492	27.433	4.77784	0.791644
3233737	740717	741301	15.8389	3.9854	12.5409	3.64857	0.791779
3235966	168885	170381	22.4341	4.48762	17.7787	4.15208	0.792485
3235292	1404902	1405999	158.769	7.31079	125.83	6.97533	0.792532
3234282	10385	10807	314.461	8.29674	249.271	7.96157	0.792691
3235377	1935109	1936014	579.187	9.17789	459.496	8.84391	0.793347
3235790	430401	430628	39.3543	5.29845	31.2379	4.96523	0.793761
3234520	1834945	1835565	22.5875	4.49745	17.9365	4.16483	0.794088
3234839	181349	183328	15.6668	3.96964	12.4411	3.63704	0.794106
3235583	484988	485452	95.379	6.5756	75.7772	6.24369	0.794485
3235311	227375	227689	689.106	9.42858	547.578	9.09692	0.794621
3234309	955149	956336	95.5051	6.57751	75.9086	6.24619	0.794813
3253158	1040777	1040863	1903.59	10.8945	1513.58	10.5637	0.795119
3233934	806025	807410	56.9965	5.8328	45.3211	5.50211	0.795155
3233984	538237	539304	39.4699	5.30268	31.3884	4.97216	0.795249
3235741	520165	520686	9.54179	3.25426	7.59149	2.92438	0.795604
3233841	262180	262488	1514.37	10.5645	1205.33	10.2352	0.795925
3234400	571742	572077	240.452	7.9096	191.412	7.58054	0.796052
3235011	744591	745379	51.5702	5.68846	41.0624	5.35974	0.796243
3234343	1983734	1985080	165.201	7.36808	131.551	7.03948	0.796312
3235282	547837	548190	991.528	9.95351	789.949	9.62562	0.796699
3234231	513717	514268	18090.4	14.1429	14417.6	13.8155	0.796976
3235353	716431	718143	20.8239	4.38017	16.5998	4.05309	0.797149
3235484	1551786	1552019	178.11	7.47662	142.115	7.15092	0.797909
3234585	1096815	1098248	51.079	5.67466	40.8166	5.35108	0.799087
3235665	1423428	1423940	294.702	8.20312	235.498	7.87957	0.799104
3233774	680715	681761	371.658	8.53783	297.061	8.21462	0.799285
3233951	968088	968702	872.774	9.76946	697.901	9.44688	0.799636
3235014	247230	248138	125.02	6.96601	99.9732	6.64347	0.799658
3253130	655829	655905	434.727	8.76397	347.732	8.44183	0.799886
32154131	33291	33782	79.7234	6.31693	63.782	5.99508	0.800041
3235308	631893	632357	282.12	8.14017	225.719	7.81839	0.800082
3234037	679107	679820	31.4943	4.97702	25.2004	4.65537	0.800157
3235503	1594837	1595961	84.9343	6.40828	67.9738	6.08691	0.80031
3235154	633980	634771	72.7386	6.18465	58.2162	5.86335	0.800347
3235777	1210828	1211049	51.801	5.69491	41.4898	5.37468	0.800945
3235768	1026302	1026931	105.162	6.71647	84.2362	6.39637	0.801012
3233861	1529300	1530106	104.697	6.71008	84.009	6.39247	0.802399
3235788	1208464	1209045	175.378	7.45433	140.778	7.13728	0.80271
3234756	2071082	2071429	2461.78	11.2655	1976.3	10.9486	0.802792
3235364	320071	320934	203.295	7.66743	163.379	7.35208	0.803656
3235263	1763501	1763965	195.72	7.61265	157.428	7.29855	0.804352
3235339	508810	510189	415.174	8.69757	334.033	8.38384	0.80456
3233829	1583334	1583735	406.14	8.66583	326.766	8.35211	0.804566
3235680	567872	568519	493.797	8.94778	397.333	8.63421	0.804649
3235597	1187310	1188182	9.14542	3.19305	7.36093	2.87989	0.804876
3235132	1333053	1333634	694.779	9.44041	559.431	9.12782	0.805192
3235260	1762041	1762211	3119.43	11.6071	2512.19	11.2947	0.805334
3235629	640400	641188	38.7589	5.27645	31.221	4.96444	0.805518
24779734	885692	887176	14.7974	3.88727	11.9362	3.57728	0.806642
3233964	1715613	1721009	80.2096	6.3257	64.7034	6.01577	0.806679
3234315	875838	876857	127.608	6.99558	102.954	6.68586	0.806797
3235724	55639	56019	39.8919	5.31802	32.1867	5.00839	0.806848
3235038	101225	101734	125.526	6.97184	101.326	6.66287	0.807216
3233693	944488	944931	848.86	9.72938	685.305	9.4206	0.807324
3235451	1248569	1249165	44.1079	5.46296	35.6108	5.15424	0.807357
3234023	1278576	1279622	66.4263	6.05368	53.653	5.74559	0.807708
3233888	1112309	1112572	50.2188	5.65016	40.5688	5.3423	0.80784
24779765	1967458	1968768	5.55919	2.47488	4.4932	2.16774	0.808246
3235189	1306605	1306979	176.672	7.46493	142.802	7.15787	0.808287
3234311	957215	957583	351.249	8.45635	284.008	8.14979	0.808564
3234963	1159623	1160234	23348	14.511	18892.6	14.2055	0.809171
3234187	1652329	1652937	67.7748	6.08268	54.8697	5.77794	0.809589
3234305	1085765	1086643	25.5824	4.67708	20.7136	4.37251	0.809682
3234053	782336	783115	171.896	7.42539	139.301	7.12206	0.810376
24779746	1215954	1216154	197.877	7.62846	160.386	7.3254	0.810533
3235102	802437	802673	89.4729	6.48338	72.5308	6.18052	0.810645
3234480	297209	297679	122.856	6.94083	99.5976	6.63804	0.810683
3233728	1391223	1391609	19.1162	4.25672	15.4979	3.954	0.81072
3234374	2011676	2012932	38.3426	5.26088	31.0995	4.95882	0.811094
3234558	908368	909258	99.9238	6.64276	81.0774	6.34123	0.811393
3233955	67400	68974	6.7434	2.75348	5.47408	2.45262	0.811768
3234002	765644	766054	1236.38	10.2719	1004.17	9.97179	0.812188
3234913	1837879	1839201	22.7271	4.50634	18.4979	4.20929	0.813911
3234444	1012942	1013223	22.8573	4.51458	18.6098	4.21799	0.814175
3233949	966947	967126	207.534	7.6972	168.982	7.40073	0.81424
3233770	842987	844060	49.7181	5.6357	40.4872	5.33939	0.814334
3234534	621576	622373	251.501	7.97442	204.808	7.67813	0.814344
3235209	339369	339794	207.448	7.69661	168.949	7.40044	0.814416
3235938	310647	311021	344.067	8.42655	280.32	8.13093	0.814726
3235520	191890	192513	28.6416	4.84004	23.3426	4.5449	0.814992
3235438	1562308	1563762	45.9117	5.52079	37.4671	5.22755	0.816069
3233719	2083417	2084667	43.7376	5.4508	35.7005	5.15787	0.816243
3233970	931539	932015	7154.05	12.8045	5840.4	12.5119	0.816377
3234922	1849025	1850257	81.4453	6.34776	66.5367	6.05608	0.81695
3234365	1639227	1640279	3.54759	1.82684	2.89876	1.53544	0.817107
3234848	1908881	1909378	74.3504	6.21627	60.7554	5.92494	0.817149
3235769	1026928	1027524	190.725	7.57535	155.898	7.28446	0.817397
3234368	1643187	1643513	134.399	7.07038	109.885	6.77986	0.817608
3235968	275216	275569	723.782	9.49941	591.781	9.20892	0.817623
3235012	743594	744610	145.27	7.18259	118.791	6.89228	0.817725
3234749	158162	159001	51.8399	5.69599	42.3943	5.4058	0.817794
3234393	916602	917255	32.4237	5.01898	26.5297	4.72954	0.818221
3234634	432404	432745	53.0079	5.72814	43.373	5.43872	0.818236
3234430	1142819	1143991	71.1242	6.15227	58.2073	5.86313	0.81839
3234832	2048466	2048831	2113.36	11.0453	1730.3	10.7568	0.818744
3235644	1089429	1089824	134.934	7.07611	110.482	6.78767	0.818787
3253141	1913492	1913569	26267.6	14.681	21509.6	14.3927	0.818863
3234194	150879	151931	324.848	8.34362	266.076	8.05569	0.819077
3234846	1906453	1907430	424.58	8.72989	347.916	8.44259	0.819436
3234269	1241531	1241851	1766.72	10.7869	1447.87	10.4997	0.819526
3235060	786225	786845	189.134	7.56326	155.047	7.27656	0.819775
3234079	995325	995789	360.881	8.49538	296.199	8.21042	0.820767
3234999	1490031	1490564	315.416	8.30111	258.929	8.01641	0.820913
3235307	631028	631768	145.259	7.18248	119.315	6.89863	0.821394
3233965	1721085	1721771	98.1961	6.61759	80.6769	6.33408	0.821589
3253138	2054865	2054942	3812.15	11.8964	3132.03	11.6129	0.821593
3233694	944942	945379	934.07	9.86739	767.439	9.58391	0.821607
3234997	1488064	1489119	264.342	8.04626	217.195	7.76285	0.821643
3233916	1888098	1889390	537.458	9.07001	442.032	8.78801	0.822449
24779722	251266	251481	130.217	7.02478	107.102	6.74284	0.822482
32154143	1175427	1176464	48.9021	5.61182	40.292	5.33242	0.823933
3235621	1767247	1767624	28.1944	4.81734	23.2337	4.53814	0.824053
3235858	295120	296631	45.8038	5.51739	37.7547	5.23858	0.824271
3235074	1439805	1440587	214.223	7.74297	176.588	7.46424	0.824318
3233710	1506301	1507494	99.5034	6.63667	82.0304	6.35809	0.824398
3235950	237657	238220	131.624	7.04028	108.526	6.76189	0.824511
3233684	160791	161714	60.1674	5.91091	49.6098	5.63255	0.824529
3233831	1585122	1585937	48.9213	5.61239	40.3599	5.33485	0.824998
3234130	1041835	1042329	94.2596	6.55857	77.7838	6.2814	0.825208
3234043	192539	192985	63.0058	5.97741	51.9934	5.70026	0.825216
3234493	928202	929254	52.24	5.70708	43.1254	5.43047	0.825525
3234593	1056337	1057317	22.9224	4.51869	18.942	4.24352	0.826352
3235177	1558201	1559145	6.23958	2.64145	5.15674	2.36646	0.826456
3234356	444700	445317	24.4158	4.60974	20.1898	4.33556	0.826919
3235496	1172960	1173574	325.802	8.34785	269.582	8.07458	0.827443
3234074	990755	991456	701.431	9.45416	580.438	9.181	0.827505
3233705	1501135	1501566	104.106	6.70191	86.1523	6.42882	0.827543
3234464	924061	924759	202.976	7.66516	168.007	7.39238	0.827719
3235217	527502	527651	581.339	9.18324	481.243	8.91062	0.827817
3235388	1821469	1822437	187.011	7.54698	154.85	7.27472	0.828023
3234217	1166939	1167172	793.199	9.63154	656.798	9.35931	0.828036
3235573	1615128	1616357	89.8917	6.49012	74.4486	6.21817	0.828204
24779726	499375	499596	671.268	9.39075	556.011	9.11897	0.828299
3235692	336140	336718	510.897	8.99689	423.227	8.72529	0.8284
3234957	1319248	1319577	105.321	6.71865	87.304	6.44798	0.828934
3234058	798483	799535	197.969	7.62913	164.11	7.35852	0.828969
3235690	47938	49140	182.357	7.51062	151.171	7.24003	0.828982
3235137	735972	737069	35.7564	5.16013	29.6529	4.8901	0.829302
3235256	481322	482686	46.6314	5.54323	38.6821	5.27359	0.829528
3234721	2064831	2066129	51.7637	5.69387	42.956	5.42479	0.829849
3234771	171387	172529	8.29879	3.0529	6.8871	2.7839	0.829892
3234559	909311	910114	537.876	9.07113	446.39	8.80216	0.829912
3235462	1926080	1928389	30.8209	4.94584	25.5931	4.67768	0.83038
3234885	1806018	1806437	334.322	8.38509	277.699	8.11738	0.830634
3235929	749885	750118	419.137	8.71128	348.538	8.44517	0.83156
3235541	154848	155816	45.6567	5.51276	37.9663	5.24665	0.831561
3234160	1356555	1357454	139.902	7.12828	116.443	6.86348	0.832318
3235954	328827	329294	10.721	3.42237	8.92513	3.15787	0.832488
3235049	1523030	1524478	89.7772	6.48828	74.7641	6.22427	0.832774
3234545	1915616	1915843	62.3244	5.96173	51.9067	5.69785	0.832846
3233948	966120	966947	177.81	7.4742	148.105	7.21048	0.83294
3235345	854131	855843	123.126	6.944	102.631	6.68132	0.833543
3235244	87221	87664	262.882	8.03827	219.148	7.77576	0.833637
3233791	999704	1000174	11.0415	3.46487	9.20937	3.2031	0.834067
3234278	1260170	1262197	42.7998	5.41953	35.7005	5.15787	0.834128
3235283	548234	548560	140.335	7.13273	117.091	6.87149	0.834371
3234219	1168616	1169410	306.026	8.25751	255.36	7.99639	0.834437
3235306	1150210	1151031	42.3711	5.40501	35.3748	5.14465	0.834879
24779744	1176633	1177808	53.0669	5.72974	44.3069	5.46946	0.834925
3233740	1930281	1930952	128.728	7.00818	107.5	6.74819	0.835096
3235151	1379921	1380385	159.411	7.31661	133.128	7.05667	0.835125
3235094	1061835	1063166	47.7317	5.57688	39.8816	5.31765	0.835538
3234783	1181855	1182222	11.1463	3.4785	9.31317	3.21927	0.835538
3234245	1059344	1059808	155.946	7.2849	130.364	7.02641	0.83596
3234671	1067160	1067747	27.3432	4.77311	22.8593	4.51471	0.836014
3235155	638141	638935	419.905	8.71392	351.279	8.45648	0.836569
3234635	368243	369295	245.862	7.9417	205.761	7.68483	0.836897
3235546	1401441	1401752	643.496	9.32979	538.597	9.07306	0.836986
3235746	1178243	1178800	93.725	6.55036	78.5027	6.29467	0.837586
3235062	787284	787580	3740.54	11.869	3133.35	11.6135	0.837672
3235000	793112	795001	50.1492	5.64815	42.0473	5.39394	0.838443
3235327	1346343	1346603	261.557	8.03098	219.332	7.77698	0.838563
3234339	1980311	1981243	231.439	7.85449	194.172	7.60119	0.838974
3235469	1960404	1961279	40.5118	5.34027	33.9888	5.08699	0.838987
3234065	399056	404191	45.0379	5.49307	37.7962	5.24017	0.839209
3233700	1343334	1343711	216.545	7.75852	181.761	7.5059	0.83937
3235673	758705	759652	118.834	6.8928	99.7581	6.64036	0.839476
3235776	1210127	1210831	179.066	7.48435	150.322	7.23191	0.839477
3234623	780445	782283	2409.29	11.2344	2022.93	10.9822	0.839637
3234279	1262338	1262592	170.479	7.41345	143.222	7.16211	0.840113
3235153	633128	633940	36.8489	5.20355	30.958	4.95224	0.840134
3235085	293641	294420	359.616	8.49031	302.15	8.23912	0.840201
3235192	1309055	1309888	39.1267	5.29008	32.8753	5.03893	0.840226
3233668	73337	74644	2.43598	1.2845	2.04705	1.03354	0.84034
3235742	520701	522839	7.32815	2.87345	6.15871	2.62263	0.840418
3253142	1769612	1769689	9467.21	13.2087	7963.27	12.9591	0.841142
3233876	1338896	1339342	538.212	9.07203	452.726	8.82249	0.841166
3253124	1499113	1499190	401.451	8.64908	337.782	8.39995	0.841401
3253131	1498945	1499020	7171	12.808	6035.03	12.5591	0.841588
3234481	297778	298707	71.1207	6.1522	59.8847	5.90412	0.842015
3234695	202933	203376	30.3547	4.92385	25.5693	4.67634	0.842349
3235739	1046961	1048037	206.276	7.68843	173.779	7.44111	0.842459
3234347	1540143	1541513	93.8965	6.553	79.1348	6.30624	0.842788
3235643	1088760	1089320	116.53	6.86455	98.2241	6.61801	0.84291
3234618	286548	287084	93.0936	6.54061	78.4813	6.29428	0.843036
3233850	21913	22569	57.9735	5.85732	48.9048	5.6119	0.843572
3233836	684705	685181	56.8165	5.82824	47.9375	5.58308	0.843724
3234906	617437	617883	55.2222	5.78718	46.6023	5.54233	0.843905
3235171	614620	615381	235.795	7.88139	199.023	7.63679	0.844053
3235417	1497826	1498317	12.5056	3.64451	10.5578	3.40023	0.844241
3235420	940879	942000	54.2173	5.76068	45.8188	5.51787	0.845095
3235685	1783401	1783958	1407.52	10.4589	1189.54	10.2162	0.845132
3235393	57265	57603	136.231	7.08991	115.158	6.84747	0.845311
3234544	1914246	1915496	82.674	6.36936	69.9028	6.12728	0.845523
3234902	1104530	1106437	126.436	6.98226	106.933	6.74056	0.845749
3234319	1786849	1788033	450.023	8.81385	380.775	8.5728	0.846125
3235107	1756859	1758091	248.227	7.95552	210.034	7.71448	0.846136
3234206	696658	697815	52.8481	5.72378	44.7181	5.48279	0.846163
3253128	499262	499338	4177.95	12.0286	3535.74	11.7878	0.846286
3234108	290944	291261	81.7698	6.3535	69.2118	6.11295	0.846423
3235486	541678	542301	17.8423	4.15723	15.1041	3.91686	0.846532
3234390	914312	914491	2574.44	11.33	2179.52	11.0898	0.846599
3235058	1800050	1800661	90.7213	6.50337	76.8261	6.26352	0.846836
3234324	1791348	1792133	25.5806	4.67698	21.6656	4.43733	0.846952
3234772	172531	173826	6.52782	2.7066	5.53688	2.46907	0.848197
3234992	8843	10093	271.852	8.08668	230.598	7.84924	0.848247
3234758	1899535	1900233	122.865	6.94093	104.344	6.7052	0.849255
3235334	905112	906896	79.3204	6.30962	67.381	6.07427	0.849478
3235864	1414763	1415608	46.4938	5.53897	39.4984	5.30372	0.849541
3235677	700235	701011	84.0411	6.39302	71.401	6.15787	0.849596
3234257	450488	451003	33.2168	5.05384	28.2283	4.81907	0.84982
3235675	697808	699511	86.1859	6.42938	73.318	6.1961	0.850696
3234592	1055828	1056340	15.2063	3.9266	12.944	3.69422	0.851229
3234066	54251	55021	58.0943	5.86032	49.4528	5.62798	0.851251
3234728	1237914	1238315	1486.08	10.5373	1265.1	10.305	0.851301
3233969	931057	931521	180.047	7.49223	153.282	7.26004	0.851346
3234817	262548	263834	916.957	9.84071	781.5	9.6101	0.852275
3235843	1101813	1102262	236.1	7.88326	201.232	7.65271	0.852315
3235672	757719	758456	82.2295	6.36158	70.0949	6.13124	0.85243
3234076	991981	992955	233.64	7.86814	199.374	7.63933	0.853337
3234712	729089	729667	24.9218	4.63934	21.2723	4.41091	0.853563
3235582	484576	484917	105.48	6.72083	90.0342	6.4924	0.853563
3233997	760695	761678	54.1539	5.75899	46.2583	5.53164	0.854201
3235645	1089854	1090549	225.53	7.81718	192.66	7.58991	0.854253
3235288	1977184	1977765	40.4622	5.3385	34.5964	5.11255	0.855029
3234969	1435206	1435910	71.1174	6.15213	60.8428	5.92701	0.855526
3233907	41072	42694	28.7934	4.84767	24.6472	4.62335	0.856001
3235494	1172009	1172215	589.871	9.20425	504.981	8.98009	0.856088
3234714	21266	21919	64.1754	6.00395	54.9427	5.77986	0.856135
3234382	1674922	1676019	73.881	6.20713	63.2562	5.98314	0.85619
3234055	784911	785417	107.198	6.74414	91.7862	6.52021	0.856229
3235367	411884	413299	150.09	7.22968	128.545	7.00612	0.856451
3235088	1014783	1017173	16.4967	4.04411	14.1324	3.82093	0.856678
3235078	1441699	1441986	122.969	6.94215	105.428	6.72011	0.857355
3234461	918601	919116	20.4411	4.3534	17.5389	4.13249	0.858022
3235202	1031759	1032280	127.06	6.98937	109.051	6.76885	0.85826
3233715	2079688	2081529	102.912	6.68527	88.35	6.46516	0.8585
3234446	489524	490651	126.949	6.9881	109	6.76819	0.858617
3235534	1699684	1700958	33.4927	5.06577	28.7704	4.84651	0.859006
3235487	542298	542921	14.3795	3.84594	12.3579	3.62736	0.85941
3233685	161799	163259	110.548	6.78853	95.0059	6.56994	0.85941
3235440	1563965	1564414	63.9693	5.99931	54.9788	5.7808	0.859456
3233825	2058920	2060161	214.906	7.74756	184.798	7.5298	0.8599
3235436	2020517	2020882	215.039	7.74845	184.94	7.53092	0.860032
3234249	308935	309504	86.933	6.44183	74.7832	6.22464	0.860239
3234288	1132369	1132596	128.825	7.00927	110.859	6.79259	0.860541
3234003	766145	766690	99.6082	6.63819	85.7204	6.42157	0.860576
3235856	301808	303247	89.9568	6.49116	77.4627	6.27543	0.861109
3233895	305344	306198	33.668	5.07331	28.9988	4.85792	0.861316
3234702	860406	861053	85.003	6.40944	73.2191	6.19415	0.86137
3235105	1755498	1756274	29.8362	4.89899	25.7071	4.6841	0.861607
3234973	1437580	1438329	169.25	7.40301	145.944	7.18927	0.862296
3234353	380372	381115	7.67915	2.94095	6.62187	2.72724	0.862318
3234765	90089	90268	854.145	9.73834	736.62	9.52478	0.862407
3234170	440585	441451	64.292	6.00657	55.4655	5.79352	0.862712
3235476	1124515	1125015	347.888	8.44248	300.141	8.2295	0.862751
3235275	175744	177033	22.5136	4.49272	19.4277	4.28004	0.862932
3235193	1309890	1310960	132.44	7.0492	114.402	6.83796	0.863799
3233912	1886036	1886635	224.808	7.81255	194.211	7.60148	0.863896
3233762	622354	623409	157.315	7.29751	135.956	7.087	0.864227
3235565	1883522	1884514	125.767	6.97461	108.719	6.76447	0.864451
3235753	229736	230824	4.60738	2.20395	3.98311	1.9939	0.864507
3253152	347142	347219	7285.76	12.8309	6300.45	12.6212	0.864763
3234994	1481860	1482591	523.588	9.03229	453.06	8.82356	0.865299
3233935	807481	808746	50.1044	5.64686	43.3567	5.43818	0.865327
3234449	818624	819469	77.9659	6.28477	67.4765	6.07631	0.865461
3233889	1112569	1113204	347.291	8.44	300.592	8.23166	0.865532
3234501	1315601	1315810	1368.68	10.4186	1185	10.2107	0.8658
3235942	756484	756975	404.795	8.66105	350.583	8.45361	0.866075
3235419	1499704	1500654	101.591	6.66663	88.0124	6.45964	0.86634
3234944	1859059	1859505	99.9571	6.64324	86.6157	6.43656	0.866528
3234588	72795	73340	54.6672	5.7726	47.3718	5.56596	0.86655
3235928	749447	749884	50.0858	5.64633	43.403	5.43972	0.866574
3234190	466982	467638	79.825	6.31877	69.2003	6.11271	0.8669
3234509	2035691	2036605	67.4435	6.07561	58.4669	5.86955	0.866901
3235859	296632	297144	92.4515	6.53062	80.1696	6.32498	0.867153
3234909	577793	578572	36.248	5.17983	31.4439	4.97471	0.867466
3235065	1825590	1825865	160.693	7.32816	139.504	7.12416	0.868138
3235775	1209402	1210079	62.7679	5.97196	54.4986	5.76815	0.868255
3234410	844322	844519	222.146	7.79537	193.107	7.59326	0.869279
3235323	1119786	1120124	367.425	8.52131	319.409	8.31926	0.869318
3233854	940411	940755	145.327	7.18316	126.349	6.98127	0.869411
3235909	276693	277763	17.816	4.1551	15.5002	3.95422	0.870018
3234953	375541	376314	60.3296	5.9148	52.5129	5.7146	0.870434
3235668	550087	551157	110.657	6.78996	96.3514	6.59023	0.870718
3233765	58403	58738	6589.97	12.6861	5739.33	12.4867	0.87092
3234942	1857381	1858664	154.053	7.26728	134.169	7.06791	0.870925
3235380	1938992	1940323	207.177	7.69472	180.553	7.49628	0.871493
3234069	435786	436307	161.369	7.33422	140.648	7.13594	0.871593
3235098	1065965	1067149	15.793	3.98121	13.7831	3.78483	0.872736
3234898	1102454	1102738	239.146	7.90175	208.754	7.70566	0.872915
3234250	359422	360177	6.97593	2.80239	6.09175	2.60686	0.873253
3235813	1452427	1452681	197.911	7.62871	172.832	7.43323	0.873282
3234216	1166197	1166886	439.855	8.78088	384.168	8.5856	0.873398
3235156	639020	639658	234.873	7.87574	205.152	7.68055	0.873461
3234835	2051248	2051658	31.4553	4.97523	27.492	4.78094	0.874001
3234445	1013343	1013828	67.2941	6.07241	58.8397	5.87872	0.874367
3234401	572156	574663	72.1813	6.17355	63.1164	5.97994	0.874416
3233772	493568	495415	110.386	6.78642	96.5247	6.59283	0.874427
3235652	1448165	1448575	128.138	7.00156	112.053	6.80803	0.874467
3235771	1029462	1029986	52.9473	5.72649	46.3087	5.53321	0.874618
3234102	1681214	1681807	6.90547	2.78774	6.04024	2.59461	0.874704
3235792	616124	616633	98.3093	6.61926	85.9962	6.4262	0.874751
3235013	246243	247052	51.7705	5.69406	45.2867	5.50102	0.874761
24779720	227936	228723	93.697	6.54993	82.0251	6.35799	0.875429
3235197	1743610	1744956	77.8694	6.28298	68.1808	6.09129	0.875579
3234482	7152	7427	96.3361	6.59	84.4006	6.39918	0.876106
3235247	1490707	1490898	7145.42	12.8028	6262.37	12.6125	0.876417
3234499	1313352	1314155	139.798	7.1272	122.554	6.93727	0.876648
3235427	251786	253114	24.6362	4.62271	21.5976	4.4328	0.87666
3235623	1768833	1769417	156.824	7.29301	137.493	7.10321	0.876731
3233748	559513	560805	399.461	8.64191	350.337	8.4526	0.877024
3234644	1986900	1988213	46.3231	5.53366	40.6317	5.34454	0.877139
3234414	1191863	1192063	3.64414	1.86558	3.19706	1.67675	0.877315
3234782	1181657	1181854	7.39871	2.88727	6.491	2.69844	0.877315
3235863	1414447	1414752	27.5276	4.78281	24.1503	4.59397	0.877315
3235373	212942	214243	0.281288	0	0.246778	0	0.877315
3234051	1659015	1659509	232.69	7.86226	204.25	7.67419	0.87778
3233780	456337	456669	79.2962	6.30918	69.6321	6.12168	0.878126
24779760	1893464	1893682	3916.22	11.9352	3440.7	11.7485	0.878576
3233718	2082648	2083367	43.338	5.43756	38.0805	5.25098	0.878688
3235429	2016050	2016781	111.722	6.80377	98.1764	6.6173	0.878755
3234205	695417	696661	61.8925	5.95169	54.411	5.76583	0.879121
3234726	1236272	1236454	128.483	7.00543	112.954	6.81959	0.879137
3235146	1372289	1373692	16.4859	4.04316	14.4938	3.85736	0.879165
3234409	844072	844332	130.217	7.02478	114.488	6.83905	0.879205
3234259	887282	887485	164.806	7.36463	144.902	7.17893	0.879226
3235435	2019795	2020430	712.146	9.47603	626.274	9.29065	0.879419
3235750	503481	505568	8.98051	3.1668	7.89925	2.98172	0.879599
3233767	841294	842289	27.1368	4.76218	23.872	4.57725	0.879692
3234162	70514	71113	6.89745	2.78606	6.06909	2.60148	0.879903
3234554	1006147	1007835	48.4195	5.59752	42.6123	5.4132	0.880065
3235512	2029502	2030374	56.173	5.81181	49.4409	5.62763	0.880154
3234546	1915885	1916715	45.3939	5.50443	39.9536	5.32025	0.880154
3234551	1001947	1003182	113.575	6.8275	99.9961	6.6438	0.880443
3234307	1087201	1088448	216.191	7.75616	190.345	7.57248	0.880451
3235833	1687406	1688773	24.4961	4.61448	21.5691	4.43089	0.880511
3235006	442938	444149	38.5878	5.27007	33.9773	5.0865	0.880521
3234350	1543565	1543873	204.452	7.67562	180.062	7.49235	0.880705
3235845	1334477	1335067	291.812	8.18889	257.152	8.00648	0.881227
3234254	677309	678157	101.373	6.66353	89.3774	6.48184	0.88167
3234432	59899	61800	36.3733	5.18481	32.0967	5.00435	0.882423
3234310	956320	957123	124.447	6.95939	109.832	6.77916	0.88256
3235847	1336639	1337085	660.782	9.36803	583.188	9.18782	0.882572
29255248	62981	63724	10.928	3.44996	9.64489	3.26977	0.882584
3233666	95823	96017	269.137	8.0722	237.546	7.89206	0.882621
3234767	664589	665593	13.8842	3.79537	12.2554	3.61535	0.882687
3233673	1265543	1266331	32.8174	5.03639	28.9812	4.85705	0.883105
3235707	968699	968947	677.023	9.40306	598.091	9.22422	0.883414
3235752	228715	229749	12.8802	3.68708	11.3828	3.50878	0.883742
3234060	799843	800328	117.557	6.87722	103.906	6.69914	0.883876
3234810	1380472	1381224	61.623	5.9454	54.4753	5.76753	0.884008
3233782	479636	480169	378.033	8.56237	334.241	8.38474	0.884159
3234567	1396916	1397461	76.8694	6.26434	67.9683	6.08679	0.884205
25392758	720696	721418	25.6315	4.67984	22.6646	4.50237	0.88425
3235157	639633	640403	149.297	7.22204	132.036	7.04479	0.884386
3233753	529985	530392	21.8126	4.44709	19.294	4.27008	0.884535
3233815	1191247	1191870	9.50806	3.24915	8.41021	3.07214	0.884535
3234820	1322780	1322935	1085.09	10.0836	960.481	9.90761	0.88516
3234990	1817192	1818079	342.645	8.42057	303.334	8.24476	0.88527
32154136	238330	239690	8.79936	3.1374	7.79063	2.96174	0.885363
3235781	93073	94551	15.5756	3.96121	13.795	3.78608	0.885683
3233747	558871	559329	351.555	8.45761	311.388	8.28257	0.885744
3235646	1090631	1091026	227.603	7.83038	201.627	7.65554	0.88587
3235584	485449	486015	173.236	7.43659	153.474	7.26185	0.885929
3234113	472698	474143	213.283	7.73663	188.983	7.56211	0.886066
3235568	1607688	1608695	229.188	7.84039	203.1	7.66604	0.886169
3235082	528952	529224	43.5996	5.44624	38.6429	5.27213	0.886313
3234081	382316	382672	52.6272	5.71774	46.6507	5.54383	0.886435
3234552	1003279	1005411	137.532	7.10362	121.914	6.92972	0.886442
3235272	1752160	1752801	185.343	7.53405	164.322	7.36039	0.886585
3234131	486072	486491	65.5738	6.03505	58.1408	5.86148	0.886648
3235257	414883	415215	30.4647	4.92907	27.0166	4.75577	0.886816
3234165	405634	405969	83.3842	6.3817	73.951	6.2085	0.886871
3235021	1622150	1622395	405.391	8.66317	359.617	8.49032	0.887088
3235219	528371	528976	91.4382	6.51473	81.1214	6.34201	0.887172
3234744	976816	976998	1055.88	10.0442	936.992	9.87189	0.887402
3234213	1165068	1165652	69.9292	6.12782	62.064	5.95568	0.887525
3235595	1186724	1186996	3.75627	1.9093	3.33466	1.73754	0.887759
3235910	277764	278531	4.00571	2.00206	3.5561	1.8303	0.887759
3234146	1433252	1434256	37.3889	5.22454	33.1961	5.05294	0.887861
3234962	1158298	1159482	113.981	6.83265	101.272	6.66209	0.888495
3234681	1198713	1198907	114.003	6.83293	101.335	6.66298	0.888877
3234435	179208	180557	41.2898	5.36771	36.7319	5.19896	0.889612
3235574	846775	847905	48.5725	5.60207	43.2289	5.43392	0.889987
3234774	1731697	1732347	174.961	7.45089	155.717	7.28278	0.890009
3234730	406841	408061	419.147	8.71131	373.057	8.54325	0.890038
3234114	474246	475247	122.371	6.93512	108.919	6.76711	0.890067
3234793	2075559	2075762	5013.13	12.2915	4462.83	12.1237	0.890227
3233885	1108504	1110186	179.702	7.48946	160.048	7.32236	0.89063
3234819	266376	266708	37.7234	5.23739	33.6099	5.07082	0.890956
3234452	821147	822571	190.52	7.5738	169.822	7.40788	0.891359
3235028	1947892	1949199	107.323	6.74581	95.679	6.58013	0.891505
3234862	409465	409653	119.172	6.8969	106.251	6.73134	0.89158
3235580	312895	313311	21.6053	4.43331	19.2629	4.26775	0.89158
25392757	580862	582526	687.601	9.42543	613.148	9.26009	0.891721
3234837	2052469	2054619	55.8464	5.80339	49.8164	5.63855	0.892026
3235455	1918057	1919736	72.2881	6.17569	64.484	6.01087	0.892042
3234607	601395	601835	58.7971	5.87767	52.4579	5.71309	0.892184
3233743	1932292	1932588	54.1339	5.75846	48.3219	5.59461	0.892636
3235800	1157561	1157773	1028.04	10.0057	917.905	9.8422	0.892868
3234497	56702	57268	83.7758	6.38846	74.8011	6.22499	0.892872
3235891	417297	417935	31.8093	4.99138	28.4096	4.8283	0.893122
3233833	1588073	1588438	78.4506	6.29371	70.0842	6.13102	0.893354
3233757	672046	673992	224.576	7.81106	200.781	7.64948	0.894044
3234252	674964	675977	57.7527	5.85182	51.6495	5.69068	0.894323
3233746	80433	83177	4.77642	2.25593	4.27236	2.09503	0.894469
32154133	64227	65993	2.77734	1.47371	2.48509	1.3133	0.894774
3234966	1163641	1164594	136.859	7.09654	122.482	6.93642	0.894951
3233945	341564	342001	111.878	6.80578	100.133	6.64577	0.895018
3234609	602650	603972	19.9866	4.32096	17.8907	4.16114	0.895136
3234713	729851	730996	28.2827	4.82185	25.3268	4.66259	0.895489
3235650	527215	527475	1270.18	10.3108	1137.9	10.1522	0.895859
3234110	288155	288523	37.4176	5.22565	33.5236	5.06711	0.895931
3234039	205074	206204	5.01915	2.32744	4.49807	2.16931	0.896182
3234253	676045	677301	45.2478	5.49978	40.5571	5.34188	0.896333
24779730	587343	588224	486.281	8.92565	435.874	8.76777	0.896343
3233775	681818	682213	53.8257	5.75022	48.2768	5.59326	0.896911
3233786	459145	459678	581.589	9.18386	521.669	9.02699	0.896971
3234061	642518	643105	88.3203	6.46467	79.2333	6.30803	0.897113
3235381	1940320	1941228	20.5479	4.36092	18.4394	4.20472	0.897384
3235779	1211887	1212693	28.3187	4.82368	25.415	4.66761	0.897467
3234447	490775	491851	971.19	9.92361	871.729	9.76774	0.897589
3234719	2062972	2063574	230.006	7.84553	206.477	7.68984	0.897701
3234221	126309	128564	52.5328	5.71515	47.1655	5.55966	0.897829
3234856	1666520	1667962	579.303	9.17817	520.441	9.02359	0.898391
3235695	1999075	2000457	36.2794	5.18108	32.6028	5.02693	0.89866
3233797	896624	899057	142.011	7.14986	127.695	6.99655	0.89919
3234112	471025	472635	131.513	7.03906	118.304	6.88635	0.899557
3234575	1472523	1474025	11.4038	3.51144	10.2612	3.35913	0.89981
3234637	370520	371455	37.8757	5.2432	34.0986	5.09164	0.900275
3235016	1617084	1617992	99.9193	6.64269	90.0171	6.49213	0.900898
3234457	588227	589957	102.36	6.67751	92.2211	6.52703	0.900949
3234289	333809	334951	45.4992	5.50777	40.9947	5.35736	0.900998
3234237	825267	826286	59.1364	5.88597	53.2883	5.73575	0.901107
3235149	1378410	1379624	2.59229	1.37423	2.33596	1.22401	0.901118
3235167	454893	455348	97.1811	6.6026	87.6072	6.45298	0.901483
3235139	1474883	1475782	27.0608	4.75813	24.3953	4.60853	0.901501
3234515	1831063	1832136	50.8775	5.66896	45.8722	5.51955	0.901619
3235575	847898	848992	34.9848	5.12866	31.5436	4.97928	0.901638
3235592	1185668	1185853	11.8141	3.56244	10.6526	3.41313	0.901684
3234577	548538	549521	102.688	6.68212	92.6254	6.53334	0.902011
3235797	1155403	1155927	309.313	8.27292	279.076	8.12451	0.902245
3235846	1335150	1336598	239.001	7.90088	215.644	7.75251	0.902272
3234826	1325727	1326155	2405.55	11.2322	2171.49	11.0845	0.9027
3234346	1538977	1540068	24.2816	4.60179	21.9205	4.45421	0.902762
3233880	1340719	1340889	369.021	8.52756	333.205	8.38026	0.902943
3235224	982425	982898	161.639	7.33663	145.965	7.18948	0.903036
3234095	160084	160533	235.612	7.88027	212.775	7.73318	0.903073
3235725	183440	185176	15.6868	3.97148	14.1815	3.82594	0.904043
3235613	1507491	1508180	121.813	6.92853	110.128	6.78304	0.904074
3235708	968949	969608	320.457	8.32399	289.742	8.17863	0.904153
3235516	2088265	2088741	78.3147	6.29121	70.8397	6.14649	0.904551
3233978	701044	701397	303.852	8.24723	274.864	8.10257	0.904597
3234408	611297	612931	405.906	8.665	367.191	8.52039	0.90462
3235351	954255	954965	99.0538	6.63014	89.6278	6.48588	0.90484
3235802	650094	650591	69.276	6.11428	62.6909	5.97019	0.904944
3235100	800516	800707	62.5654	5.96729	56.6188	5.82321	0.904954
3235838	1098499	1099101	476.168	8.89533	430.981	8.75148	0.905104
3234082	382856	383836	17.8452	4.15746	16.158	4.01418	0.905457
3235557	1973219	1973641	66.4074	6.05327	60.1338	5.9101	0.905529
3235694	1996427	1999078	35.6984	5.15779	32.3283	5.01473	0.905597
3235285	1975069	1976382	8.64028	3.11108	7.82477	2.96805	0.905615
3233773	495426	496487	118.734	6.89159	107.555	6.74894	0.905853
3235899	392620	393318	614.638	9.26359	556.882	9.12123	0.906032
3235076	1440926	1441393	56.5788	5.82219	51.2623	5.67983	0.906033
3235199	1745704	1746633	161.341	7.33397	146.314	7.19293	0.906865
3234792	2074926	2075522	242.624	7.92258	220.034	7.78158	0.906891
3253148	1727178	1727255	370.932	8.53501	336.409	8.39407	0.906929
3235343	851348	851578	3594.19	11.8115	3260.34	11.6708	0.907113
3235330	1348430	1349200	608.256	9.24854	551.899	9.10826	0.907346
3235543	1398210	1399115	204.704	7.6774	185.773	7.53739	0.907517
3234144	1431101	1432294	60.8247	5.92659	55.2102	5.78686	0.907694
3234854	1662060	1665656	192.434	7.58822	174.691	7.44866	0.907796
3235709	969605	970408	73.5206	6.20008	66.8052	6.06189	0.90866
3235115	501665	502426	1.77831	0	1.61636	0	0.90893
24779740	1127529	1127738	86.6759	6.43756	78.7961	6.30005	0.909089
3233993	722599	723123	215.487	7.75145	195.945	7.6143	0.909313
3235740	1048154	1048546	1813.94	10.8249	1649.85	10.6881	0.909541
3235830	1685009	1686163	83.3941	6.38187	75.852	6.24511	0.909561
3235298	1411010	1411765	24.3673	4.60688	22.1711	4.47061	0.909872
3234330	873522	874307	23.81	4.5735	21.6656	4.43733	0.909935
3234934	1724587	1725225	54.3337	5.76377	49.4444	5.62773	0.910013
3234813	1384509	1385282	34.3524	5.10234	31.2725	4.96682	0.910345
3234748	157381	158232	235.775	7.88127	214.643	7.7458	0.910371
3234008	10808	11365	132.711	7.05215	120.825	6.91678	0.910434
3235019	1620780	1621409	91.6754	6.51846	83.4712	6.38321	0.910508
3235663	1421980	1422570	58.9944	5.88251	53.732	5.74771	0.910798
3233842	20183	21172	31.5185	4.97813	28.7227	4.84412	0.911295
3235888	1739300	1739914	134.525	7.07173	122.601	6.93782	0.911361
3233671	1264599	1265015	96.0822	6.5862	87.5818	6.45256	0.91153
3235962	36553	37380	101.998	6.67239	93.1317	6.5412	0.913077
3234528	1866870	1869002	258.151	8.01207	235.769	7.88123	0.913298
3235463	1953914	1954573	147.327	7.20288	134.607	7.07261	0.913663
3235666	1424104	1424598	231.358	7.85398	211.39	7.72377	0.913694
3234321	1789135	1790061	46.3425	5.53427	42.3438	5.40408	0.913714
3234370	2005901	2008501	95.0581	6.57074	86.8836	6.44101	0.914005
3235431	2018159	2018545	81.2912	6.34503	74.3069	6.21542	0.914082
3234236	824016	825197	526.209	9.03949	481.141	8.91032	0.914354
3233928	1896250	1897170	156.078	7.28612	142.744	7.15728	0.914568
32154145	1444332	1444769	233.789	7.86906	213.836	7.74036	0.914654
3235544	1399112	1400632	197.108	7.62284	180.404	7.49509	0.915254
3233794	895011	895676	76.3267	6.25412	69.8733	6.12667	0.91545
3234077	993003	994079	503.38	8.9755	460.825	8.84807	0.915462
3253119	1320077	1320154	62531.6	15.9323	57267	15.8054	0.91581
3235130	1331983	1332693	54.6006	5.77085	50.0108	5.64417	0.915939
3235555	1971047	1971760	6.87334	2.78101	6.30009	2.65537	0.916597
3234475	1251571	1253517	115.269	6.84887	105.671	6.72344	0.916733
3235522	518779	519582	5.73953	2.52093	5.26183	2.39556	0.916771
3234336	347357	348469	47.0546	5.55626	43.1582	5.43156	0.917193
3234099	1679014	1679844	4.84789	2.27736	4.44645	2.15265	0.917193
3234196	496519	497076	31.2417	4.9654	28.6948	4.84272	0.918477
3234510	2036660	2037580	80.1266	6.32421	73.6105	6.20184	0.918677
3235632	49394	49732	134.611	7.07265	123.688	6.95056	0.918857
3234132	486488	488986	41.9728	5.39138	38.572	5.26948	0.918975
3234808	344087	344407	3.99323	1.99756	3.67015	1.87584	0.919091
3235807	1272114	1273043	2.75662	1.4629	2.53358	1.34118	0.919091
3253134	1240853	1240930	610.864	9.25471	561.596	9.13339	0.919348
3234977	386206	388428	38.9301	5.28281	35.7969	5.16176	0.919516
3235325	1345203	1345604	659.317	9.36483	606.376	9.24407	0.919703
3233702	1343900	1344100	397.394	8.63443	365.531	8.51385	0.919819
3235110	1759392	1759943	17.7147	4.14687	16.2981	4.02663	0.92003
3234428	1139120	1142431	96.1039	6.58652	88.459	6.46694	0.920452
3234491	924964	927189	96.9062	6.59852	89.2031	6.47902	0.92051
3235918	725711	726256	5.43318	2.4418	5.00199	2.3225	0.920639
3234535	574660	575418	131.488	7.03879	121.071	6.91971	0.920778
3234958	1319560	1319991	153.87	7.26557	141.686	7.14656	0.920818
3234788	11415	11726	123.722	6.95096	113.967	6.83247	0.921153
3235101	800920	802425	140.804	7.13754	129.752	7.01961	0.921509
3234348	1541457	1541669	187.073	7.54746	172.469	7.43019	0.921933
3235359	811618	812352	31.292	4.96772	28.8518	4.85059	0.922019
3235223	982081	982428	81.7717	6.35353	75.4019	6.23653	0.922102
3234387	28591	29334	202.759	7.66362	186.996	7.54686	0.922256
3235683	1780964	1782292	42.1075	5.39601	38.8434	5.2796	0.922482
3234225	69796	70512	4.29064	2.10119	3.95842	1.98493	0.922573
3233991	466639	466854	415.916	8.70015	383.78	8.58414	0.922736
32154142	1151028	1154462	161.517	7.33554	149.272	7.2218	0.924185
3234454	367296	368198	98.9203	6.6282	91.4455	6.51484	0.924436
3234238	826380	827414	61.7825	5.94913	57.1208	5.83594	0.924547
3233789	998470	999210	75.8174	6.24446	70.1002	6.13135	0.924593
3235770	1027623	1029503	250.271	7.96735	231.427	7.85441	0.924704
3235778	1211066	1211725	105.321	6.71865	97.4461	6.60653	0.925233
3235005	442365	442880	147.488	7.20446	136.471	7.09245	0.925304
3234589	1052977	1053738	48.3028	5.59404	44.6959	5.48207	0.925327
3235248	1491033	1491206	797.722	9.63974	738.323	9.52811	0.92554
3233886	1110301	1111764	92.5848	6.5327	85.7397	6.42189	0.926067
3235867	568739	570136	320.025	8.32204	296.444	8.21162	0.926318
3234811	1381221	1382618	11.6577	3.54322	10.8021	3.43324	0.926602
25392764	1517683	1521411	533.69	9.05986	494.551	8.94998	0.926664
3234519	1834356	1834967	41.3512	5.36986	38.3255	5.26023	0.92683
3234182	1644192	1645307	52.5726	5.71624	48.7523	5.6074	0.927332
3235624	1770256	1771533	25.6194	4.67916	23.7584	4.57037	0.927363
3234779	1735178	1735885	27.1574	4.76327	25.187	4.65461	0.927447
3234803	1803681	1803890	247.122	7.94908	229.248	7.84077	0.927671
3234327	872123	872776	8.11992	3.02147	7.53313	2.91325	0.927735
3233696	945701	946876	364.897	8.51135	338.608	8.40347	0.927955
3233898	1360639	1361076	33.1954	5.05291	30.81	4.94533	0.928141
3235175	1556266	1557234	7.14331	2.83659	6.63167	2.72937	0.928375
3233941	713179	713640	42.8069	5.41977	39.7574	5.31315	0.928762
3234183	1645317	1645670	27.5195	4.78238	25.5652	4.67611	0.928986
3235505	1597226	1597975	1187.68	10.2139	1103.86	10.1083	0.929425
3234725	1234502	1236223	74.651	6.22209	69.4107	6.11709	0.929804
3233706	1501563	1502558	250.813	7.97047	233.236	7.86565	0.92992
3234967	1164601	1165020	91.2975	6.5125	84.9162	6.40797	0.930104
3235622	1767635	1768705	183.631	7.52067	170.802	7.41618	0.930139
3233736	739694	740530	98.1444	6.61683	91.2986	6.51252	0.930248
3235022	311827	312108	82.4681	6.36576	76.7181	6.2615	0.930276
3235018	1618738	1620693	438.454	8.77628	408.01	8.67246	0.930565
3234950	398184	398477	130.923	7.03258	121.855	6.92903	0.930738
3234211	601072	601398	48.3835	5.59644	45.035	5.49298	0.930793
3235242	199752	200690	31.1242	4.95997	28.971	4.85654	0.930818
3235225	316251	316979	482.889	8.91555	449.488	8.81214	0.930831
3234938	1729149	1729592	55.4304	5.7926	51.621	5.68989	0.931276
3235518	116679	117488	111.092	6.79561	103.465	6.693	0.931351
3235188	1306186	1306608	71.0828	6.15143	66.2105	6.04899	0.931457
3235159	90584	91057	319.877	8.32138	298.031	8.21932	0.931705
24779743	1174431	1175423	46.4711	5.53826	43.3044	5.43644	0.931857
3233963	1713405	1715612	147.54	7.20496	137.491	7.10319	0.93189
3235349	952993	953241	473.313	8.88665	441.095	8.78494	0.931931
3233805	553182	553706	197.419	7.62512	184.113	7.52444	0.932599
3234388	912019	912891	64.5633	6.01264	60.2369	5.91258	0.93299
3234009	361512	363413	58.9213	5.88072	54.9867	5.78101	0.933222
3233914	1886909	1887583	507.142	8.98625	473.389	8.88688	0.933443
3235730	1695116	1695739	51.9422	5.69883	48.4875	5.59954	0.933489
3234818	264069	266267	255.333	7.99624	238.409	7.8973	0.933719
3233883	1106631	1107209	130.428	7.02711	121.807	6.92846	0.933902
3234103	1681902	1682291	82.4501	6.36545	77.0307	6.26736	0.93427
3253159	260359	260446	1780.82	10.7983	1664.33	10.7007	0.934586
3235366	411182	411694	485.46	8.92321	453.981	8.82649	0.935157
3234220	123935	126160	102.5	6.67948	95.891	6.58332	0.935521
3235245	475257	475715	39.6557	5.30945	37.1005	5.21337	0.935567
3235905	771290	771760	425.41	8.73271	398.049	8.6368	0.935685
3235416	1497042	1497638	10.7356	3.42433	10.0464	3.3286	0.935802
3234157	1353196	1354359	113.363	6.82481	106.135	6.72976	0.936241
3234436	180547	181035	82.9836	6.37475	77.7526	6.28082	0.936964
3235020	1621381	1622076	76.194	6.25161	71.401	6.15787	0.937095
3253136	260557	260634	4238.95	12.0495	3972.37	11.9558	0.937111
3234937	1728439	1729152	106.434	6.73382	99.7514	6.64027	0.937212
3234345	1537426	1538835	71.559	6.16106	67.0714	6.06763	0.937288
3235119	608727	609356	36.6236	5.1947	34.3405	5.10184	0.937659
25392754	74625	75761	2.96339	1.56725	2.7788	1.47446	0.937709
3235446	1244727	1244912	741.333	9.53398	695.296	9.44148	0.937899
3234469	1576614	1577516	292.381	8.1917	274.336	8.0998	0.938285
3235637	1368522	1369133	238.353	7.89696	223.741	7.80568	0.938695
3235047	1521546	1522403	336.229	8.3933	315.625	8.30207	0.93872
3235889	1740166	1741191	61.0751	5.93251	57.3609	5.842	0.939186
3235144	1479899	1480684	75.2509	6.23364	70.7197	6.14404	0.939786
3235620	1515487	1516653	549.292	9.10143	516.235	9.01188	0.939819
3235576	848989	849390	17.8563	4.15836	16.7846	4.06906	0.93998
3235539	1705620	1706348	47.2741	5.56298	44.442	5.47385	0.940091
3234306	1086707	1086931	327.334	8.35462	307.738	8.26556	0.940136
3234422	272530	274062	124.539	6.96046	117.162	6.87236	0.940761
3234104	1682292	1682969	48.0213	5.5856	45.1785	5.49756	0.940802
3234458	590036	591037	262.506	8.03621	247.018	7.94847	0.940998
3233877	1339353	1339733	422.373	8.72238	397.484	8.63475	0.941073
3234057	797553	798299	337.996	8.40086	318.294	8.31421	0.941707
3235357	810848	811258	43.5741	5.4454	41.0425	5.35905	0.941902
3235125	217329	218099	7.07772	2.82328	6.6678	2.73721	0.942083
3234985	1813002	1813391	269.043	8.07169	253.474	7.98569	0.942131
3234473	1250438	1251127	352.436	8.46122	332.092	8.37544	0.942276
3235458	1922741	1923325	43.3223	5.43704	40.8267	5.35144	0.942395
3234407	609684	611207	2467.96	11.2691	2325.91	11.1836	0.942441
3234633	430890	432257	69.3118	6.11503	65.3335	6.02975	0.942602
3234541	1912285	1912839	38.9992	5.28537	36.7619	5.20014	0.942631
3235266	1766053	1766433	241.851	7.91797	227.977	7.83275	0.942637
3235715	653791	655086	200.667	7.64866	189.204	7.5638	0.942877
3235348	949604	952975	246.786	7.94712	232.8	7.86295	0.943326
3235347	946878	949598	236.418	7.8852	223.02	7.80103	0.943328
3234555	91188	91367	12.6148	3.65705	11.9002	3.57291	0.943349
3234270	1241922	1242944	434.114	8.76193	409.561	8.67794	0.943442
3235183	1225052	1225930	18.791	4.23197	17.7284	4.14799	0.943454
3234372	2010062	2011378	47.4411	5.56807	44.7679	5.48439	0.943653
3235848	1337097	1337564	1418.23	10.4699	1338.77	10.3867	0.943974
3235850	1338280	1338885	410.414	8.68094	387.492	8.59802	0.944148
3235691	335639	336118	2397.17	11.2271	2263.41	11.1443	0.944202
3234987	1814193	1815326	236.18	7.88375	223.034	7.80112	0.944336
3234326	1792689	1793888	67.8758	6.08483	64.127	6.00286	0.94477
3234411	844599	845645	246.641	7.94627	233.025	7.86434	0.944794
3234935	1725222	1725971	54.5448	5.76937	51.5515	5.68794	0.945123
3235702	285479	285682	341.282	8.41482	322.617	8.33368	0.945309
3233896	1357457	1358290	103.372	6.6917	97.7269	6.61068	0.945393
3234084	149702	150868	172.291	7.4287	162.901	7.34785	0.945497
3234960	1322042	1322341	248.797	7.95882	235.266	7.87815	0.945617
3234191	467635	468804	131.939	7.04373	124.769	6.96311	0.945654
3233742	1931656	1932291	114.65	6.8411	108.449	6.76087	0.945908
3234500	1314197	1315501	243.316	7.92669	230.166	7.84653	0.945955
3234801	1802727	1802954	239.821	7.90581	226.886	7.82582	0.946066
3234201	459725	460681	93.683	6.54972	88.6357	6.46982	0.946124
3234085	383849	384262	47.2392	5.56191	44.755	5.48398	0.947412
3233679	1023246	1023725	197.081	7.62264	186.758	7.54503	0.947622
3235511	2028843	2029454	62.2961	5.96107	59.0633	5.88419	0.948107
3234083	149296	149700	109.419	6.77372	103.796	6.69761	0.948612
3235009	377612	379213	39.5956	5.30727	37.5724	5.2316	0.948905
3233851	936932	938749	7.2925	2.86641	6.92213	2.79122	0.949212
3234290	335086	335670	1605.87	10.6491	1524.5	10.5741	0.949333
3235464	1954618	1956759	99.9712	6.64344	94.9513	6.56912	0.949786
3234214	1165731	1165886	436.197	8.76884	414.332	8.69464	0.949873
3234665	1461154	1461597	639.017	9.31971	607.029	9.24562	0.949943
3234645	1988248	1989036	20.1453	4.33237	19.1398	4.2585	0.950087
3235821	106856	107455	121.041	6.91935	115.223	6.84829	0.951936
3234349	1541712	1543448	109.323	6.77245	104.08	6.70155	0.952046
3233989	464467	464979	275.712	8.10702	262.534	8.03636	0.952204
3235129	1331717	1331938	139.071	7.11968	132.43	7.04908	0.952245
3234328	872843	873118	37.2871	5.22061	35.5065	5.15001	0.952245
3235208	338953	339372	217.387	7.76412	207.063	7.69393	0.952506
3233878	1339750	1340304	341.029	8.41375	324.875	8.34374	0.952631
3234451	820411	821142	271.225	8.08335	258.39	8.0134	0.952676
3234202	460674	461933	106.557	6.73549	101.534	6.66582	0.952857
3234939	1729635	1731320	59.8664	5.90367	57.0446	5.83402	0.952865
3233882	1341456	1342187	392.153	8.61527	373.685	8.54568	0.952905
3234021	258560	259237	568.423	9.15082	541.747	9.08148	0.953071
3234538	595617	597557	25.8686	4.69313	24.6648	4.62438	0.953464
3234892	477068	477664	50.1198	5.64731	47.81	5.57924	0.953914
3235403	802855	803298	215.04	7.74846	205.157	7.68059	0.954042
3235415	1496488	1497027	8.00294	3.00053	7.63594	2.93281	0.954142
3234016	706462	706656	943.575	9.88199	900.477	9.81454	0.954324
3235696	2000598	2002376	45.97	5.52262	43.8881	5.45576	0.954713
3233823	2058102	2058509	138.147	7.11006	131.908	7.04339	0.954842
3235842	1101018	1101731	907.538	9.82581	866.562	9.75916	0.95485
3235312	56064	56264	80.3534	6.32829	76.7294	6.26171	0.9549
3234956	1318525	1319238	210.765	7.71949	201.378	7.65376	0.955459
3234591	1055303	1055608	24.1764	4.59553	23.1003	4.52984	0.955491
3235029	1949153	1951084	62.063	5.95566	59.3161	5.89035	0.955739
24779761	1910340	1910621	37.1431	5.21502	35.5106	5.15018	0.956048
3234338	1979849	1980307	101.892	6.6709	97.418	6.60612	0.956092
3234580	1092151	1093461	192.421	7.58812	184.017	7.52369	0.956326
3234054	783105	784850	36.8124	5.20212	35.2098	5.1379	0.956465
3234256	448952	450301	34.2092	5.09631	32.7255	5.03234	0.956628
3234093	545707	546462	29.9868	4.90626	28.6879	4.84237	0.956684
3234784	1182219	1182602	49.1176	5.61817	46.9964	5.55448	0.956812
3234745	977027	977710	63.1276	5.9802	60.4403	5.91744	0.957431
3235893	245742	246191	23.1136	4.53067	22.1343	4.46821	0.957632
3234226	146010	146606	44.4759	5.47495	42.6074	5.41303	0.957987
3234915	1842360	1844228	101.641	6.66734	97.3885	6.60568	0.958162
3235104	66046	67383	13.6586	3.77174	13.0875	3.71012	0.958189
3235271	1751082	1752158	62.6036	5.96817	60.0146	5.90724	0.958645
3235561	1880636	1881124	159.676	7.319	153.096	7.25829	0.958791
3233680	1023726	1024730	113.406	6.82535	108.753	6.76492	0.958976
3234163	404502	405296	329.428	8.36382	315.916	8.3034	0.958981
3235250	1491503	1492030	470.836	8.87908	451.53	8.81868	0.958997
3234036	678150	679061	144.246	7.17238	138.339	7.11207	0.959054
3234840	254657	255199	6429.17	12.6504	6166.82	12.5903	0.959194
3235932	746830	747768	160.575	7.3271	154.037	7.26713	0.959285
3234707	935458	936528	37.9915	5.2476	36.4505	5.18787	0.959439
3235585	983003	983431	32.5259	5.02352	31.2067	4.96379	0.959443
3235083	529221	529535	59.1791	5.88702	56.7808	5.82733	0.959473
3234989	1816363	1817109	53.0479	5.72922	50.8983	5.66955	0.959478
3233687	861135	862547	130.891	7.03223	125.634	6.97308	0.959834
3235319	1114361	1117027	77.9162	6.28385	74.7944	6.22486	0.959933
3235112	1761531	1761908	446.944	8.80395	429.256	8.74569	0.960425
3234548	1917324	1918073	168.859	7.39968	162.294	7.34247	0.961122
3233691	865491	866336	1311.22	10.3567	1260.85	10.3002	0.961583
3234105	1683042	1684676	92.9143	6.53783	89.3495	6.48139	0.961634
3234358	111646	113022	359.481	8.48977	345.922	8.4343	0.962281
3235780	1212698	1213042	49.9992	5.64383	48.1181	5.58851	0.962376
3234690	307381	308112	253.063	7.98335	243.612	7.92844	0.962652
3235727	1692658	1692963	292.869	8.19411	282.104	8.14008	0.963241
3234442	1010956	1011894	106.634	6.73652	102.767	6.68324	0.963741
3234299	1295688	1297055	45.8063	5.51747	44.1559	5.46453	0.963969
3233795	895673	896095	109.784	6.77853	105.836	6.72568	0.964031
3235904	420633	422726	411.885	8.6861	397.155	8.63356	0.964239
3235276	177151	178155	25.4726	4.67087	24.5641	4.61848	0.964335
3235231	866527	868314	64.0299	6.00067	61.7571	5.94853	0.964503
3235930	750156	750796	115.013	6.84565	110.944	6.79369	0.964625
3235763	1300230	1301564	893.754	9.80373	862.388	9.75219	0.964905
3234357	445301	446152	124.4	6.95884	120.049	6.90748	0.965026
3234743	976179	976748	214.859	7.74724	207.345	7.69589	0.965029
3234587	71689	72594	2.02117	1.01519	1.95052	0	0.965046
3233816	658780	659832	73.2473	6.1947	70.689	6.14341	0.965074
3235086	294420	294668	497.14	8.95751	479.806	8.90631	0.965133
3235453	463818	464276	322.831	8.33463	311.621	8.28365	0.965277
3235290	1978331	1979134	133.239	7.05787	128.682	7.00766	0.965796
3234638	1048663	1049544	164.059	7.35807	158.467	7.30803	0.965912
3235468	1959362	1960369	42.9456	5.42444	41.4912	5.37473	0.966135
3233712	390135	391607	53.8539	5.75098	52.0602	5.70211	0.966693
3235756	688535	689578	169.893	7.40848	164.243	7.35969	0.966743
32154146	1565419	1566474	4.3005	2.10451	4.1583	2.05599	0.966933
3234800	1801609	1802727	243.045	7.92508	235.02	7.87664	0.966984
3235329	1347388	1348428	331.864	8.37445	320.944	8.32618	0.967095
3235648	1091591	1092142	131.5	7.03892	127.183	6.99076	0.967171
3233853	940211	940414	175.578	7.45597	169.84	7.40803	0.967319
3235714	98141	98437	16.4005	4.03567	15.8669	3.98795	0.967465
3234004	766701	767981	28.9901	4.85749	28.0504	4.80995	0.967584
3235036	902698	903456	98.1456	6.61685	94.9662	6.56934	0.967605
3235003	796311	797537	186.431	7.5425	180.466	7.49559	0.968005
3233697	1342187	1342552	1001.05	9.96729	969.035	9.9204	0.968022
3235570	1609677	1611098	177.272	7.46982	171.611	7.423	0.968067
3234739	1778922	1779278	597.16	9.22197	578.108	9.1752	0.968096
3235820	106208	106780	341.821	8.4171	330.931	8.37038	0.968141
3235670	552325	553050	101.396	6.66386	98.1764	6.6173	0.968247
3235204	1032819	1034318	49.1001	5.61765	47.5531	5.57147	0.968492
3235071	1829985	1830479	327.393	8.35488	317.085	8.30873	0.968516
3234796	2077063	2077512	27.2643	4.76894	26.4184	4.72347	0.968974
3234667	1462305	1462919	160.727	7.32847	155.776	7.28333	0.969196
3234769	666106	666342	125.633	6.97307	121.788	6.92823	0.969398
3235113	13392	13808	345.861	8.43405	335.302	8.38932	0.969472
3234668	1462916	1464058	103.078	6.68759	99.9801	6.64357	0.969946
3235854	298704	300830	73.6605	6.20282	71.4514	6.15889	0.970009
3235289	1977762	1978334	72.1607	6.17314	69.9992	6.12927	0.970045
3235907	773559	774824	24.1554	4.59427	23.4337	4.55052	0.970124
3234834	2051024	2051260	33.0694	5.04743	32.0853	5.00384	0.970239
25392761	919322	923209	108.901	6.76687	105.724	6.72416	0.970831
3234377	2014992	2015915	289.462	8.17723	281.084	8.13486	0.971057
3234478	1255522	1256787	2860.09	11.4818	2777.66	11.4397	0.97118
3234450	819476	820396	80.8026	6.33633	78.4946	6.29452	0.971436
3233665	94553	95713	28.0119	4.80797	27.2136	4.76625	0.971501
3234027	1282324	1282941	178.911	7.4831	173.823	7.44148	0.971565
3235310	226723	227382	54.2696	5.76207	52.7394	5.72081	0.971804
3234983	1075305	1075805	488.169	8.93124	474.475	8.89019	0.971948
3234951	25813	27315	53.2907	5.73581	51.8049	5.69502	0.97212
3234606	583589	585235	226.858	7.82564	220.543	7.78492	0.972166
3234612	147210	149195	40.57	5.34234	39.4485	5.3019	0.972357
3233808	102561	102992	204.821	7.67822	199.204	7.6381	0.972575
3234874	2045437	2046759	109.594	6.77603	106.616	6.73628	0.972824
3234474	1251132	1251500	722.945	9.49774	703.416	9.45823	0.972987
3234742	974768	976129	280.727	8.13303	273.258	8.09412	0.973393
3234531	141856	142701	97.5332	6.60782	94.9481	6.56907	0.973496
3234860	408070	408813	496.29	8.95504	483.324	8.91685	0.973875
3234312	957585	961274	48.6529	5.60445	47.383	5.5663	0.973899
3234640	1051252	1051647	125.223	6.96836	121.977	6.93046	0.974074
3235200	1746673	1748025	62.1221	5.95704	60.5167	5.91926	0.974157
3235482	1550006	1551265	25.0843	4.64871	24.4378	4.61105	0.974229
3233771	491929	493383	203.985	7.67232	198.745	7.63478	0.974313
3235213	188078	189319	67.7036	6.08116	65.9683	6.0437	0.974369
3234056	785389	786228	69.7157	6.12341	67.9585	6.08658	0.974794
3233726	1390048	1390557	64.1991	6.00448	62.5809	5.96765	0.974794
3234139	210474	211202	11.1529	3.47934	10.8718	3.44251	0.974794
3235120	409653	410465	110.321	6.78557	107.628	6.74992	0.97559
3235340	510170	511333	397.889	8.63622	388.197	8.60065	0.975642
25392770	1961276	1965046	27.6013	4.78666	26.9387	4.75161	0.975994
3235483	1551448	1551819	102.192	6.67514	99.7599	6.64039	0.976203
3234621	778369	779418	73.1775	6.19333	71.452	6.1589	0.97642
3234193	269347	270069	86.063	6.42732	84.0665	6.39346	0.976802
3235701	285109	285498	42.7276	5.4171	41.7421	5.38343	0.976936
3234598	118181	119062	83.462	6.38305	81.5404	6.34944	0.976976
3234537	576547	577593	7.80045	2.96356	7.62088	2.92996	0.97698
3234151	881751	884237	616.446	9.26783	602.387	9.23455	0.977193
3234247	1060527	1061255	274.351	8.09988	268.121	8.06674	0.977293
25392772	1601254	1601575	309.026	8.27159	302.013	8.23847	0.977305
3235571	1611110	1612159	229.996	7.84547	225.066	7.81421	0.978564
3235456	1919793	1920695	20.725	4.3733	20.2817	4.34211	0.978609
3235121	410466	411086	46.0597	5.52543	45.0999	5.49505	0.979162
3235549	1404288	1404899	180.904	7.49908	177.19	7.46915	0.97947
3234068	434549	435742	53.4325	5.73965	52.3398	5.70984	0.97955
3233967	332458	332742	12.8504	3.68374	12.5891	3.65411	0.979668
3234292	537014	537853	57.7694	5.85223	56.6108	5.82301	0.979944
3234295	1289959	1292862	40.6719	5.34596	39.868	5.31716	0.980235
3234286	1130469	1131881	62.6464	5.96916	61.4337	5.94096	0.980642
3233698	1342564	1342989	159.562	7.31797	156.504	7.29006	0.980834
3234858	1668345	1669418	86.0349	6.42685	84.4147	6.39942	0.981169
3235627	1772935	1773849	194.165	7.60114	190.559	7.57409	0.981425
3234186	1650667	1652166	209.805	7.7129	205.921	7.68594	0.981487
3234088	120018	120488	152.404	7.25176	149.624	7.2252	0.981757
3235635	1366144	1367286	33.1631	5.05151	32.5615	5.02509	0.981858
3235731	1695749	1697191	27.8167	4.79788	27.3135	4.77154	0.981909
3234797	644605	646503	64.9544	6.02136	63.7872	5.99519	0.98203
3234159	1355761	1356342	272.16	8.08831	267.386	8.06278	0.982457
3235056	1796925	1797251	241.694	7.91704	237.457	7.89153	0.982473
3235206	1035486	1036046	116.073	6.85889	114.07	6.83377	0.982744
3235127	1330480	1331496	85.5632	6.41892	84.091	6.39388	0.982794
3233788	997042	998409	176.934	7.46707	173.923	7.4423	0.98298
3234954	376304	376981	50.6141	5.66147	49.7596	5.6369	0.983117
3234300	1297056	1298375	45.6686	5.51313	44.9096	5.48895	0.983381
3234798	646578	647540	36.4715	5.1887	35.8673	5.1646	0.983434
3234121	1082308	1082586	262.273	8.03492	257.965	8.01103	0.983576
3235287	1976761	1977069	43.1424	5.43103	42.4593	5.40801	0.984167
3235538	1704731	1705504	275.198	8.10433	270.867	8.08144	0.984264
3233917	1889371	1889877	45.5809	5.51036	44.8897	5.48831	0.984835
3234014	703844	705202	49.5322	5.63029	48.7828	5.6083	0.984871
3235840	1099428	1099853	114.943	6.84478	113.261	6.82351	0.985366
3233707	1502593	1503840	204.277	7.67438	201.287	7.65311	0.985367
3235653	1448616	1449038	206.841	7.69238	204.075	7.67296	0.986627
3235839	1099183	1099431	241.069	7.9133	237.86	7.89397	0.986689
3234861	408815	409468	225.006	7.81382	222.064	7.79483	0.986924
3235150	1379589	1379954	79.7515	6.31744	78.7167	6.2986	0.987025
3235882	1736258	1736973	26.4447	4.72491	26.1023	4.7061	0.98705
3235372	451257	451604	2519.45	11.2989	2486.88	11.2801	0.987071
3234974	1438313	1439086	232.754	7.86266	229.77	7.84405	0.98718
3234654	37874	39298	46.6984	5.5453	46.11	5.52701	0.987401
3234395	190257	190625	56.5731	5.82204	55.8727	5.80407	0.98762
3235489	350543	351604	16.4841	4.043	16.2871	4.02566	0.98805
3235853	792642	793115	156.848	7.29322	155.003	7.27616	0.988239
3233992	722313	722488	44.9472	5.49016	44.4228	5.47323	0.988333
3234235	823600	824022	582.342	9.18572	575.639	9.16902	0.98849
3234547	1916674	1917231	102.323	6.67699	101.151	6.66037	0.98855
3235791	615386	616123	118.903	6.89364	117.55	6.87714	0.988627
3233807	554874	555683	121.898	6.92953	120.522	6.91316	0.988714
3235527	721493	721777	582.38	9.18582	575.905	9.16969	0.988882
3235182	1223721	1225052	21.5013	4.42635	21.2675	4.41058	0.989129
3234669	1464066	1466333	225.135	7.81465	222.75	7.79928	0.989407
3235051	1525174	1525887	59.7058	5.8998	59.1008	5.88511	0.989868
3233926	1895094	1895648	58.2679	5.86463	57.6997	5.85049	0.990249
3234828	563399	564310	56.9835	5.83247	56.4279	5.81834	0.990251
3235560	1880149	1880634	142.953	7.15939	141.59	7.14558	0.990467
3234663	19290	20183	21.5891	4.43223	21.3844	4.41848	0.990516
3233686	7399	7614	270.778	8.08096	268.25	8.06743	0.990664
3235711	971897	973267	161.668	7.33689	160.184	7.32358	0.99082
3235553	1970178	1970627	9.84769	3.29979	9.75814	3.28661	0.990906
3235295	1408074	1409465	164.491	7.36186	162.999	7.34872	0.990931
3234872	2043781	2044530	351.685	8.45814	348.58	8.44534	0.991171
3234335	776487	777650	47.2898	5.56346	46.8799	5.5509	0.991332
3235705	337259	337690	382.005	8.57745	378.698	8.5649	0.991343
3234141	1428653	1430221	66.7815	6.06138	66.2132	6.04905	0.991489
3234923	1850553	1851737	72.8764	6.18738	72.2596	6.17512	0.991537
3235758	690067	690333	200.813	7.64971	199.161	7.63779	0.991773
3235903	419253	420569	100.444	6.65025	99.6605	6.63895	0.992201
3233859	1526935	1528056	897.508	9.80978	890.794	9.79895	0.99252
3235878	634822	635475	21.4478	4.42276	21.2893	4.41206	0.99261
3235205	1034403	1035443	252.496	7.98011	250.675	7.96968	0.99279
3233777	682805	684718	47.3964	5.56671	47.0598	5.55642	0.992897
3234629	1328460	1328909	5131.62	12.3252	5095.29	12.3149	0.992921
3233720	2084830	2086470	167.317	7.38644	166.135	7.37621	0.992932
3234063	643832	644485	140.167	7.131	139.199	7.12101	0.993098
32154139	726632	726790	52.5169	5.71471	52.2036	5.70608	0.994033
3235868	570179	570727	200.863	7.65007	199.669	7.64147	0.994057
3235737	1044754	1046013	86.0074	6.42639	85.5112	6.41804	0.994231
3234847	1907491	1908813	61.3993	5.94015	61.0794	5.93261	0.994791
3234936	1727329	1728387	76.3944	6.25539	76.0026	6.24798	0.994872
3235562	1881155	1881637	49.1348	5.61867	48.8942	5.61159	0.995102
3235399	593236	593964	68.123	6.09007	67.8016	6.08325	0.995282
3234614	605537	605830	88.1957	6.46264	87.7941	6.45605	0.995446
3234619	287051	287584	315.896	8.30331	314.485	8.29685	0.995534
3234812	1382725	1384512	36.7875	5.20114	36.629	5.19491	0.99569
3235908	275617	276696	16.5824	4.05158	16.5115	4.0454	0.995725
3235303	1148023	1149168	52.219	5.7065	52.0087	5.70068	0.995972
3235459	1923331	1923681	105.071	6.71522	104.66	6.70957	0.99609
3234761	1901156	1902070	126.922	6.9878	126.473	6.98269	0.996466
3235787	1207728	1208420	91.1099	6.50954	90.7967	6.50457	0.996563
3234733	1774503	1775432	32.5281	5.02361	32.4184	5.01874	0.996627
3235221	981104	981361	126.763	6.98599	126.405	6.98191	0.997172
3235603	1873097	1873546	344.751	8.42941	343.796	8.42541	0.997231
3234891	1811117	1811851	18.3367	4.19666	18.2874	4.19278	0.99731
3234351	1543904	1544731	216.336	7.75713	215.755	7.75325	0.997315
3233749	560845	562371	57.4418	5.84403	57.3032	5.84054	0.997587
3234597	117478	118149	82.7302	6.37034	82.5574	6.36733	0.997912
3234536	575497	576510	96.6517	6.59472	96.4864	6.59225	0.99829
3235477	1125116	1125571	145.21	7.18199	145.033	7.18024	0.998786
3234384	1677295	1678110	21.8126	4.44709	21.7878	4.44545	0.998863
3234352	379183	380382	12.2384	3.61334	12.2274	3.61205	0.999103
3234670	1466410	1467411	98.2844	6.61889	98.2298	6.61809	0.999445
3234233	514543	514848	41.6504	5.38026	41.6506	5.38026	1
3234584	1096329	1096784	470.084	8.87677	470.096	8.87681	1.00003
3235881	51484	52053	109.807	6.77882	109.826	6.77908	1.00018
3234553	1005412	1006023	208.97	7.70715	209.04	7.70764	1.00034
3234965	1161628	1163523	31.5048	4.9775	31.5204	4.97821	1.00049
3233979	701575	702366	97.2931	6.60427	97.365	6.60533	1.00074
3234320	1788044	1789039	361.125	8.49636	361.414	8.49751	1.0008
3233793	891441	895007	102.663	6.68178	102.748	6.68296	1.00082
3235921	30937	31266	188.223	7.5563	188.401	7.55767	1.00095
3233983	132859	133893	22.328	4.48078	22.3516	4.48231	1.00106
3235425	943479	943724	633.47	9.30713	634.337	9.30911	1.00137
3235761	1298411	1299055	132.64	7.05137	132.839	7.05354	1.0015
3234549	1000171	1001157	7.4212	2.89165	7.43308	2.89396	1.0016
3235160	1442422	1444335	357.989	8.48377	358.656	8.48646	1.00186
3233818	660253	664425	83.3752	6.38155	83.5407	6.38441	1.00199
3234017	706755	708563	134.125	7.06743	134.395	7.07033	1.00201
3235667	1424598	1428071	52.0785	5.70262	52.2097	5.70625	1.00252
3235577	849377	849598	72.4224	6.17836	72.6071	6.18204	1.00255
3234572	1469076	1470344	9.55274	3.25591	9.57921	3.25991	1.00277
3235689	1786520	1786837	1129.69	10.1417	1133.83	10.147	1.00366
3234899	1102731	1103117	144.602	7.17594	145.154	7.18144	1.00382
3234850	1911383	1911910	198.794	7.63513	199.598	7.64096	1.00404
3234420	1196359	1196877	5.85696	2.55015	5.8813	2.55613	1.00416
3235344	851740	854037	52.0508	5.70185	52.2691	5.70789	1.00419
3235024	1941983	1943941	250.458	7.96842	251.626	7.97514	1.00466
3234616	303310	303768	27.2882	4.77021	27.4171	4.777	1.00472
3234459	591085	592308	483.647	8.91781	485.938	8.92463	1.00474
3235241	198499	199710	28.4951	4.83264	28.6311	4.83951	1.00477
3233820	2055352	2056506	546.913	9.09517	549.556	9.10212	1.00483
3234303	1082656	1084584	64.4379	6.00984	64.7662	6.01717	1.00509
3235773	1030958	1031752	119.96	6.90641	120.573	6.91377	1.00512
3235608	1876357	1876926	167.184	7.38529	168.074	7.39295	1.00533
3233802	1603563	1603970	401.693	8.64995	403.862	8.65772	1.0054
3235796	1154556	1155401	382.903	8.58084	384.983	8.58865	1.00543
3234492	927194	928156	204.606	7.6767	205.751	7.68475	1.0056
3235173	1552919	1555279	23.4695	4.55272	23.6113	4.56141	1.00604
3234080	381117	382316	28.0781	4.81137	28.248	4.82008	1.00605
3235172	1552141	1552899	436.492	8.76981	439.271	8.77897	1.00637
3233834	1588422	1589690	131.689	7.04099	132.548	7.05037	1.00652
3233703	1344087	1344716	381.293	8.57476	383.78	8.58414	1.00652
3234133	488990	489490	52.5597	5.71588	52.9094	5.72545	1.00665
3234995	1484233	1486224	9.7994	3.29269	9.86603	3.30247	1.0068
3235158	90286	90561	695.584	9.44208	700.622	9.45249	1.00724
3234413	846424	846729	317.525	8.31072	319.905	8.3215	1.0075
3235400	52603	54201	121.483	6.92461	122.407	6.93554	1.0076
3233840	260707	261927	364.287	8.50893	367.18	8.52034	1.00794
3253162	1324984	1325061	234.297	7.8722	236.173	7.8837	1.008
3235626	1772017	1772877	66.2288	6.04939	66.7985	6.06174	1.0086
3234919	1845631	1846548	48.7517	5.60738	49.1757	5.61987	1.0087
3234032	18786	19280	35.0699	5.13216	35.376	5.1447	1.00873
3234369	1643510	1644130	54.1983	5.76017	54.6718	5.77272	1.00874
3235682	109093	111036	258.061	8.01157	260.316	8.02412	1.00874
3234431	1143991	1145058	60.4907	5.91864	61.0218	5.93125	1.00878
3234255	446204	448906	20.4187	4.35182	20.6041	4.36486	1.00908
3234556	91364	92980	5.41314	2.43647	5.46436	2.45005	1.00946
3234805	1804415	1804933	82.9854	6.37478	83.7827	6.38858	1.00961
3234498	1311905	1313248	693.097	9.43691	699.905	9.45102	1.00982
3235229	324267	326405	5.47899	2.45391	5.53283	2.46802	1.00983
3234533	620770	621588	313.425	8.29198	316.531	8.3062	1.00991
3235837	1692073	1692654	268.385	8.06816	271.066	8.0825	1.00999
3234373	2011380	2011679	48.9536	5.61334	49.4452	5.62776	1.01004
3235277	152805	153485	108.957	6.76761	110.09	6.78254	1.0104
3234472	1582183	1583301	224.88	7.81301	227.316	7.82855	1.01083
3234184	1645905	1647224	12.3189	3.6228	12.4546	3.63861	1.01102
3235684	1782230	1783192	40.5788	5.34266	41.0389	5.35892	1.01134
3233678	1022264	1023256	93.5692	6.54796	94.6441	6.56444	1.01149
3234916	1844311	1844637	208.206	7.70187	210.6	7.71836	1.0115
3235077	1441368	1441688	33.315	5.0581	33.6986	5.07462	1.01152
3234355	104399	106102	97.1257	6.60178	98.2707	6.61869	1.01179
3234841	255231	256982	29.0564	4.86079	29.404	4.87794	1.01196
3234375	2012969	2013982	71.4775	6.15942	72.3516	6.17695	1.01223
3234203	692824	694926	96.0434	6.58562	97.2215	6.6032	1.01227
3235836	1690477	1691886	349.769	8.45026	354.081	8.46793	1.01233
3234274	202107	202928	29.985	4.90617	30.3585	4.92403	1.01245
3235441	1564436	1565236	49.5174	5.62986	50.1412	5.64792	1.0126
3234174	627839	628996	80.9642	6.33921	81.9909	6.35739	1.01268
3233899	1361121	1362401	79.68	6.31615	80.7233	6.33491	1.01309
3234641	1051653	1051940	473.818	8.88819	480.097	8.90718	1.01325
3234394	189869	190282	118.717	6.89139	120.295	6.91043	1.01329
24779758	1807441	1807768	42.2065	5.39939	42.7753	5.41871	1.01348
3235688	1785521	1786456	241.771	7.9175	245.04	7.93688	1.01352
3235757	689602	690036	254.429	7.99112	257.905	8.0107	1.01366
3235187	1305176	1306189	20.6234	4.36621	20.9133	4.38635	1.01406
3234505	2032094	2032780	168.565	7.39716	170.941	7.41736	1.0141
3234814	1385291	1385854	19.2859	4.26947	19.5593	4.28978	1.01418
3234982	1074536	1075069	77.2251	6.271	78.3205	6.29132	1.01418
3235321	1117523	1117975	874.278	9.77195	886.957	9.79272	1.0145
3234631	1329652	1330449	232.684	7.86223	236.214	7.88395	1.01517
3234261	887922	890699	35.6349	5.15522	36.1824	5.17722	1.01537
3233754	530385	530675	37.5046	5.229	38.0928	5.25145	1.01568
3235184	1225991	1226800	46.2091	5.5301	46.9396	5.55273	1.01581
3235799	1157355	1157558	1586.13	10.6313	1611.51	10.6542	1.016
3235808	1273040	1274098	2.04041	1.02886	2.07326	1.0519	1.0161
3233830	1583765	1585117	90.517	6.50012	91.9822	6.52328	1.01619
3235647	1091063	1091470	24619.9	14.5875	25020.5	14.6108	1.01627
3235309	632440	632637	145.57	7.18557	147.941	7.20888	1.01629
3233856	88267	89280	98.1326	6.61666	99.7607	6.6404	1.01659
3234648	1991543	1992646	81.4743	6.34827	82.8485	6.3724	1.01687
3234169	439703	440410	195.171	7.60859	198.471	7.63278	1.01691
3235676	699514	700230	86.0681	6.42741	87.5335	6.45176	1.01703
3233981	703189	703875	66.9034	6.06401	68.0492	6.08851	1.01713
3234506	2032870	2033826	64.254	6.00571	65.3577	6.03028	1.01718
3233847	1872173	1872544	121.094	6.91999	123.224	6.94514	1.01759
3233852	938899	940137	607.941	9.24779	618.794	9.27332	1.01785
3235465	1956762	1957343	39.77	5.31361	40.4851	5.33932	1.01798
3235517	116485	116628	883.291	9.78674	899.578	9.81311	1.01844
3234325	1792126	1792692	32.3606	5.01617	32.9616	5.04271	1.01857
3235382	1941225	1941872	122.587	6.93767	124.869	6.96427	1.01861
3233787	995823	996929	64.2485	6.00559	65.4509	6.03234	1.01871
3234955	1317947	1318468	107.345	6.74611	109.358	6.77292	1.01876
3234972	1436769	1437578	218.611	7.77223	222.731	7.79916	1.01885
3234197	497181	499193	68.3168	6.09417	69.6186	6.1214	1.01906
3235919	726465	726650	277.434	8.116	282.725	8.14326	1.01907
3234931	85431	85949	13.972	3.80447	14.2389	3.83177	1.0191
3235301	1145123	1146451	45.1113	5.49542	45.9755	5.52279	1.01916
3234738	1778583	1778918	314.898	8.29874	320.986	8.32637	1.01933
3235322	1118032	1119567	30.2336	4.91808	30.8196	4.94578	1.01938
3235764	1301699	1302823	97.7281	6.6107	99.6282	6.63848	1.01944
3234171	6586	7014	144.104	7.17097	146.921	7.1989	1.01955
3234921	1847481	1849028	23.564	4.55852	24.0425	4.58751	1.0203
3235007	444242	444688	107.986	6.75471	110.216	6.78419	1.02065
3234703	933073	933375	395.97	8.62925	404.193	8.6589	1.02077
3234234	822811	823515	45.9744	5.52276	46.9424	5.55282	1.02106
3233837	686260	686880	59.624	5.89782	60.8806	5.92791	1.02108
3234991	1818209	1819573	435.781	8.76746	445.079	8.79792	1.02134
3234232	514265	514465	237.598	7.89238	242.71	7.92309	1.02152
3234150	880516	881652	31.2122	4.96404	31.8855	4.99483	1.02157
3235841	1099869	1100936	91.9706	6.5231	93.9645	6.55404	1.02168
3234642	1052146	1052646	94.8852	6.56811	96.9472	6.59913	1.02173
3235804	651214	652347	16.7293	4.06431	17.0947	4.09548	1.02184
3233701	1343597	1343893	767.37	9.58378	784.69	9.61598	1.02257
3234314	875023	875841	152.174	7.24958	155.618	7.28186	1.02263
29255254	1128208	1128900	639.038	9.31976	653.736	9.35257	1.023
3235044	52064	52597	145.054	7.18045	148.418	7.21352	1.02319
3235332	904125	904553	71.113	6.15204	72.7741	6.18535	1.02336
3234318	878210	878650	414.819	8.69634	425.006	8.73134	1.02456
3234199	436767	437324	169.532	7.40541	173.704	7.44049	1.02461
3234100	1679841	1680602	12.2079	3.60974	12.5092	3.64492	1.02469
3234529	1869008	1869508	240.429	7.90947	246.376	7.94472	1.02473
3234672	1067738	1068328	21.1314	4.40132	21.6559	4.43669	1.02482
3233839	13808	14023	18.1423	4.18128	18.594	4.21677	1.0249
3234015	705316	706467	202.829	7.66412	207.881	7.69961	1.02491
3235341	511603	511959	663.329	9.37358	679.96	9.40931	1.02507
3234550	1001162	1001932	48.1665	5.58996	49.3834	5.62595	1.02526
3234876	195399	196115	117.788	6.88005	120.769	6.91611	1.02531
3234287	1131943	1132359	27.9288	4.80368	28.6375	4.83983	1.02537
3235169	612928	613875	525.287	9.03696	538.671	9.07326	1.02548
3233814	1190522	1191223	3.49542	1.80547	3.58531	1.8421	1.02572
3235452	462625	463815	157.103	7.29557	161.147	7.33223	1.02574
24779718	85956	86198	1072.79	10.0671	1100.55	10.104	1.02588
3233913	1886632	1886925	551.971	9.10845	566.29	9.1454	1.02594
3235732	1697281	1697619	314.272	8.29587	322.568	8.33346	1.0264
3234038	679881	680477	9.26327	3.21152	9.50817	3.24917	1.02644
3235293	1405996	1406304	320.961	8.32625	329.45	8.36391	1.02645
3234440	1007924	1010137	72.3044	6.17601	74.2309	6.21395	1.02664
3234693	624742	625161	78.4792	6.29424	80.5811	6.33237	1.02678
3234378	1671330	1672010	24.0931	4.59055	24.7702	4.63053	1.0281
3235194	1741291	1743069	68.8623	6.10564	70.8291	6.14627	1.02856
3235655	1449584	1449883	20.9976	4.39215	21.5988	4.43288	1.02863
3234741	58868	59704	31.2854	4.96742	32.1816	5.00817	1.02865
3234875	2046766	2047140	755.033	9.5604	776.7	9.60121	1.0287
3235638	1369197	1370507	176.777	7.46579	181.893	7.50694	1.02894
3235523	519586	519816	17.1227	4.09784	17.6184	4.13901	1.02895
3253120	2024600	2027561	68698.4	16.068	70704	16.1095	1.02919
3234293	537854	538216	64.0661	6.00149	65.9427	6.04314	1.02929
3234308	1088513	1088749	297.78	8.2181	306.618	8.2603	1.02968
3234333	775093	775518	46.5103	5.53948	47.894	5.58177	1.02975
3234120	1081754	1082311	116.566	6.865	120.057	6.90758	1.02996
3234824	1325079	1325276	1513.96	10.5641	1560	10.6073	1.03041
3235810	1275401	1276063	83.2456	6.3793	85.7781	6.42254	1.03042
3234412	845736	846389	148.119	7.21061	152.628	7.25387	1.03044
3234683	1199148	1199465	152.944	7.25686	157.621	7.30032	1.03058
3234790	2072894	2073097	3433.65	11.7455	3538.81	11.789	1.03063
3235472	1120451	1121353	176.507	7.46358	181.942	7.50734	1.03079
3234615	605863	606753	53.6818	5.74636	55.3538	5.79061	1.03115
3233822	2056837	2058015	448.15	8.80784	462.199	8.85237	1.03135
3234984	1811882	1812874	17.777	4.15194	18.3356	4.19658	1.03142
3235631	641988	642497	74.8989	6.22687	77.2811	6.27204	1.0318
3233827	173940	174605	178.609	7.48066	184.292	7.52585	1.03182
3234815	1386001	1387938	101.159	6.66048	104.394	6.70589	1.03197
3234297	1293336	1294565	19.2349	4.26565	19.853	4.31128	1.03213
3234268	1240272	1240739	177.797	7.47409	183.537	7.51993	1.03229
3234228	5086	5733	196.796	7.62055	203.212	7.66684	1.0326
3235331	903910	904113	66.0662	6.04584	68.251	6.09278	1.03307
3235931	745382	746833	36.2705	5.18073	37.4708	5.22769	1.03309
3235767	1304391	1305179	40.5227	5.34066	41.8768	5.38808	1.03342
3235297	1410233	1411000	159.275	7.31537	164.627	7.36305	1.0336
3235926	427806	429071	222.982	7.80078	230.531	7.84881	1.03385
3233804	1605514	1606377	119.112	6.89617	123.154	6.94432	1.03394
3234242	1057777	1058238	17.5984	4.13737	18.198	4.18571	1.03407
3235504	1595940	1597097	15.3389	3.93912	15.8618	3.98748	1.03409
3235170	613862	614623	191.289	7.57961	197.829	7.62811	1.03419
3233781	479104	479646	240.313	7.90877	248.621	7.95781	1.03457
3234371	2008507	2010006	28.0049	4.80761	28.9888	4.85742	1.03513
3234010	363426	365372	109.72	6.77769	113.62	6.82807	1.03554
3235940	754173	755408	399.008	8.64027	413.415	8.69145	1.03611
3235533	1699096	1699638	19.2224	4.26471	19.9213	4.31624	1.03636
3235823	962538	963737	402.738	8.6537	417.517	8.70569	1.0367
3233893	304703	305131	57.2831	5.84004	59.4176	5.89282	1.03726
3234466	1572088	1573113	44.2268	5.46685	45.8783	5.51974	1.03734
3234628	1327907	1328449	573.366	9.16331	594.877	9.21645	1.03752
3234802	1803039	1803644	110.959	6.79388	115.143	6.84728	1.03771
3235755	687645	688454	152.327	7.25103	158.074	7.30446	1.03773
3234266	1238372	1239646	178.321	7.47833	185.055	7.53181	1.03776
3234128	1039741	1040628	125.337	6.96967	130.078	7.02323	1.03782
3234161	37394	37870	38.927	5.2827	40.4157	5.33684	1.03824
3235379	1937329	1938591	105.55	6.72179	109.603	6.77614	1.0384
3235703	285721	286488	47.4009	5.56684	49.2276	5.6214	1.03854
3235687	1784328	1785515	345.736	8.43353	359.079	8.48816	1.03859
3235135	735072	735767	51.252	5.67954	53.243	5.73452	1.03885
3253161	1249406	1249483	762.523	9.57464	792.277	9.62986	1.03902
3235122	355408	355878	9.40862	3.23398	9.77784	3.28952	1.03924
3234859	1669415	1671361	37.0751	5.21238	38.5334	5.26804	1.03934
3234895	555790	556818	103.393	6.692	107.466	6.74773	1.03939
3235593	1185864	1186205	13.7071	3.77685	14.2489	3.83278	1.03953
3235296	1409494	1410138	220.026	7.78153	228.732	7.83752	1.03957
3235925	426754	427749	74.2033	6.21341	77.1539	6.26967	1.03976
3234294	1285915	1289763	305.873	8.25679	318.049	8.3131	1.03981
3234455	142735	143796	72.73	6.18448	75.6367	6.24101	1.03997
3234780	1735869	1736261	9.69175	3.27676	10.0833	3.3339	1.04041
3235387	1821023	1821307	896.187	9.80766	932.723	9.8653	1.04077
3234900	1103176	1103547	74.1333	6.21205	77.1592	6.26977	1.04082
3234127	1038171	1039649	126.363	6.98143	131.542	7.03937	1.04098
3233952	585724	586389	81.9358	6.35642	85.3113	6.41467	1.0412
3233724	14945	15964	377.618	8.56079	393.178	8.61904	1.0412
3235270	1749781	1750881	45.6382	5.51217	47.5196	5.57045	1.04122
3234978	1072905	1073612	23.0191	4.52476	23.9768	4.58357	1.04161
3235762	1299129	1300160	157.567	7.29982	164.129	7.35869	1.04165
3234280	1262650	1264602	30.7166	4.94095	31.9988	4.99995	1.04174
25392756	579532	580869	856.468	9.74225	892.473	9.80166	1.04204
3235109	1758764	1759174	149.168	7.22079	155.441	7.28022	1.04205
3235884	1736985	1737779	45.5607	5.50972	47.4884	5.5695	1.04231
3234200	437416	438216	172.922	7.43398	180.308	7.49432	1.04271
3234662	289495	289953	181.921	7.50717	189.703	7.5676	1.04277
3235434	2019123	2019785	3472.51	11.7618	3621.26	11.8223	1.04284
3233942	39847	40332	23.6622	4.56451	24.6818	4.62538	1.04309
3234704	933414	933849	52.4995	5.71423	54.779	5.77555	1.04342
3233932	10095	10379	366.236	8.51663	382.183	8.57812	1.04354
3235117	606753	607625	31.7992	4.99092	33.1855	5.05248	1.0436
3235089	1017285	1020656	106.895	6.74005	111.58	6.80193	1.04383
3234910	578628	579032	42.0494	5.39401	43.8984	5.4561	1.04397
3235015	1616335	1617036	26.4504	4.72522	27.6145	4.78735	1.04401
3235500	1592244	1592990	187.629	7.55174	195.923	7.61414	1.0442
3234511	2037580	2038755	182.931	7.51516	191.025	7.57762	1.04424
3235278	153491	154753	110.48	6.78764	115.369	6.85012	1.04426
3235317	315624	316064	373.96	8.54674	390.52	8.60925	1.04428
3235912	159521	160087	199.654	7.64136	208.536	7.70415	1.04449
3235706	337717	338730	420.847	8.71715	439.602	8.78005	1.04457
3234143	1430621	1431094	60.1122	5.90959	62.8148	5.97303	1.04496
3235142	1477395	1478840	26.7206	4.73988	27.9234	4.8034	1.04502
3235447	1244943	1246064	807.385	9.65711	844.451	9.72187	1.04591
3235947	751137	752021	165.241	7.36843	173.057	7.4351	1.0473
3235651	1447574	1448110	101.209	6.6612	106.005	6.72798	1.04738
3233897	1358381	1360642	68.6005	6.10015	71.8508	6.16693	1.04738
3233864	1536118	1536582	515.566	9.01001	539.999	9.07681	1.04739
3234402	827436	828887	32.9915	5.04402	34.5572	5.11091	1.04746
3234396	107452	108456	163.258	7.35101	171.043	7.41821	1.04769
3235657	1451173	1452159	49.6107	5.63258	51.9773	5.69981	1.0477
3235941	755509	756438	337.371	8.39819	353.608	8.46601	1.04813
3235786	1207117	1207731	68.3641	6.09517	71.6622	6.16314	1.04824
3234367	1641056	1643020	48.4588	5.59869	50.7983	5.66671	1.04828
3234334	775500	776429	31.583	4.98107	33.1093	5.04917	1.04833
3233732	291358	292701	156.686	7.29173	164.278	7.36	1.04845
3233999	762334	763425	66.7409	6.0605	69.9789	6.12885	1.04852
3235900	422883	424037	109.807	6.77883	115.169	6.84761	1.04883
3235861	1413046	1413771	316.346	8.30536	331.852	8.3744	1.04902
3235337	270306	271283	151.4	7.24222	158.845	7.31148	1.04918
3235600	507696	508703	73.4653	6.19899	77.0855	6.26839	1.04928
3234762	1902110	1902637	147.188	7.20152	154.668	7.27303	1.05082
3234698	856639	857151	271.001	8.08215	284.873	8.15418	1.05119
3234385	1678107	1679027	3.53909	1.82338	3.72123	1.89578	1.05146
3235566	1606387	1607151	71.2844	6.15552	74.9711	6.22826	1.05172
3234878	1213039	1214280	30.7851	4.94416	32.3805	5.01705	1.05183
3235852	792470	792676	39.1006	5.28912	41.1332	5.36223	1.05198
3234448	817729	818520	119.351	6.89906	125.56	6.97224	1.05203
3235324	1344722	1345192	170.211	7.41118	179.071	7.48439	1.05206
3235406	1630224	1631195	40.8436	5.35204	42.9728	5.42535	1.05213
3234884	1805275	1806021	245.334	7.9386	258.148	8.01205	1.05223
3234189	1654151	1654987	46.8187	5.54901	49.2641	5.62247	1.05223
3234904	163366	164409	236.159	7.88362	248.519	7.95721	1.05233
3235054	1795493	1796509	154.381	7.27035	162.548	7.34472	1.0529
3234865	530666	532153	35.1223	5.13431	36.9961	5.2093	1.05335
3253121	2022850	2024362	158718	17.2761	167200	17.3512	1.05344
3234650	1993321	1994049	60.3863	5.91615	63.6145	5.99128	1.05346
3234768	665634	666002	69.6742	6.12255	73.4327	6.19835	1.05394
3233944	340726	341310	814.735	9.67019	858.734	9.74607	1.054
3233689	864123	864821	51.1369	5.67629	53.9338	5.75312	1.0547
3234632	430625	430897	21.1961	4.40573	22.3619	4.48297	1.055
3234696	203598	204479	18.8101	4.23344	19.8539	4.31135	1.05549
3235300	267007	268080	45.7625	5.51609	48.3153	5.59441	1.05578
3234490	1628910	1630070	153.561	7.26266	162.128	7.34099	1.05579
3234625	1326162	1326527	2554.45	11.3188	2697.44	11.3974	1.05598
3235338	271366	272124	45.8881	5.52005	48.4708	5.59905	1.05628
32154148	1567684	1569129	11.9546	3.57949	12.6285	3.65861	1.05637
3235661	1420261	1420725	79.4694	6.31233	83.9538	6.39152	1.05643
3235057	1797238	1797480	182.515	7.51187	192.827	7.59116	1.0565
3234626	1326678	1327463	374.577	8.54912	395.771	8.62852	1.05658
3235201	1748022	1748690	60.6014	5.92128	64.0368	6.00083	1.05669
3235273	1752833	1754656	7.7504	2.95427	8.19115	3.03407	1.05687
3234426	1135192	1137669	162.9	7.34784	172.171	7.4277	1.05691
3233838	686870	687640	38.9037	5.28184	41.1181	5.3617	1.05692
3235728	1692973	1693530	170.582	7.41432	180.422	7.49523	1.05768
3235198	1745036	1745665	42.2625	5.40131	44.7106	5.48255	1.05793
3233725	1388987	1389910	76.0218	6.24834	80.5	6.33092	1.05891
3235860	1411758	1412978	38.6633	5.27289	40.9635	5.35627	1.05949
3235537	1704353	1704616	476.801	8.89724	505.284	8.98095	1.05974
3233751	187115	187948	37.0628	5.2119	39.2962	5.29632	1.06026
3235111	1760017	1761297	71.0459	6.15068	75.3306	6.23516	1.06031
3233881	1340891	1341442	337.508	8.39878	357.975	8.48372	1.06064
3233738	1928401	1929855	52.9847	5.7275	56.2375	5.81346	1.06139
3234661	289178	289498	119.569	6.9017	126.954	6.98816	1.06176
3235508	2021629	2022471	63.2985	5.9841	67.2084	6.07057	1.06177
3235450	1247308	1248516	106.66	6.73687	113.258	6.82347	1.06186
3234246	1059878	1060462	192.384	7.58784	204.317	7.67466	1.06203
3234025	1280610	1281680	80.5994	6.3327	85.6012	6.41956	1.06206
3234617	303755	304693	32.5283	5.02363	34.5599	5.11103	1.06246
3233714	2078361	2079386	190.257	7.57181	202.146	7.65926	1.06249
3235226	317133	318278	7.25442	2.85886	7.71019	2.94677	1.06283
3235040	371496	372926	205.589	7.68362	218.544	7.77178	1.06301
3235162	1444765	1444986	855.376	9.74042	910.122	9.82992	1.064
3235749	1180541	1181299	15.2478	3.93053	16.2275	4.02037	1.06425
3235448	1246180	1246998	225.153	7.81476	239.703	7.90511	1.06463
3233713	2077524	2078318	19.4865	4.28441	20.7467	4.37481	1.06467
3235281	547518	547766	136.346	7.09113	145.168	7.18158	1.0647
3234059	799611	799859	217.536	7.76511	231.623	7.85564	1.06476
3234723	1230528	1233020	191.477	7.58103	203.892	7.67166	1.06484
3235540	1706359	1706742	17.5488	4.1333	18.687	4.22396	1.06486
3234494	929369	929650	37.7925	5.24003	40.258	5.3312	1.06524
3234168	438229	439665	53.4445	5.73997	56.9419	5.83142	1.06544
3235080	170461	171132	12.2624	3.61617	13.0689	3.70807	1.06577
3235591	1184770	1185681	71.8418	6.16675	76.5682	6.25867	1.06579
3233936	808747	809577	81.7972	6.35398	87.1891	6.44608	1.06592
3235314	280643	281077	39.4862	5.30328	42.102	5.39582	1.06625
3233809	102987	103403	109.959	6.78082	117.247	6.8734	1.06628
3235892	245056	245751	23.7317	4.56874	25.3135	4.66184	1.06665
3234087	119064	119930	85.1172	6.41138	90.7954	6.50455	1.06671
3235002	795714	796226	75.2462	6.23355	80.2739	6.32686	1.06682
3235642	433453	434430	61.0768	5.93255	65.1589	6.02589	1.06683
3233806	553752	554741	38.7693	5.27684	41.3801	5.37087	1.06734
3234882	1219136	1220629	86.5338	6.43519	92.3697	6.52935	1.06744
3234467	1573186	1575156	12.5981	3.65513	13.4488	3.74941	1.06753
3234167	456845	457594	161.388	7.33439	172.291	7.4287	1.06755
3234210	600101	600952	8.76904	3.13242	9.3651	3.22729	1.06797
3235480	1545976	1549173	71.2661	6.15514	76.1399	6.25058	1.06839
3234244	1058992	1059243	111.76	6.80426	119.427	6.89998	1.0686
3235052	1793885	1794178	177.388	7.47076	189.613	7.56692	1.06892
3234470	1577513	1578760	205.157	7.68058	219.309	7.77682	1.06898
3234776	1732838	1733632	88.772	6.47203	94.9095	6.56848	1.06914
3235126	218024	219118	11.5724	3.53262	12.3729	3.62911	1.06917
3235222	981617	982084	162.772	7.34671	174.04	7.44327	1.06923
3234122	511930	512484	572.451	9.16101	612.119	9.25767	1.0693
3234795	2076355	2077023	69.9079	6.12738	74.7629	6.22425	1.06945
3235547	1401754	1403745	351.638	8.45795	376.173	8.55525	1.06977
3234119	1080704	1081807	167.659	7.38939	179.376	7.48684	1.06988
3234337	348573	350423	157.357	7.2979	168.377	7.39555	1.07003
3233884	1107469	1108335	255.943	7.99968	273.869	8.09734	1.07004
3234341	1982259	1982672	56.0855	5.80956	60.0182	5.90733	1.07012
3235259	415881	416501	25.7722	4.68774	27.5946	4.78631	1.07071
3233769	842626	843000	73.3449	6.19663	78.5411	6.29538	1.07085
3235844	1333960	1334484	321.66	8.32939	344.459	8.42819	1.07088
3234586	1098226	1098483	250.403	7.96811	268.169	8.067	1.07095
3234582	1093912	1095072	49.8725	5.64017	53.4124	5.7391	1.07098
3234062	643216	643677	313.758	8.29351	336.141	8.39292	1.07134
3234601	768484	769350	124.191	6.95642	133.105	7.05642	1.07178
3234152	884266	885669	911.756	9.8325	977.95	9.93362	1.0726
3234877	196142	196963	61.0394	5.93167	65.4726	6.03282	1.07263
3234230	135762	137483	34.348	5.10215	36.8511	5.20364	1.07288
3233950	967129	967932	122.762	6.93972	131.746	7.04161	1.07318
3234673	1068339	1069232	21.712	4.44042	23.3012	4.54233	1.07319
3234893	477745	478038	255.867	7.99925	274.675	8.10158	1.07351
3235948	752006	752974	75.4772	6.23797	81.0722	6.34114	1.07413
3234684	1199550	1200056	186.73	7.54481	200.578	7.64802	1.07416
3235093	1061252	1061713	104.639	6.70928	112.433	6.81293	1.07449
3235473	1121354	1122376	159.06	7.31343	170.965	7.41755	1.07484
3234785	1182915	1183793	31.4572	4.97532	33.8119	5.07946	1.07486
3235814	1452732	1453373	51.0563	5.67402	54.8854	5.77835	1.075
3235829	207403	208104	3.54759	1.82684	3.81416	1.93136	1.07514
3234209	599403	600104	15.1816	3.92425	16.3246	4.02897	1.07529
29255255	1329024	1329611	592.082	9.20965	636.871	9.31486	1.07565
3234285	1128971	1130404	70.4635	6.1388	75.8076	6.24427	1.07584
3234838	181032	181292	104.118	6.70207	112.026	6.80769	1.07595
3234764	1903801	1904826	75.9601	6.24717	81.7354	6.35289	1.07603
3234918	1845305	1845532	6259.59	12.6119	6738.47	12.7182	1.0765
3235513	2030507	2032087	154.51	7.27155	166.377	7.37831	1.0768
3235686	1784000	1784317	3181.07	11.6353	3425.4	11.7421	1.0768
3235067	1826247	1826834	177.014	7.46772	190.706	7.57521	1.07735
3235294	1406311	1408068	282.115	8.14014	303.942	8.24765	1.07737
3253149	1322995	1323082	3389.35	11.7268	3652.4	11.8346	1.07761
3234029	1284616	1285809	16.2261	4.02024	17.4915	4.12858	1.07799
3234929	240573	243032	10.0343	3.32687	10.819	3.43549	1.0782
25392767	1701161	1703527	102.475	6.67913	110.495	6.78784	1.07826
3235050	1524521	1525180	346.593	8.4371	373.719	8.54581	1.07827
3235190	1307016	1307891	29.4745	4.8814	31.7881	4.99042	1.0785
3235946	750793	751041	151.348	7.24173	163.233	7.35079	1.07853
3234622	779421	780254	445.719	8.79999	480.865	8.90949	1.07885
3235567	1607138	1607644	218.803	7.77349	236.067	7.88305	1.0789
3235180	1221442	1222134	102.419	6.67834	110.502	6.78792	1.07891
3234750	2066232	2066918	110.031	6.78176	118.716	6.89137	1.07893
3235106	1756394	1756816	53.8532	5.75096	58.1083	5.86067	1.07901
3235735	1042471	1043646	203.859	7.67143	219.986	7.78127	1.07911
3234894	477978	479048	147.144	7.20109	158.852	7.31154	1.07957
3253127	2024406	2024482	34411	15.0706	37153.1	15.1812	1.07969
3234755	2070138	2070959	71.1978	6.15376	76.8733	6.26441	1.07972
3235545	1400632	1401321	204.349	7.67489	220.645	7.78558	1.07974
3235152	632624	633106	47.8458	5.58032	51.6659	5.69114	1.07984
3234699	857234	858229	96.0084	6.58509	103.714	6.69647	1.08026
3235906	771827	773548	43.0041	5.4264	46.4915	5.5389	1.0811
3234433	27565	28620	279.533	8.12687	302.389	8.24026	1.08177
3234763	1902647	1903798	352.503	8.46149	381.41	8.5752	1.08201
3233783	480205	480753	566.299	9.14542	612.761	9.25918	1.08205
3235726	185366	185959	44.1457	5.4642	47.781	5.57836	1.08235
3235917	724426	725511	168.01	7.3924	181.856	7.50665	1.08241
3234418	1195814	1196200	179.806	7.4903	194.692	7.60505	1.08279
25392765	1647221	1650550	48.1606	5.58978	52.1517	5.70464	1.08287
3233723	1	5016	88.3611	6.46534	95.6889	6.58028	1.08293
3234476	1253527	1254138	993.745	9.95673	1076.44	10.0721	1.08322
3235507	2020855	2021574	170.402	7.4128	184.601	7.52827	1.08333
3234970	1435991	1436404	337.751	8.39982	365.93	8.51542	1.08343
3234863	15968	16699	231.099	7.85237	250.416	7.96818	1.08359
3235185	1227015	1227632	22612.4	14.4648	24504.4	14.5808	1.08367
3235578	849671	851038	294.14	8.20036	318.838	8.31668	1.08397
3234890	1808400	1810982	7.41547	2.89054	8.04402	3.00792	1.08476
3233973	932480	933031	268.507	8.06882	291.328	8.1865	1.08499
3235630	641211	641930	18.3627	4.19871	19.9328	4.31707	1.0855
3233940	712452	713126	111.77	6.80439	121.382	6.92341	1.086
3235240	441894	442274	53.061	5.72958	57.6268	5.84867	1.08605
3235207	1036043	1036594	64.4895	6.01099	70.0428	6.13017	1.08611
3235559	1879629	1880162	338.803	8.4043	368.036	8.5237	1.08628
3235346	855890	856654	70.0397	6.1301	76.0911	6.24966	1.0864
3235261	1762208	1762858	297.602	8.21724	323.443	8.33737	1.08683
3234664	1460670	1461173	250.988	7.97148	272.854	8.09198	1.08712
3235191	1307929	1308993	21.0801	4.39781	22.9288	4.51909	1.0877
3234649	1992685	1993284	308.615	8.26967	335.763	8.3913	1.08797
3233994	723149	724321	190.331	7.57236	207.081	7.69405	1.08801
3234883	1220679	1221425	235.921	7.88216	256.714	8.00402	1.08814
3233975	789318	789866	73.314	6.19602	79.7896	6.31813	1.08833
3235227	318271	319122	35.9359	5.16735	39.1574	5.29121	1.08965
3234827	562368	563402	56.7224	5.82585	61.8291	5.95021	1.09003
3235712	973311	974708	348.056	8.44317	379.414	8.56763	1.09009
3235901	424963	426262	68.7116	6.10248	74.9299	6.22747	1.0905
3235615	1509095	1511395	151.238	7.24067	164.958	7.36595	1.09072
3235519	190634	191803	59.0674	5.88429	64.444	6.00997	1.09103
3234495	929686	930417	96.4122	6.59114	105.199	6.71698	1.09114
3234988	1815332	1816366	109.128	6.76988	119.105	6.89609	1.09143
3233801	1603282	1603557	65.9491	6.04328	71.9831	6.16959	1.09149
3234968	1434685	1435209	56.1562	5.81137	61.3029	5.93788	1.09165
3235328	1346610	1347377	375.392	8.55226	409.998	8.67947	1.09219
3235220	979780	981045	50.4226	5.656	55.0735	5.78329	1.09224
3235421	942170	942583	233.807	7.86918	255.466	7.99698	1.09263
3234067	55059	55607	33.555	5.06846	36.6759	5.19676	1.09301
3234518	1833519	1834220	341.977	8.41776	373.787	8.54607	1.09302
3235656	1449887	1451083	15.6652	3.9695	17.1345	4.09883	1.09379
3234751	2066983	2067744	80.697	6.33444	88.2674	6.46381	1.09381
3233980	702363	703184	131.123	7.03478	143.453	7.16444	1.09403
3234735	1775950	1776657	140.96	7.13914	154.223	7.26888	1.09409
3235618	1513567	1514646	511.646	8.999	559.952	9.12916	1.09441
25392768	1833070	1833522	123.13	6.94404	134.763	7.07429	1.09448
3234579	12347	13411	992.243	9.95455	1086.3	10.0852	1.09479
3234180	122010	122441	156.922	7.2939	171.809	7.42466	1.09487
3235426	251450	251764	600.86	9.23089	658.079	9.36212	1.09523
3235965	168143	168856	28.827	4.84935	31.5754	4.98073	1.09534
3234706	934512	935324	77.9322	6.28415	85.365	6.41557	1.09538
3234610	31276	32235	129.289	7.01446	141.631	7.14599	1.09546
3234959	1321275	1322036	102.421	6.67837	112.232	6.81034	1.09579
3235671	756965	757657	165.89	7.37408	181.825	7.50641	1.09606
3233908	42705	44444	34.8346	5.12245	38.1934	5.25525	1.09642
3234731	342439	343467	14.379	3.84589	15.7686	3.97898	1.09664
32154150	1957469	1958415	9.74568	3.28476	10.6875	3.41786	1.09664
3235055	1796599	1796925	174.494	7.44704	191.44	7.58075	1.09711
3235471	1120136	1120450	512.498	9.0014	562.538	9.13581	1.09764
3234692	624308	624739	18.7357	4.22772	20.5774	4.36299	1.0983
3234940	1855292	1856941	32.8281	5.03686	36.0575	5.17223	1.09837
3235869	690323	690508	305.591	8.25546	335.7	8.39103	1.09853
3234971	1436456	1436737	100.26	6.64761	110.14	6.78319	1.09854
3234822	1323742	1324767	375.767	8.55369	412.957	8.68985	1.09897
3234709	14153	14896	401.974	8.65096	441.794	8.78723	1.09906
3234317	877272	878198	308.358	8.26846	339.213	8.40605	1.10006
3234488	1626484	1627080	12.8827	3.68736	14.1726	3.82503	1.10012
3235304	1149281	1149895	621.292	9.27913	683.534	9.41687	1.10018
3235662	1420860	1421891	44.0761	5.46193	48.5174	5.60043	1.10076
3234961	1322450	1322779	865.428	9.75727	953.203	9.89664	1.10142
3234624	50279	50557	365.186	8.51249	402.302	8.65214	1.10164
3234403	828986	829729	128.38	7.00427	141.434	7.14399	1.10169
3234583	1095346	1096260	317.925	8.31254	350.333	8.45258	1.10194
3235291	1979231	1979854	90.444	6.49895	99.7211	6.63983	1.10257
25392760	903459	903941	117.226	6.87315	129.276	7.01431	1.10279
3234613	603983	605404	17.3074	4.11331	19.093	4.25497	1.10317
3233784	457625	458191	41.3389	5.36943	45.6173	5.51151	1.1035
3235697	2002576	2003076	172.226	7.42816	190.153	7.57102	1.10409
3235748	1179273	1180544	19.7514	4.30389	21.8076	4.44676	1.1041
3234941	1857020	1857376	1020.23	9.99468	1126.52	10.1377	1.10418
3235147	1373851	1376604	124.512	6.96015	137.552	7.10383	1.10472
3235141	1476918	1477385	185.701	7.53683	205.163	7.68063	1.10481
3233931	1898703	1899542	96.0063	6.58506	106.145	6.7299	1.10561
3235460	1923842	1925614	151.493	7.24311	167.508	7.38809	1.10571
3235563	1881699	1882907	61.7967	5.94946	68.3448	6.09476	1.10596
3234116	1077377	1077931	256.102	8.00057	283.288	8.14613	1.10616
3234851	1912015	1912266	345.599	8.43296	382.293	8.57853	1.10617
3233958	715550	716434	307.845	8.26606	340.546	8.41171	1.10623
3234178	626209	626928	123.503	6.9484	136.629	7.09412	1.10628
3234578	549522	549857	198.378	7.63211	219.462	7.77783	1.10628
3235734	1698624	1699037	19.9926	4.3214	22.1188	4.4672	1.10635
3234829	564317	565318	34.2844	5.09948	37.9451	5.24584	1.10678
3234304	1084585	1085661	39.4801	5.30305	43.7058	5.44975	1.10703
3234831	2047680	2048459	261.906	8.03291	289.998	8.1799	1.10726
3233960	1707532	1710042	243.735	7.92917	269.886	8.07621	1.1073
3235609	1876923	1878203	238.239	7.89627	263.824	8.04343	1.10739
3235589	985149	986297	45.5166	5.50832	50.4747	5.65749	1.10893
3234020	257128	258447	125.325	6.96953	138.989	7.11882	1.10903
3234722	1228561	1230432	52.8226	5.72308	58.5854	5.87247	1.1091
3234142	1430232	1430618	96.0542	6.58578	106.548	6.73536	1.10925
3234833	2050072	2050974	59.0115	5.88292	65.4707	6.03278	1.10946
3235552	1968761	1970017	5.79801	2.53556	6.43291	2.68547	1.1095
3234125	1036581	1037414	62.3568	5.96247	69.2179	6.11307	1.11003
3234777	1733620	1734411	31.907	4.9958	35.43	5.1469	1.11042
3235713	97630	98148	18.4882	4.20854	20.5329	4.35987	1.1106
3235385	1819551	1820291	473.29	8.88658	525.896	9.03863	1.11115
3235894	741336	741548	279.062	8.12444	310.242	8.27725	1.11173
3234565	1394436	1396058	7.6271	2.93114	8.47969	3.08401	1.11178
3234030	122671	123597	125.516	6.97173	139.567	7.12481	1.11195
3235681	108483	109091	672.275	9.39291	747.6	9.54612	1.11204
3234091	7655	8755	152.016	7.24808	169.067	7.40145	1.11216
3234281	23956	24834	33.9987	5.08741	37.8328	5.24157	1.11277
3233903	666339	666623	43.0488	5.4279	47.9138	5.58237	1.11301
3234361	358040	359326	7.39871	2.88727	8.23858	3.0424	1.11351
3234011	365381	366619	90.5393	6.50047	100.834	6.65585	1.11371
3234380	1673439	1674473	29.5466	4.88492	32.9066	5.0403	1.11372
3235079	1442079	1442336	274.677	8.10159	306.153	8.25811	1.11459
3235368	413310	413921	272.942	8.09245	304.242	8.24907	1.11468
3235371	451084	451245	6981.55	12.7693	7782.38	12.926	1.11471
3233796	896223	896525	300.241	8.22998	334.913	8.38764	1.11548
3235069	1827866	1829062	115.501	6.85176	128.933	7.01048	1.1163
3235179	1560193	1562073	11.1954	3.48484	12.498	3.64363	1.11635
3234830	2047137	2047673	170.501	7.41364	190.369	7.57266	1.11653
3235556	1971867	1973216	91.4235	6.51449	102.103	6.67389	1.11682
3235785	1205718	1207013	38.9409	5.28321	43.51	5.44327	1.11733
3234666	1461597	1462262	339.676	8.40802	379.599	8.56833	1.11753
3235408	1632532	1632732	60.3106	5.91434	67.4047	6.07478	1.11763
3234227	146633	146965	38.2734	5.25827	42.7763	5.41874	1.11765
3234711	727893	729032	24.4158	4.60974	27.2921	4.77041	1.11781
3233971	932017	932396	630.312	9.29992	704.615	9.46069	1.11788
3234479	1257343	1258902	22.9367	4.51959	25.6426	4.68047	1.11797
3234855	1665660	1666508	519.46	9.02087	580.795	9.18189	1.11807
3234135	138524	138937	140.479	7.13421	157.16	7.29609	1.11874
24779725	462390	462614	654.668	9.35462	732.574	9.51683	1.119
3235428	253127	254446	19.5049	4.28576	21.826	4.44798	1.119
3234747	978721	979692	246.117	7.9432	275.412	8.10545	1.11903
3235607	1875830	1876360	149.115	7.22029	166.905	7.38288	1.1193
3234001	764191	765573	962.039	9.90995	1076.82	10.0726	1.11931
3234078	994186	994965	39.1122	5.28955	43.8018	5.45292	1.1199
3233798	1599370	1600410	35.92	5.16672	40.2274	5.33011	1.11992
3234701	859335	860342	37.423	5.22585	41.9162	5.38944	1.12007
3235430	2016747	2018162	90.6539	6.5023	101.542	6.66594	1.12011
3235252	1492239	1492811	203.379	7.66803	227.941	7.83252	1.12077
3234933	1723546	1724124	224.043	7.80763	251.106	7.97215	1.12079
3235809	1274091	1275191	2.99376	1.58196	3.35604	1.74676	1.12101
3234689	306198	306863	61.7543	5.94847	69.23	6.11333	1.12106
3234760	1900569	1901084	214.632	7.74572	240.667	7.91089	1.1213
3234845	1905698	1906462	594.069	9.21449	666.269	9.37996	1.12154
3234752	2067744	2069198	68.8424	6.10522	77.2161	6.27083	1.12164
3234434	25413	25811	77.286	6.27213	86.7012	6.43798	1.12182
3235084	529516	529746	8.87846	3.15031	9.96832	3.31735	1.12275
3234945	1859508	1859939	149.377	7.22281	167.718	7.38989	1.12278
3235616	1511593	1512882	302.415	8.24038	339.736	8.40827	1.12341
3233672	1265086	1265532	371.726	8.5381	417.624	8.70606	1.12347
3234595	120482	120955	257.988	8.01116	289.897	8.1794	1.12368
3233758	674040	674918	139.703	7.12622	156.997	7.29459	1.12379
3253155	1483748	1483825	8448.79	13.0445	9496.33	13.2132	1.12399
3234873	2044487	2045383	99.7861	6.64077	112.236	6.81039	1.12476
3233923	76023	77459	61.8804	5.95141	69.6123	6.12127	1.12495
3234046	1654977	1655402	122.509	6.93674	137.899	7.10747	1.12563
3235698	2003076	2003582	111.966	6.80691	126.114	6.97858	1.12636
3233744	1932670	1932942	125.03	6.96613	140.84	7.13792	1.12645
3234729	405966	406700	124.819	6.9637	140.616	7.13562	1.12656
3233741	1930899	1931354	775.923	9.59977	874.31	9.772	1.1268
3235699	2003585	2004424	122.602	6.93784	138.148	7.11007	1.1268
3235268	1748674	1749123	28.4037	4.82801	32.0115	5.00052	1.12702
3235148	1376876	1378342	20.4963	4.35729	23.1068	4.53024	1.12737
3234276	1259065	1259799	64.6768	6.01518	72.931	6.18846	1.12762
3234560	910104	910514	38.3167	5.2599	43.2575	5.43488	1.12895
3234679	224895	225809	156.021	7.28559	176.162	7.46075	1.12909
3235498	1173961	1174203	1799.98	10.8138	2032.95	10.9894	1.12942
3234998	1489228	1489968	101.914	6.6712	115.123	6.84704	1.12962
3235444	1570334	1570696	584.162	9.19023	660.017	9.36636	1.12985
3234118	1079146	1080408	85.8031	6.42296	96.968	6.59944	1.13012
32154137	551256	552395	47.5465	5.57127	53.7387	5.74789	1.13023
3233904	666625	667131	70.6468	6.14255	79.8508	6.31924	1.13028
3235457	1920771	1922429	7.59405	2.92487	8.5862	3.10202	1.13065
3234825	1325309	1325716	769.007	9.58685	869.675	9.76433	1.13091
3234031	123581	123859	613.019	9.25979	693.473	9.4377	1.13124
3235409	1632733	1633476	246.225	7.94383	278.55	8.12179	1.13128
3235166	1446601	1447638	166.606	7.38029	188.614	7.55929	1.1321
3234344	1985316	1986887	42.2849	5.40207	47.8959	5.58183	1.13269
3234948	393464	394756	15.2953	3.93501	17.3533	4.11713	1.13455
3234115	1075964	1077223	18.3409	4.19699	20.8253	4.38026	1.13546
3233828	174598	175353	224.441	7.81019	254.862	7.99357	1.13554
3235316	314210	315595	392.105	8.6151	445.29	8.7986	1.13564
3235798	1156018	1157226	51.164	5.67706	58.113	5.86079	1.13582
3235063	787750	788931	60.8225	5.92653	69.0904	6.11041	1.13594
3235849	1337576	1338283	524.68	9.03529	596.093	9.21939	1.13611
3234843	284418	285104	47.9253	5.58271	54.4861	5.76782	1.1369
3234675	1071080	1072567	33.2025	5.05322	37.7518	5.23848	1.13702
3235937	309497	310642	71.0102	6.14996	80.7467	6.33533	1.13711
3233683	1026028	1026312	285.536	8.15753	324.875	8.34374	1.13777
3234465	1570693	1572039	63.9758	5.99945	72.7925	6.18572	1.13781
3233682	1025627	1026019	185.355	7.53415	210.933	7.72064	1.13799
3235719	836011	837252	272.702	8.09118	310.396	8.27797	1.13823
3235532	816755	817729	32.9425	5.04188	37.513	5.22932	1.13874
3234366	1640412	1641032	46.4135	5.53647	52.8609	5.72413	1.13891
3235548	1403763	1404248	1244.07	10.2809	1416.89	10.4685	1.13891
3235053	1794328	1795488	66.9383	6.06476	76.2441	6.25255	1.13902
3234028	1282995	1284182	120.383	6.91149	137.167	7.09979	1.13942
3235558	1879197	1879628	202.871	7.66442	231.186	7.85291	1.13957
3235871	691394	692827	43.9024	5.45623	50.0405	5.64502	1.13981
3234917	1844605	1845255	93.0499	6.53993	106.114	6.72948	1.1404
3234753	2069188	2069544	50.9859	5.67203	58.2008	5.86297	1.14151
3234460	917346	918608	51.0933	5.67506	58.3419	5.86646	1.14187
3235375	214811	215437	6.13315	2.61663	7.00345	2.80807	1.1419
3234429	1142474	1142773	41.3847	5.37103	47.3032	5.56386	1.14301
3234026	1281744	1282337	133.608	7.06187	152.719	7.25473	1.14303
3234177	625932	626177	39.6012	5.30747	45.2787	5.50076	1.14337
3233879	1340315	1340707	375.276	8.55181	429.087	8.74513	1.14339
3235326	1345610	1346329	367.864	8.52303	420.671	8.71655	1.14355
3234881	1217168	1219129	87.4151	6.44981	100.005	6.64393	1.14402
3234383	1676113	1677264	25.8782	4.69366	29.611	4.88806	1.14425
3234924	1851734	1852720	280.818	8.13349	321.413	8.32828	1.14456
3234340	1981360	1982262	67.0419	6.06699	76.7383	6.26187	1.14463
3234842	283426	284421	56.1489	5.81119	64.3039	6.00683	1.14524
3235092	1021465	1022283	102.627	6.68126	117.759	6.8797	1.14745
3235274	1754809	1755465	17.615	4.13873	20.214	4.33728	1.14754
3234406	832470	833036	20.1527	4.3329	23.1392	4.53227	1.14819
3234075	991466	991936	117.647	6.87832	135.184	7.07878	1.14907
3234399	571038	571745	84.8344	6.40658	97.4957	6.60727	1.14925
3234542	1912836	1913414	93.7413	6.55061	107.749	6.75153	1.14943
3234864	39323	39847	48.2734	5.59316	55.4888	5.79412	1.14947
3235164	1445839	1446225	275.387	8.10532	316.738	8.30715	1.15016
3234484	1623608	1624762	91.7335	6.51938	105.525	6.72144	1.15034
3234097	211300	211986	16.2594	4.0232	18.7077	4.22556	1.15058
3235134	50709	51413	1074.71	10.0697	1236.83	10.2724	1.15085
3235302	1146529	1147977	94.8069	6.56692	109.171	6.77045	1.15151
3235759	282074	282472	324.473	8.34195	373.647	8.54553	1.15155
3234746	977707	978651	53.0946	5.73049	61.1442	5.93414	1.15161
3235528	721847	722311	23.3919	4.54794	26.9481	4.75211	1.15203
3234022	100916	101206	187.146	7.54802	215.675	7.75272	1.15245
3235721	837648	839630	32.2096	5.00942	37.1318	5.21458	1.15282
3234720	2063640	2064788	450.353	8.81491	519.289	9.02039	1.15307
3233924	1893683	1894522	651.988	9.3487	751.878	9.55435	1.15321
3233845	1871419	1871922	679.281	9.40787	783.605	9.61398	1.15358
3235186	1227695	1228405	136.038	7.08787	156.962	7.29427	1.15381
3234405	830561	832369	1032.83	10.0124	1191.7	10.2188	1.15382
3233987	200773	201102	50.6072	5.66127	58.419	5.86837	1.15436
3234653	354180	355340	27.4756	4.78008	31.7338	4.98795	1.15498
3234111	288510	289118	189.854	7.56874	219.303	7.77678	1.15512
3234605	582580	583452	157.612	7.30023	182.122	7.50876	1.15551
3233759	451623	452606	217.248	7.7632	251.101	7.97212	1.15582
3234646	1989077	1990216	124.906	6.9647	144.399	7.17392	1.15606
3235499	1591059	1592051	84.4225	6.39956	97.6101	6.60896	1.15621
3235118	607685	608632	17.9255	4.16394	20.7311	4.37373	1.15652
3234806	1804885	1805217	732.583	9.51685	847.485	9.72704	1.15685
3234527	1866081	1866587	1111.86	10.1188	1286.38	10.3291	1.15697
3233835	1589774	1591054	26.0454	4.70296	30.1406	4.91364	1.15723
3235834	1688873	1689649	28.705	4.84323	33.2194	5.05395	1.15727
3234101	1680599	1681204	57.4133	5.84331	66.4524	6.05425	1.15744
3233901	1362950	1363864	117.276	6.87376	135.837	7.08574	1.15827
3234540	598702	599406	12.7793	3.67574	14.8119	3.88869	1.15905
3235493	1170959	1171834	13.922	3.79929	16.1386	4.01244	1.15921
3234636	369464	370369	91.3974	6.51408	105.978	6.72763	1.15953
3234241	223882	224907	34.0179	5.08822	39.4585	5.30226	1.15993
3235604	1873543	1873902	560.952	9.13173	651.385	9.34737	1.16121
3235254	1493442	1494404	9.62179	3.2663	11.1773	3.48249	1.16166
3233819	2055038	2055355	732.242	9.51618	850.75	9.73259	1.16184
3234754	2069549	2070052	308.54	8.26931	358.599	8.48623	1.16225
32154141	1029988	1030218	45.6606	5.51288	53.0871	5.73029	1.16264
3235865	1415611	1418466	35.8158	5.16252	41.6443	5.38005	1.16274
3234867	532622	533761	252.285	7.97891	293.355	8.1965	1.16279
3234561	910523	912022	33.0589	5.04697	38.4494	5.26489	1.16306
3234441	1010134	1010901	107.296	6.74545	124.812	6.96362	1.16325
3234248	308316	308891	235.065	7.87692	273.518	8.09549	1.16358
3234342	1982938	1983690	36.9641	5.20805	43.0255	5.42712	1.16398
3235723	840107	840472	288.987	8.17486	336.375	8.39393	1.16398
3234329	873115	873522	74.9528	6.22791	87.2825	6.44762	1.1645
3235835	1689708	1690472	197.768	7.62766	230.303	7.84739	1.16451
3235017	1618104	1618751	88.9028	6.47416	103.631	6.69531	1.16566
3234243	1058440	1058988	51.0329	5.67336	59.5008	5.89484	1.16593
3234573	1470420	1471592	235.509	7.87964	274.602	8.1012	1.16599
3235284	1973664	1974722	74.6998	6.22303	87.178	6.44589	1.16705
3234052	1659612	1660091	499.531	8.96443	583.034	9.18744	1.16716
3235422	942558	942863	479.339	8.9049	559.483	9.12795	1.1672
3233930	1898194	1898619	106.002	6.72795	123.82	6.95211	1.16809
3235315	281118	282077	130.701	7.03012	152.675	7.25432	1.16813
3235783	1202679	1204187	67.0584	6.06735	78.3566	6.29198	1.16848
3235733	1697593	1698591	88.4246	6.46638	103.349	6.69138	1.16878
3235335	906980	907972	47.2456	5.56211	55.2225	5.78719	1.16884
3234107	290141	290983	86.1068	6.42806	100.686	6.65371	1.16931
3234678	345743	345997	4.30866	2.10724	5.04007	2.33344	1.16975
3235236	871837	872121	10.9228	3.44928	12.777	3.67548	1.16975
3234627	1327488	1327910	773.252	9.5948	904.666	9.82124	1.16995
3234124	16705	17752	129.336	7.01498	151.557	7.24371	1.17181
3234471	1578770	1582072	126.104	6.97847	147.812	7.20762	1.17214
25392769	1958749	1959345	111.343	6.79887	130.513	7.02805	1.17217
3234530	141311	141859	293.389	8.19667	344.032	8.4264	1.17261
3234816	1387944	1388990	133.027	7.05558	156.151	7.2868	1.17383
3253157	1328952	1329038	111.134	6.79615	130.491	7.02781	1.17418
3233953	586382	587215	78.5608	6.29574	92.2691	6.52778	1.17449
3233739	1929937	1930284	195.01	7.60741	229.13	7.84002	1.17496
3233745	1932933	1933415	206.093	7.68715	242.253	7.92037	1.17546
3233844	1870198	1871226	298.185	8.22007	350.76	8.45434	1.17632
3233755	24882	25451	143.667	7.16659	169.108	7.4018	1.17708
3233961	1710219	1711250	90.6364	6.50202	106.686	6.73723	1.17708
3233938	708574	711576	116.847	6.86848	137.595	7.10428	1.17757
3235443	1569175	1570260	477.76	8.90014	562.825	9.13654	1.17805
3235738	1046010	1046804	110.101	6.78269	129.802	7.02016	1.17893
3234489	1627268	1628812	91.6895	6.51868	108.107	6.75631	1.17905
3234359	113208	114566	26.4639	4.72595	31.2084	4.96386	1.17928
3235243	86334	87128	98.8147	6.62665	116.532	6.86458	1.1793
3234647	1990408	1991553	26.1415	4.70827	30.8407	4.94677	1.17976
3235267	1766444	1767250	171.818	7.42474	202.723	7.66337	1.17987
3234949	394909	398115	200.899	7.65033	237.146	7.88963	1.18042
3233733	292708	293514	173.134	7.43575	204.382	7.67512	1.18048
3235253	1492848	1493384	1591.59	10.6363	1879.66	10.8763	1.18099
3234117	1078016	1079149	55.4199	5.79233	65.4509	6.03234	1.181
3234123	512652	513488	150.258	7.23129	177.479	7.4715	1.18116
3235765	1302871	1303548	170.694	7.41527	201.645	7.65567	1.18132
3233750	185992	186999	588.921	9.20193	695.894	9.44272	1.18164
3234525	1864636	1865013	2494.67	11.2846	2949.68	11.5263	1.18239
3235239	441518	441889	22.6436	4.50103	26.7754	4.74284	1.18247
3233674	1266691	1268019	14.8534	3.89272	17.5682	4.13489	1.18277
3234363	1636811	1638148	5.44701	2.44547	6.4437	2.68789	1.18298
3234034	197751	198371	18.2823	4.19238	21.6445	4.43593	1.1839
3235228	322376	324262	12.1108	3.59823	14.3597	3.84395	1.18569
3235743	522844	524730	10.7328	3.42396	12.7421	3.67153	1.1872
3235866	1418466	1420268	54.2753	5.76222	64.451	6.01013	1.18748
3235935	231595	232587	4.72087	2.23905	5.60854	2.48762	1.18803
3234195	152079	152747	78.2837	6.29064	93.0935	6.54061	1.18918
3234716	2061357	2061806	2036.93	10.9922	2423.71	11.243	1.18989
3235502	1594492	1594800	3323.51	11.6985	3955.48	11.9496	1.19015
3233667	96186	97637	28.4262	4.82915	33.8565	5.08136	1.19103
3234521	1835603	1836475	38.3017	5.25934	45.6378	5.51216	1.19153
3234273	201777	202106	116.086	6.85905	138.421	7.11291	1.1924
3235258	415226	415876	167.647	7.38929	199.972	7.64366	1.19281
3235890	416668	417276	69.6992	6.12307	83.1839	6.37823	1.19347
3235736	1043621	1044757	158.702	7.31018	189.429	7.56552	1.19361
3234685	1200148	1200480	1401.38	10.4526	1672.94	10.7082	1.19378
3235096	1064601	1065224	101.126	6.66001	120.747	6.91584	1.19402
3234557	907973	908371	37.5415	5.23042	44.8269	5.48629	1.19406
3234660	990158	990634	59.5038	5.89491	71.0642	6.15105	1.19428
3234781	1181296	1181655	41.0999	5.36106	49.0882	5.6173	1.19436
3235249	1491217	1491513	8437.37	13.0426	10081.6	13.2994	1.19488
3235449	1247048	1247224	242.916	7.92431	290.445	8.18212	1.19566
3234208	134547	134984	17.8937	4.16138	21.3958	4.41926	1.19572
3253125	1910169	1910244	484.299	8.91976	579.194	9.1779	1.19594
3234277	1259796	1260113	84.7641	6.40538	101.376	6.66357	1.19598
3235564	1882908	1883441	118.512	6.88889	141.799	7.14771	1.19649
3233722	46470	47128	54.5186	5.76868	65.2523	6.02796	1.19688
[truncated: 329 more rows]
